# Supplementary material for: Yeast mannan rich fraction positively influences microbiome uniformity, productivity associated taxa, and lay performance
Source: Anim Microbiome. 2024 Mar 4;6:9. doi: 10.1186/s42523-024-00295-7 (PMC10913240; doi:10.1186/s42523-024-00295-7)
Supplement: Supplementary file 2 — Additional file 2. SI Tables. [file 42523_2024_295_MOESM2_ESM.xlsx]

## Sheet: Key
SI Table	Contents	Notes
1	Dietary compositions	N/A
2	Scaled (raw) microbial compositions at the Phylum rank	N/A
3	Scaled (raw) microbial compositions at the Class rank	N/A
4	Scaled (raw) microbial compositions at the Order rank	N/A
5	Scaled (raw) microbial compositions at the Family rank	N/A
6	Scaled (raw) microbial compositions at the Genus rank	N/A
7	Scaled (raw) microbial compositions at the Species rank	N/A
8	Processed microbial compositions at the Phylum rank	N/A
9	Processed microbial compositions at the Class rank	N/A
10	Processed microbial compositions at the Order rank	N/A
11	Processed microbial compositions at the Family rank	N/A
12	Processed microbial compositions at the Genus rank	N/A
13	Processed microbial compositions at the Species rank	N/A
14	ANCOM pairwise statistical comparisons	Significance is determined by P-values < 0.005
15	Alpha diversity observations	N/A
16	Alpha diversity pairwise statistical comparisons	Significance is determined by P-values < 0.005
17	Principal coordinate analyses	Significance is determined by P-values < 0.005
18	Principal component analyses	Significance is determined by P-values < 0.005
19	Uniformity pairwise statistics	Significance is determined by P-values < 0.005
20	Productivity and quality statistical observations	N/A
21	Taxon-productivity correlations	Significance is determined by P-values < 0.005

## Sheet: SI Table 1
Ingredients	Commercial Feed, %	Calculated analyses2	Observation
Wheat	41.5139	ME Poultry, MJ/kg	11.679
Hipro Soya	17.5	Crude Protein, %	15.029
Maize	30	Crude Fat %	3.528
Soya Oil	1.5	Crude Fibre, %	2.48
Sodium bicarbonate	0.2	Ash, %	9.962
Monocalcium phosphate	1.06	Calcium, %	3.062
Lime flour	7	Total Phosphorus, %	0.544
Salt	0.27	Sodium, %	0.18
L-Lysine	0.0025	Methionine	0.401
Methionine	0.173	Lysine	0.603
Threonine	0.0295	M+C	0.616
DL-tryptophan	0.0011
Choline Chloride	0.24
Vitamin E 50% adsorbate	0.01
Vitamin Premix1	0.5
Hipro Soya is high protein soybean meal; M+C = methionine + cysteine
1Provided per kilogram of diet
2Based on institutional or published values for feed ingredients.

## Sheet: SI Table 2
Group	T1D169P102B1	T1D169P102B2	T1D169P102B3	T1D169P102B4	T1D169P109B1	T1D169P109B2	T1D169P109B3	T1D169P109B4	T1D169P115B1	T1D169P115B2	T1D169P115B3	T1D169P115B4	T1D169P126B1	T1D169P126B2	T1D169P126B3	T1D169P126B4	T1D169P12B1	T1D169P12B2	T1D169P12B3	T1D169P12B4	T1D169P130B1	T1D169P130B2	T1D169P130B3	T1D169P130B4	T1D169P137B1	T1D169P137B2	T1D169P137B3	T1D169P137B4	T1D169P141B1	T1D169P141B2	T1D169P141B3	T1D169P141B4	T1D169P147B1	T1D169P147B2	T1D169P147B3	T1D169P147B4	T1D169P149B1	T1D169P149B2	T1D169P149B3	T1D169P149B4	T1D169P158B1	T1D169P158B2	T1D169P158B3	T1D169P158B4	T1D169P15B1	T1D169P15B2	T1D169P15B3	T1D169P15B4	T1D169P166B1
Acidobacteria	0	0	2.64753	6.5693	2.3955	3.00698	0	0	11.1757	0	0	0	5.47945	2.19969	2.59814	0	9.14139	0	0	0	2.72257	2.01849	8.76251	2.34538	4.89968	2.26948	0	4.38154	0	0	6.93209	2.27656	2.76618	2.40825	0	0	0	2.63797	0	0	0	4.04228	2.49732	2.35855	0	0	0	0	2.53177
Actinobacteria	2632.24	9655.31	9041.33	6781.7	3648.34	3367.81	6164.67	6207.66	9689.32	3901.98	4457.85	6182.92	6654.79	6275.71	10506.9	18848.2	8670.61	2408.87	6666.52	5523.08	3686.36	10645.5	13505.2	4775.2	5909.01	5424.05	12186.1	8949.31	7952.9	14410.6	11144.5	5743.75	2904.48	27678	10354.2	9051.75	12995.3	21264.6	6789.52	14293.8	10863.9	12027.8	11030.6	11427.2	7798.27	7666.83	7685.59	20796.9	2157.07
Aquificae	2.79728	1.98669	10.5901	2.18977	0	3.00698	17.6301	13.5047	2.79392	5.35619	0	6.58458	0	8.79875	7.79443	2.1504	9.14139	10.6823	0	3.96346	2.72257	2.01849	4.38126	11.7269	4.89968	2.26948	1.95416	10.9539	8.876	7.04846	6.93209	4.55311	5.53235	7.22474	1.81845	0	3.37804	0	9.37778	0	2.56951	8.08456	2.49732	2.35855	1.81482	12.3579	10.3916	4.72657	2.53177
Armatimonadetes	0	0	0	0	0	0	0	0	0	0	0	0	0	0	0	0	0	0	0	0	0	0	2.19063	0	0	0	0	0	0	0	2.3107	0	0	0	0	0	0	0	0	0	0	0	0	0	0	0	4.15662	0	0
Bacteroidetes	43528.5	29569.9	33316.6	38531.1	31836.1	44157.4	33319	31787.8	27165.3	43543.1	38470.5	33118.2	31150.7	39834.1	29650	23678	29323.3	40531.4	37245.6	35754.3	44304.4	31966.8	34423.5	37472.1	40836.4	27941.8	24010.7	29665.2	41412.5	30375.3	38073.3	50352.9	50582.3	18673.5	29886.2	28541.4	30969.8	18096.4	38160.5	31234.4	26376	31246.8	36061.2	34595.2	32164	28195.7	32245	17608.8	36667.7
Balneolaeota	0	13.9068	15.8852	4.37953	4.79099	18.0419	7.83561	13.5047	8.38176	10.7124	12.3145	4.38972	10.9589	8.79875	12.9907	2.1504	15.9974	0	32.9374	3.96346	16.3354	20.1849	2.19063	18.763	19.5987	22.6948	5.86247	4.38154	5.91733	14.0969	18.4856	6.82967	8.29853	12.0412	16.366	14.7985	10.1341	0	18.7556	14.7867	2.56951	4.04228	4.99463	11.7927	9.07408	12.3579	10.3916	9.45314	37.9766
Caldiserica	0	0	0	0	0	0	0	0	0	0	0	0	0	0	0	0	0	0	0	0	0	0	0	0	0	0	0	0	0	0	0	0	0	0	0	0	0	0	0	0	0	0	0	0	0	0	0	0	0
Calditrichaeota	0	0	0	0	0	0	0	0	0	0	0	0	0	0	0	0	0	0	0	0	0	0	0	0	0	0	0	0	0	0	0	0	0	0	0	0	0	0	0	2.46445	0	0	0	0	0	0	0	0	0
Candidatus_Amesbacteria	0	0	0	0	0	0	0	0	0	0	0	0	0	0	0	0	0	0	0	0	0	0	0	0	0	0	0	0	0	0	0	0	0	0	0	0	0	0	0	0	0	0	0	0	0	0	0	0	0
Candidatus_Atribacteria	0	1.98669	2.64753	6.5693	2.3955	0	1.9589	2.25078	0	0	6.15726	0	0	2.19969	0	6.4512	0	0	2.19582	1.98173	5.44514	4.03698	0	2.34538	0	2.26948	0	0	2.95867	3.52423	0	2.27656	11.0647	0	1.81845	4.93283	0	0	0	0	0	0	4.99463	2.35855	3.62963	0	4.15662	0	7.59532
Candidatus_Azambacteria	0	0	0	0	0	0	0	0	0	0	0	0	0	0	0	0	0	0	0	0	0	0	0	0	0	0	0	0	0	0	0	0	0	0	0	0	0	0	0	0	0	0	0	0	0	0	0	0	0
Candidatus_Berkelbacteria	0	0	0	0	0	0	0	0	0	0	0	0	0	0	0	0	0	0	0	0	0	0	0	0	0	0	0	0	0	0	0	0	0	0	0	1.64428	0	0	0	0	0	0	0	0	0	0	0	0	0
Candidatus_Bipolaricaulota	0	0	5.29507	2.18977	0	0	0	0	0	0	0	0	0	6.59906	0	0	0	0	0	0	0	0	0	0	0	0	0	0	0	0	4.62139	0	0	0	0	0	0	0	0	0	0	0	0	2.35855	3.62963	0	0	0	0
Candidatus_Chisholmbacteria	0	0	0	0	0	0	0	0	0	0	0	0	0	0	0	0	0	0	0	0	0	0	0	0	0	0	0	0	0	0	0	0	0	0	0	0	0	0	0	0	0	0	0	0	0	0	0	0	0
Candidatus_Cloacimonetes	0	0	0	0	0	0	0	0	0	0	0	0	0	0	0	0	0	0	0	0	0	0	0	2.34538	0	0	0	0	0	0	0	0	0	0	0	0	0	0	0	2.46445	0	0	0	0	0	0	0	0	0
Candidatus_Coatesbacteria	0	0	0	0	0	0	0	0	0	0	0	0	0	0	0	0	2.28535	0	0	0	0	0	0	0	0	0	0	0	5.91733	0	0	0	0	0	0	0	0	0	0	0	0	0	0	0	0	0	0	0	0
Candidatus_Dadabacteria	0	0	0	0	0	0	0	0	0	0	0	0	0	0	0	0	0	0	0	0	2.72257	4.03698	0	0	0	0	0	0	0	0	0	0	5.53235	0	0	0	0	0	0	0	0	6.06342	0	0	0	0	0	0	0
Candidatus_Desantisbacteria	0	0	0	0	0	0	0	0	0	0	0	0	0	0	0	0	0	0	0	0	0	0	0	0	0	0	0	0	0	0	0	0	0	0	0	0	0	0	0	0	0	0	0	0	0	0	0	0	0
Candidatus_Eisenbacteria	30.7701	21.8536	10.5901	28.4669	9.58199	15.0349	7.83561	11.2539	27.9392	2.67809	36.9435	13.1692	27.3973	17.5975	33.7759	6.4512	41.1363	10.6823	2.19582	3.96346	5.44514	10.0924	0	14.0723	2.44984	13.6169	1.95416	13.1446	26.628	28.1938	25.4177	40.978	38.7265	7.22474	23.6398	21.3756	16.8902	2.63797	9.37778	27.109	2.56951	10.1057	9.98926	30.6611	9.07408	12.3579	22.8614	4.72657	7.59532
Candidatus_Fervidibacteria	0	0	0	0	0	0	0	0	0	0	0	0	0	0	0	0	0	0	0	0	0	0	0	0	0	0	0	0	0	0	0	0	0	0	0	0	0	0	0	0	0	0	0	0	0	0	0	0	0
Candidatus_Handelsmanbacteria	0	0	0	0	0	0	0	0	0	0	0	0	0	0	0	0	0	0	0	0	0	0	0	0	0	0	0	0	0	0	2.3107	0	0	0	0	0	0	0	0	0	0	0	0	0	0	0	0	0	0
Candidatus_Hydrogenedentes	0	0	0	0	0	0	0	0	0	0	0	0	0	2.19969	0	0	0	0	0	0	0	0	0	0	4.89968	0	0	0	0	0	0	0	0	0	0	0	0	0	0	0	0	0	2.49732	0	0	0	0	0	0
Candidatus_Hydrothermae	0	0	0	0	0	6.01395	0	0	0	0	9.23588	0	0	0	0	0	0	0	0	0	0	0	0	2.34538	2.44984	0	0	0	0	0	2.3107	0	5.53235	0	0	0	0	0	0	0	0	0	0	0	1.81482	0	0	0	2.53177
Candidatus_Jacksonbacteria	0	0	0	0	0	0	0	0	0	0	0	0	2.73973	0	0	0	0	0	0	0	0	0	0	0	0	0	0	0	0	0	0	0	0	0	0	0	0	0	0	0	0	0	0	0	0	0	0	0	0
Candidatus_Kryptonia	0	0	0	0	0	0	0	0	0	0	0	0	0	0	0	0	0	0	0	0	0	0	0	0	0	0	0	0	0	0	0	0	0	0	0	1.64428	0	0	0	0	0	0	0	0	0	0	0	0	0
Candidatus_Latescibacteria	0	0	0	0	0	3.00698	0	0	5.58784	2.67809	0	0	0	4.39938	0	0	0	0	0	0	0	0	2.19063	0	0	0	1.95416	0	0	17.6211	0	0	0	0	0	0	6.75607	2.63797	0	0	5.13901	6.06342	0	2.35855	0	0	0	0	0
Candidatus_Levybacteria	0	0	0	0	0	0	0	0	0	0	0	0	0	0	0	0	0	0	0	0	0	0	0	0	0	0	0	0	0	0	0	0	0	0	0	0	0	0	0	0	0	0	0	0	0	0	0	0	0
Candidatus_Margulisbacteria	0	0	0	0	0	3.00698	0	0	0	0	0	0	0	0	0	0	0	0	0	0	0	2.01849	0	0	0	0	0	0	0	0	0	0	0	0	0	0	0	0	0	0	0	0	0	0	0	0	0	0	0
Candidatus_Marinimicrobia	0	0	0	2.18977	0	0	1.9589	0	0	0	0	2.19486	2.73973	0	0	2.1504	0	0	0	0	0	0	0	0	0	0	1.95416	0	2.95867	0	0	2.27656	0	0	0	0	0	0	0	0	0	2.02114	0	0	0	2.47158	0	0	0
Candidatus_Melainabacteria	33.5674	3.97338	10.5901	13.1386	11.9775	3.00698	31.3424	42.7649	5.58784	18.7467	12.3145	0	16.4384	4.39938	12.9907	0	0	10.6823	8.78329	7.92691	5.44514	8.07396	0	4.69076	12.2492	2.26948	1.95416	0	0	3.52423	0	0	11.0647	0	1.81845	1.64428	3.37804	0	14.0667	4.9289	0	2.02114	2.49732	0	3.62963	12.3579	8.31324	4.72657	22.786
Candidatus_Nomurabacteria	0	3.97338	2.64753	0	4.79099	0	3.9178	4.50156	0	8.03428	6.15726	2.19486	5.47945	6.59906	5.19629	8.6016	2.28535	5.34117	0	0	0	0	0	2.34538	4.89968	4.53896	0	10.9539	2.95867	0	2.3107	2.27656	2.76618	0	1.81845	0	0	5.27593	0	0	7.70852	2.02114	2.49732	2.35855	0	2.47158	2.07831	0	2.53177
Candidatus_Omnitrophica	0	0	0	0	0	0	0	0	0	0	0	0	0	0	0	0	0	0	0	0	0	0	0	0	0	0	0	0	0	0	0	0	0	0	0	0	0	0	0	0	0	0	0	0	0	0	0	0	0
Candidatus_Peregrinibacteria	0	0	0	0	0	0	0	0	0	0	0	0	0	0	0	0	0	0	0	0	0	0	0	0	0	0	0	0	0	0	0	0	0	0	0	0	0	0	0	0	0	0	0	0	0	0	0	0	0
Candidatus_Poribacteria	0	0	0	0	0	0	0	0	0	0	0	0	0	0	0	0	0	0	0	0	0	0	0	0	0	0	0	0	0	0	0	0	0	0	0	0	0	0	0	0	0	0	0	0	0	0	0	0	0
Candidatus_Raymondbacteria	0	0	0	0	0	0	0	0	0	0	0	0	0	0	0	0	0	0	0	0	0	0	0	0	0	0	0	0	0	0	0	0	0	0	0	0	0	0	0	0	0	0	0	0	0	0	0	0	0
Candidatus_Riflebacteria	0	0	0	0	0	0	0	0	0	0	0	0	0	0	0	0	0	0	0	0	0	0	0	2.34538	0	0	0	0	0	0	0	0	0	0	0	0	0	0	0	0	0	0	0	0	0	0	0	0	0
Candidatus_Roizmanbacteria	8.39184	0	0	0	0	0	0	0	0	0	0	0	0	0	0	0	0	0	0	1.98173	0	0	2.19063	0	4.89968	0	1.95416	0	0	0	0	0	0	0	0	0	0	0	0	0	0	0	0	0	0	0	0	0	0
Candidatus_Saccharibacteria	69.932	39.7338	5.29507	54.7441	38.3279	39.0907	37.2191	33.7617	47.4966	61.5961	175.482	43.8972	82.1918	72.5897	145.496	169.882	68.5605	104.153	50.5039	79.2691	108.903	56.5177	30.6688	70.3614	26.9482	31.7727	17.5874	72.2955	29.5867	109.251	57.7674	9.10622	38.7265	118.004	50.9165	37.8184	47.2925	60.6732	39.8556	165.118	177.296	131.374	84.9087	21.2269	92.5556	84.0336	41.5662	77.9884	50.6355
Candidatus_Schekmanbacteria	0	0	5.29507	0	2.3955	0	0	0	0	0	0	0	2.73973	0	0	0	0	0	0	1.98173	0	2.01849	0	2.34538	2.44984	4.53896	1.95416	0	0	3.52423	0	0	2.76618	0	0	0	3.37804	0	0	0	0	2.02114	0	0	0	2.47158	2.07831	4.72657	0
Candidatus_Sumerlaeota	0	0	0	0	0	0	0	0	0	0	0	0	0	0	0	0	0	0	0	0	0	0	0	0	0	0	0	0	0	0	0	0	0	0	0	0	0	0	0	0	0	0	0	0	0	0	0	0	0
Candidatus_Uhrbacteria	0	0	0	0	0	0	0	0	0	0	0	0	0	0	0	0	0	0	0	0	0	0	0	0	0	0	0	0	0	0	0	0	0	0	0	0	0	0	0	0	0	0	0	0	0	0	0	0	0
Candidatus_Woesebacteria	0	0	0	0	0	0	0	2.25078	0	0	3.07863	0	0	0	0	0	0	0	0	0	2.72257	0	0	0	2.44984	0	0	0	0	0	0	0	0	0	0	0	0	0	0	0	0	0	0	0	0	0	6.23493	0	0
Candidatus_Wolfebacteria	0	0	0	0	0	0	0	0	0	0	0	0	0	0	0	0	0	0	0	0	0	0	0	0	0	0	0	0	0	0	0	0	0	0	0	1.64428	0	0	0	0	0	0	0	2.35855	0	0	0	0	0
Candidatus_Zambryskibacteria	0	0	0	0	0	0	0	0	0	0	0	0	0	2.19969	0	0	0	0	0	0	0	0	0	0	0	0	0	0	0	0	0	0	0	0	0	0	0	0	0	0	0	0	0	0	0	0	0	0	0
Chlamydiae	0	0	0	0	0	0	0	0	0	0	0	0	0	0	0	0	0	0	0	0	0	0	0	0	0	0	0	0	0	0	0	0	0	0	0	1.64428	0	2.63797	0	0	0	0	0	0	0	0	0	0	0
Chlorobi	0	0	0	0	0	0	0	0	0	0	0	0	0	0	0	0	0	0	0	0	0	0	0	0	0	0	0	0	0	0	0	0	0	0	0	0	0	0	0	0	0	0	0	0	0	0	0	0	0
Chloroflexi	78.3239	53.6406	47.6556	28.4669	26.3505	54.1256	95.9862	96.7836	39.1149	91.0552	67.7298	35.1178	43.8356	98.9859	57.1592	38.7072	31.9949	42.7293	65.8747	29.7259	76.232	18.1664	41.6219	28.1446	88.1942	22.6948	60.5788	94.2032	65.0907	56.3877	48.5246	18.2124	69.1544	84.2886	61.8272	11.5099	47.2925	47.4834	65.6445	32.0379	105.35	64.6765	42.4544	51.888	47.1852	64.261	51.9578	21.2696	60.7626
Chrysiogenetes	0	0	2.64753	0	0	3.00698	0	0	0	0	6.15726	0	0	10.9984	0	4.3008	0	0	0	0	2.72257	2.01849	0	0	9.79936	0	0	2.19077	0	0	2.3107	0	2.76618	0	1.81845	0	0	0	0	0	0	0	2.49732	0	0	2.47158	0	0	0
Coprothermobacterota	0	5.96007	10.5901	4.37953	2.3955	0	7.83561	0	0	0	3.07863	4.38972	0	8.79875	0	0	2.28535	0	4.39165	1.98173	5.44514	4.03698	6.57189	2.34538	2.44984	2.26948	3.90831	0	2.95867	10.5727	4.62139	0	2.76618	0	0	0	3.37804	2.63797	0	7.39335	2.56951	6.06342	0	2.35855	1.81482	2.47158	2.07831	2.36328	0
Cyanobacteria	125.878	79.4676	87.3686	32.8465	81.4469	57.1325	78.3561	67.5235	50.2906	133.905	86.2016	32.9229	98.6301	112.184	88.3369	66.6624	31.9949	90.7998	94.4204	49.5432	106.18	28.2589	67.9095	68.016	97.9936	52.198	60.5788	87.6309	59.1733	77.533	69.3209	47.8077	157.672	105.963	69.101	19.7313	67.5607	87.0529	65.6445	29.5734	107.919	139.459	64.9302	77.832	47.1852	79.0905	68.5843	35.4493	91.1439
Deferribacteres	198.607	0	0	2.18977	26.3505	192.446	15.6712	6.75235	0	267.809	3.07863	63.6509	79.4521	74.7894	46.7666	4.3008	9.14139	58.7528	76.8538	7.92691	27.2257	16.1479	2.19063	63.3253	409.123	83.9707	15.6332	8.76309	59.1733	59.9119	13.8642	95.6154	157.672	2.40825	1.81845	4.93283	0	10.5519	2.34445	46.8246	10.278	0	24.9732	9.43418	41.7408	22.2442	101.837	0	124.057
Deinococcus-Thermus	0	0	0	0	0	0	0	0	0	0	0	0	5.47945	0	2.59814	0	0	0	0	1.98173	0	2.01849	2.19063	0	0	2.26948	0	0	0	3.52423	0	0	0	2.40825	0	3.28855	0	0	0	4.9289	2.56951	0	0	0	0	0	2.07831	2.36328	0
Dictyoglomi	0	0	0	0	0	0	0	0	0	0	0	0	0	0	0	0	0	0	0	0	0	0	0	0	0	0	0	0	0	0	0	0	0	0	0	0	0	0	0	4.9289	0	0	0	0	0	0	0	0	0
Elusimicrobia	50.3511	19.8669	10.5901	54.7441	79.0514	24.0558	76.3972	29.2602	13.9696	58.9181	387.907	28.5332	8.21918	28.5959	10.3926	17.2032	9.14139	106.823	76.8538	25.7625	57.174	22.2034	35.0501	105.542	97.9936	4.53896	48.8539	28.48	82.8427	17.6211	57.7674	2.27656	312.578	4.81649	10.9107	18.087	47.2925	7.9139	35.1667	7.39335	0	0	2.49732	0	23.5926	14.8295	22.8614	0	53.1672
Fibrobacteres	0	0	0	0	4.79099	0	0	6.75235	0	2.67809	6.15726	4.38972	16.4384	2.19969	2.59814	8.6016	2.28535	0	10.9791	3.96346	2.72257	0	4.38126	2.34538	2.44984	2.26948	1.95416	4.38154	0	14.0969	2.3107	2.27656	2.76618	0	0	1.64428	6.75607	0	7.03334	0	5.13901	12.1268	2.49732	2.35855	0	2.47158	2.07831	0	5.06355
Firmicutes	41388.6	50424.2	46583.4	40363.9	53110.6	40591.2	47769.8	50424.3	51307.6	40198.2	43621.1	48548.1	51334.2	43428.4	48923.1	48803.3	52704.7	43463.7	45231.8	47496.1	37606.9	44941.7	41048	44885.9	40260.7	56866.3	56314.9	50190.6	37507	44401.8	40099.8	33048.8	31730.8	46426.2	50345.5	53494.9	44647.5	53031	43545.7	45957.1	54666.2	47203.8	42004.8	44220.4	50137.9	53910	49530.3	54665.1	50088.6
Fusobacteria	595.821	1.98669	0	10.9488	344.951	0	0	76.5266	0	10.7124	132.381	19.7537	416.438	28.5959	38.9722	212.889	4.5707	141.541	52.6998	0	8.16771	36.3328	0	0	0	0	1.95416	0	115.388	31.7181	0	100.168	0	0	0	0	3.37804	0	18.7556	7.39335	0	0	9.98926	0	10.8889	0	2.07831	0	0
Gemmatimonadetes	5.59456	9.93345	0	2.18977	7.18649	6.01395	0	4.50156	5.58784	16.0686	3.07863	6.58458	0	2.19969	0	0	4.5707	5.34117	4.39165	1.98173	2.72257	4.03698	2.19063	4.69076	7.34952	0	0	2.19077	5.91733	3.52423	11.5535	0	0	4.81649	0	3.28855	6.75607	0	4.68889	2.46445	0	8.08456	4.99463	2.35855	9.07408	0	4.15662	2.36328	2.53177
Ignavibacteriae	11.1891	5.96007	5.29507	0	7.18649	15.0349	7.83561	13.5047	8.38176	24.1028	9.23588	13.1692	21.9178	6.59906	10.3926	2.1504	2.28535	5.34117	19.7624	19.8173	13.6129	2.01849	8.76251	11.7269	17.1489	2.26948	5.86247	2.19077	17.752	10.5727	4.62139	2.27656	11.0647	0	3.63689	1.64428	20.2682	2.63797	21.1	0	0	4.04228	9.98926	0	5.44445	2.47158	2.07831	0	0
Incertae_sedis	8067.36	8785.14	8450.93	11399.9	8894.48	9240.44	9769.05	9664.86	10035.8	9384.04	9411.37	9705.67	8257.53	8376.41	8672.61	6780.21	7367.96	10484.7	8710.83	9127.84	10128	8614.91	9375.89	10422.9	9115.85	7938.63	6106.74	9689.79	8911.51	7894.27	8244.56	6517.78	10588.9	6220.5	8095.72	7685.35	9387.56	6170.2	9300.42	7119.8	6606.2	7904.68	8947.88	8478.97	8101.34	8289.67	8431.71	5955.48	8678.92
Lentisphaerae	11.1891	11.9201	23.8278	10.9488	9.58199	9.02093	3.9178	4.50156	19.5574	101.768	27.7077	26.3383	19.1781	17.5975	12.9907	27.9552	15.9974	2.67058	6.58747	13.8721	2.72257	22.2034	17.525	2.34538	31.8479	9.07791	7.81662	19.717	44.38	17.6211	16.1749	20.489	16.5971	28.899	14.5476	8.22139	30.4023	31.6556	4.68889	17.2512	15.417	4.04228	62.4329	30.6611	12.7037	4.94315	16.6265	21.2696	15.1906
Nitrospinae	0	0	0	0	0	0	0	0	0	0	0	0	0	0	0	0	0	0	0	0	0	0	0	0	0	0	0	0	0	0	0	0	0	0	0	0	0	0	0	0	0	0	0	0	0	0	0	0	0
Nitrospirae	0	0	2.64753	0	0	0	0	0	2.79392	0	0	0	0	0	0	0	0	0	0	0	0	0	0	0	0	0	3.90831	0	0	0	2.3107	0	0	7.22474	0	0	0	0	0	0	0	0	0	0	0	0	2.07831	2.36328	0
Planctomycetes	0	0	0	0	0	0	0	0	0	2.67809	0	0	0	0	2.59814	0	0	0	0	0	0	0	0	0	0	0	0	0	0	0	0	0	0	0	0	0	0	0	0	0	0	0	0	0	0	0	0	0	0
Proteobacteria	1823.83	856.263	1051.07	1506.56	1049.23	1365.17	1412.37	859.799	1084.04	1089.98	1653.22	1088.65	1046.58	631.31	961.314	692.428	955.276	1151.02	966.162	1008.7	2894.09	2731.02	1069.03	898.281	2033.37	1037.15	721.083	836.875	2352.14	1607.05	1169.21	3011.88	1709.5	488.874	798.298	767.877	1010.03	817.769	982.323	739.335	847.937	733.674	1021.4	679.261	778.556	758.774	908.222	586.094	863.335
Spirochaetes	109.094	43.7072	190.622	78.8315	83.8424	147.342	254.657	85.5297	41.9088	267.809	461.794	96.5738	63.0137	123.183	90.9351	25.8048	15.9974	162.906	90.0288	67.3788	73.5094	84.7766	59.147	112.578	129.841	11.3474	17.5874	21.9077	162.727	59.9119	73.9423	50.0842	207.463	2.40825	34.5505	23.0199	64.1827	34.2936	56.2667	7.39335	0	4.04228	27.4705	35.3782	18.1482	101.335	35.3313	7.08985	106.334
Synergistetes	847.576	327.804	521.564	523.354	383.279	387.9	628.808	425.398	195.574	431.173	578.782	546.52	408.219	585.117	532.62	498.893	548.484	595.54	406.227	592.537	386.605	474.345	124.866	440.932	563.463	415.314	312.665	155.545	976.36	599.119	526.839	876.474	652.817	52.9814	121.836	179.226	422.255	255.883	672.856	179.905	123.336	345.615	352.121	143.871	493.63	457.242	534.126	106.348	663.325
Tenericutes	50.3511	55.6273	66.1883	534.303	107.797	282.656	186.096	83.2789	223.514	350.83	326.335	144.861	208.219	206.771	163.683	86.016	139.406	34.7176	149.316	39.6346	419.276	250.293	151.153	178.249	279.282	90.7791	76.2121	109.539	174.561	119.824	113.224	31.8718	744.101	67.4309	74.5563	77.281	111.475	60.6732	58.6112	86.2558	69.3766	115.205	202.283	143.871	172.408	279.288	197.44	63.8087	55.699
Thermodesulfobacteria	0	0	0	2.18977	0	0	0	0	0	5.35619	0	0	0	0	0	0	0	0	0	0	0	0	0	0	0	0	0	2.19077	0	0	0	0	0	0	0	0	3.37804	0	0	0	0	0	0	0	1.81482	0	0	0	0
Thermotogae	0	5.96007	15.8852	2.18977	2.3955	6.01395	3.9178	11.2539	8.38176	8.03428	0	8.77944	10.9589	0	2.59814	2.1504	11.4267	0	8.78329	1.98173	0	2.01849	0	2.34538	2.44984	4.53896	5.86247	13.1446	2.95867	7.04846	6.93209	6.82967	2.76618	2.40825	3.63689	6.57711	6.75607	2.63797	2.34445	4.9289	0	2.02114	7.49195	11.7927	7.25926	4.94315	8.31324	16.543	10.1271
Verrucomicrobia	330.079	0	500.384	8.75906	217.99	0	95.9862	20.257	0	0	24.629	252.409	0	8.79875	2.59814	0	0	571.505	13.1749	126.831	43.5611	20.1849	2.19063	386.988	12.2492	2.26948	0	0	8.876	35.2423	184.856	0	11.0647	0	23.6398	13.1542	57.4266	0	114.878	0	0	0	0	0	1.81482	0	33.253	0	220.264
candidate_division_CPR2	0	0	0	0	0	0	0	0	0	0	0	0	0	0	0	0	0	0	0	0	0	0	0	0	0	0	0	0	0	0	0	0	0	0	0	0	0	0	0	0	0	0	0	0	0	0	0	0	0
candidate_division_LCP-89	0	0	0	0	0	0	0	0	0	0	0	0	0	0	0	0	0	0	0	0	0	0	0	0	0	0	0	0	0	0	0	0	0	0	0	0	0	0	0	0	0	0	0	0	0	0	0	0	0
candidate_division_NC10	0	0	0	0	0	0	0	0	0	0	0	0	0	0	0	0	0	0	0	0	0	0	0	0	0	0	0	0	0	0	0	0	0	0	0	0	0	0	0	0	0	0	0	7.07564	0	0	0	0	0
candidate_division_WOR-3	0	0	0	0	0	0	0	0	0	0	0	0	0	0	0	0	0	0	0	0	0	0	0	0	0	0	0	0	0	0	0	0	0	0	0	0	0	0	0	0	0	0	0	0	0	0	0	0	0
candidate_division_WWE3	0	0	0	0	0	0	0	0	0	0	0	0	0	0	0	0	0	0	2.19582	0	0	0	0	0	0	0	0	0	0	0	0	0	0	0	0	0	0	0	0	0	0	0	0	0	0	0	0	0	0
candidate_division_Zixibacteria	0	0	0	0	0	0	0	0	0	0	0	0	0	0	0	4.3008	0	0	0	0	0	0	0	0	0	0	0	0	0	0	0	0	0	0	0	0	0	0	0	0	0	0	0	0	0	0	0	0	0
[truncated: 148 more columns]

## Sheet: SI Table 3
Group	T1D169P102B1	T1D169P102B2	T1D169P102B3	T1D169P102B4	T1D169P109B1	T1D169P109B2	T1D169P109B3	T1D169P109B4	T1D169P115B1	T1D169P115B2	T1D169P115B3	T1D169P115B4	T1D169P126B1	T1D169P126B2	T1D169P126B3	T1D169P126B4	T1D169P12B1	T1D169P12B2	T1D169P12B3	T1D169P12B4	T1D169P130B1	T1D169P130B2	T1D169P130B3	T1D169P130B4	T1D169P137B1	T1D169P137B2	T1D169P137B3	T1D169P137B4	T1D169P141B1	T1D169P141B2	T1D169P141B3	T1D169P141B4	T1D169P147B1	T1D169P147B2	T1D169P147B3	T1D169P147B4	T1D169P149B1	T1D169P149B2	T1D169P149B3	T1D169P149B4	T1D169P158B1	T1D169P158B2	T1D169P158B3	T1D169P158B4	T1D169P15B1	T1D169P15B2	T1D169P15B3	T1D169P15B4	T1D169P166B1
Acidobacteria;Acidobacteriia	0	0	0	0	0	0	0	0	2.79392	0	0	0	0	0	0	0	0	0	0	0	0	0	2.19063	0	0	2.26948	0	0	0	0	0	0	0	0	0	0	0	0	0	0	0	0	0	2.35855	0	0	0	0	2.53177
Acidobacteria;Incertae_sedis	0	0	2.64753	6.5693	2.3955	3.00698	0	0	8.38176	0	0	0	5.47945	2.19969	2.59814	0	9.14139	0	0	0	2.72257	2.01849	6.57189	2.34538	4.89968	0	0	4.38154	0	0	6.93209	2.27656	2.76618	2.40825	0	0	0	2.63797	0	0	0	4.04228	2.49732	0	0	0	0	0	0
Actinobacteria;Acidimicrobiia	0	3.97338	0	10.9488	4.79099	3.00698	0	9.00313	0	10.7124	3.07863	10.9743	2.73973	6.59906	5.19629	6.4512	2.28535	0	8.78329	3.96346	8.16771	12.1109	2.19063	2.34538	4.89968	6.80843	1.95416	0	5.91733	3.52423	9.24278	0	5.53235	0	7.27379	4.93283	6.75607	7.9139	11.7222	9.8578	10.278	0	0	4.71709	3.62963	4.94315	2.07831	0	2.53177
Actinobacteria;Actinobacteria	615.402	2670.11	1149.03	1473.71	1315.13	832.932	1800.23	1757.86	2103.82	1079.27	969.768	1696.63	1720.55	1088.85	2543.58	5176.01	3316.04	480.705	1038.62	1012.66	1010.07	2081.06	3303.47	1172.69	1207.77	1316.3	3726.57	2580.73	2514.87	4105.73	2809.81	427.993	791.126	11436.8	2107.58	2826.51	2878.09	6594.91	1559.06	5697.81	4584	4011.97	3641.09	3761.88	2537.11	2239.25	2151.05	7432.53	334.194
Actinobacteria;Coriobacteriia	2011.25	6949.44	7871.12	5259.82	2314.05	2513.83	4337.01	4400.28	7571.52	2787.9	3460.38	4451.18	4915.07	5162.67	7911.35	13646.4	5336.29	1914.81	5579.59	4480.69	2657.23	8534.17	10155.8	3595.47	4666.94	4080.52	8438.04	6335.71	5408.44	10252	8300.02	5274.78	2093.99	16202.7	8212.1	6198.92	10080.1	14593.2	5195.29	8561.5	6251.61	7985.53	7349.6	7625.18	5246.63	5402.87	5507.52	13317.1	1815.28
Actinobacteria;Incertae_sedis	5.59456	31.787	21.1803	35.0362	11.9775	15.0349	25.4657	36.0125	11.1757	24.1028	24.629	24.1435	13.6986	17.5975	44.1685	19.3536	15.9974	13.3529	39.5248	19.8173	10.8903	18.1664	43.8126	4.69076	26.9482	18.1558	17.5874	32.8616	20.7107	49.3392	25.4177	36.4249	13.8309	38.5319	27.2767	16.4428	30.4023	68.5871	21.1	24.6445	12.8475	30.3171	39.957	35.3782	10.8889	19.7726	24.9397	47.2657	5.06355
Actinobacteria;Nitriliruptoria	0	0	0	0	0	0	0	0	0	0	0	0	0	0	2.59814	0	0	0	0	0	0	0	0	0	0	0	0	0	0	0	0	0	0	0	0	0	0	0	0	0	0	0	0	0	0	0	0	0	0
Actinobacteria;Rubrobacteria	0	0	0	0	0	3.00698	0	2.25078	2.79392	0	0	0	0	0	0	0	0	0	0	5.94519	0	0	0	0	2.44984	0	0	0	0	0	0	4.55311	0	0	0	0	0	0	2.34445	0	0	0	0	0	0	0	0	0	0
Actinobacteria;Thermoleophilia	0	0	0	2.18977	2.3955	0	1.9589	2.25078	0	0	0	0	2.73973	0	0	0	0	0	0	0	0	0	0	0	0	2.26948	1.95416	0	2.95867	0	0	0	0	0	0	4.93283	0	0	0	0	5.13901	0	0	0	0	0	0	0	0
Aquificae;Aquificae	2.79728	1.98669	10.5901	2.18977	0	3.00698	17.6301	13.5047	2.79392	5.35619	0	6.58458	0	8.79875	7.79443	2.1504	9.14139	10.6823	0	3.96346	2.72257	2.01849	4.38126	11.7269	4.89968	2.26948	1.95416	10.9539	8.876	7.04846	6.93209	4.55311	5.53235	7.22474	1.81845	0	3.37804	0	9.37778	0	2.56951	8.08456	2.49732	2.35855	1.81482	12.3579	10.3916	4.72657	2.53177
Armatimonadetes;Chthonomonadetes	0	0	0	0	0	0	0	0	0	0	0	0	0	0	0	0	0	0	0	0	0	0	0	0	0	0	0	0	0	0	0	0	0	0	0	0	0	0	0	0	0	0	0	0	0	0	0	0	0
Armatimonadetes;Incertae_sedis	0	0	0	0	0	0	0	0	0	0	0	0	0	0	0	0	0	0	0	0	0	0	2.19063	0	0	0	0	0	0	0	2.3107	0	0	0	0	0	0	0	0	0	0	0	0	0	0	0	4.15662	0	0
Bacteroidetes;Bacteroidia	40610.9	28048.1	31857.8	35467.6	30161.7	40678.4	31089.7	29588.8	25128.5	40618.6	35742.9	31393.1	29076.7	37337.5	27672.8	22611.4	27293.9	38464.4	34896	33667.6	40775.9	29849.4	31753.2	35030.6	37298.8	26559.7	22375.1	27481	38146.1	28451.1	35758	47404.7	46145.3	17958.3	27771.3	27150.3	28588.3	17220.6	36043.5	29440.3	25176	29789.6	33321.7	32408.8	30247.5	26075.1	30060.7	16725	34619.5
Bacteroidetes;Chitinophagia	33.5674	17.8802	21.1803	19.7079	7.18649	36.0837	27.4246	20.257	19.5574	26.7809	18.4718	15.364	32.8767	8.79875	20.7852	4.3008	18.2828	18.6941	26.3499	23.7807	49.0063	2.01849	21.9063	25.7992	31.8479	29.5032	25.404	10.9539	29.5867	28.1938	30.0391	40.978	60.8559	14.4495	5.45534	6.57711	30.4023	7.9139	11.7222	34.5023	12.8475	14.148	12.4866	25.944	29.0371	2.47158	20.7831	2.36328	12.6589
Bacteroidetes;Cytophagia	36.3647	43.7072	34.4179	78.8315	35.9324	72.1674	60.726	63.0219	64.2602	101.768	110.831	46.0921	73.9726	46.1934	44.1685	49.4592	52.563	45.3999	74.658	51.5249	84.3997	66.6101	102.96	70.3614	129.841	18.1558	46.8997	87.6309	76.9254	31.7181	34.6604	70.5732	149.373	19.266	76.3747	49.3283	54.0486	26.3797	91.4334	71.4691	38.5426	64.6765	92.4007	61.3222	78.0371	54.3747	49.8795	47.2657	30.3813
Bacteroidetes;Flavobacteriia	139.864	57.614	66.1883	170.802	110.193	159.37	117.534	137.298	83.8176	160.686	144.696	103.158	87.6712	120.983	103.926	43.008	79.9872	160.235	105.4	122.867	171.522	123.128	186.203	147.759	137.191	61.2759	72.3038	142.4	183.437	109.251	127.088	72.8498	257.254	24.0825	125.473	52.6169	128.365	42.2074	135.978	76.398	41.1121	48.5074	114.877	96.7004	59.8889	98.8631	108.072	40.1758	73.4214
Bacteroidetes;Incertae_sedis	2467.2	1233.73	1162.27	2546.7	1384.6	2916.77	1823.74	1789.37	1667.97	2354.04	2265.87	1417.88	1652.05	2111.7	1618.64	853.708	1691.16	1629.06	1927.93	1648.8	2932.21	1745.99	2120.53	1951.36	2893.26	1107.51	1334.69	1785.48	2739.73	1589.43	1832.38	2256.07	3546.24	604.47	1782.08	1132.91	1925.48	693.785	1683.31	1451.56	1002.11	1220.77	2327.5	1801.93	1546.22	1777.06	1816.44	723.165	1749.46
Bacteroidetes;Saprospiria	0	0	0	0	2.3955	0	0	0	0	0	0	0	0	0	0	0	0	0	0	0	0	0	0	0	4.89968	0	0	0	0	0	0	0	0	0	0	0	0	0	0	0	0	2.02114	2.49732	0	0	0	0	0	0
Bacteroidetes;Sphingobacteriia	240.566	168.869	174.737	247.443	134.148	294.684	199.808	189.066	201.162	281.2	187.796	142.666	227.397	208.97	189.665	116.122	187.399	213.647	215.191	239.789	291.315	179.646	238.779	246.265	340.528	165.672	156.332	157.736	236.693	165.639	291.148	507.672	423.225	52.9814	125.473	149.629	243.219	105.519	194.589	160.189	105.35	107.12	189.796	200.476	203.259	187.84	189.126	70.8985	182.288
Balneolaeota;Balneolia	0	13.9068	15.8852	4.37953	4.79099	18.0419	7.83561	13.5047	8.38176	10.7124	12.3145	4.38972	10.9589	8.79875	12.9907	2.1504	13.7121	0	32.9374	3.96346	16.3354	20.1849	2.19063	18.763	19.5987	22.6948	5.86247	4.38154	5.91733	14.0969	18.4856	6.82967	8.29853	12.0412	16.366	14.7985	10.1341	0	18.7556	14.7867	2.56951	4.04228	4.99463	11.7927	9.07408	9.88631	10.3916	9.45314	37.9766
Balneolaeota;Incertae_sedis	0	0	0	0	0	0	0	0	0	0	0	0	0	0	0	0	2.28535	0	0	0	0	0	0	0	0	0	0	0	0	0	0	0	0	0	0	0	0	0	0	0	0	0	0	0	0	2.47158	0	0	0
Caldiserica;Incertae_sedis	0	0	0	0	0	0	0	0	0	0	0	0	0	0	0	0	0	0	0	0	0	0	0	0	0	0	0	0	0	0	0	0	0	0	0	0	0	0	0	0	0	0	0	0	0	0	0	0	0
Calditrichaeota;Calditrichae	0	0	0	0	0	0	0	0	0	0	0	0	0	0	0	0	0	0	0	0	0	0	0	0	0	0	0	0	0	0	0	0	0	0	0	0	0	0	0	2.46445	0	0	0	0	0	0	0	0	0
Candidatus_Amesbacteria;Incertae_sedis	0	0	0	0	0	0	0	0	0	0	0	0	0	0	0	0	0	0	0	0	0	0	0	0	0	0	0	0	0	0	0	0	0	0	0	0	0	0	0	0	0	0	0	0	0	0	0	0	0
Candidatus_Atribacteria;Incertae_sedis	0	1.98669	2.64753	6.5693	2.3955	0	1.9589	2.25078	0	0	6.15726	0	0	2.19969	0	6.4512	0	0	2.19582	1.98173	5.44514	4.03698	0	2.34538	0	2.26948	0	0	2.95867	3.52423	0	2.27656	11.0647	0	1.81845	4.93283	0	0	0	0	0	0	4.99463	2.35855	3.62963	0	4.15662	0	7.59532
Candidatus_Azambacteria;Incertae_sedis	0	0	0	0	0	0	0	0	0	0	0	0	0	0	0	0	0	0	0	0	0	0	0	0	0	0	0	0	0	0	0	0	0	0	0	0	0	0	0	0	0	0	0	0	0	0	0	0	0
Candidatus_Berkelbacteria;Incertae_sedis	0	0	0	0	0	0	0	0	0	0	0	0	0	0	0	0	0	0	0	0	0	0	0	0	0	0	0	0	0	0	0	0	0	0	0	1.64428	0	0	0	0	0	0	0	0	0	0	0	0	0
Candidatus_Bipolaricaulota;Incertae_sedis	0	0	5.29507	2.18977	0	0	0	0	0	0	0	0	0	6.59906	0	0	0	0	0	0	0	0	0	0	0	0	0	0	0	0	4.62139	0	0	0	0	0	0	0	0	0	0	0	0	2.35855	3.62963	0	0	0	0
Candidatus_Chisholmbacteria;Incertae_sedis	0	0	0	0	0	0	0	0	0	0	0	0	0	0	0	0	0	0	0	0	0	0	0	0	0	0	0	0	0	0	0	0	0	0	0	0	0	0	0	0	0	0	0	0	0	0	0	0	0
Candidatus_Cloacimonetes;Incertae_sedis	0	0	0	0	0	0	0	0	0	0	0	0	0	0	0	0	0	0	0	0	0	0	0	2.34538	0	0	0	0	0	0	0	0	0	0	0	0	0	0	0	2.46445	0	0	0	0	0	0	0	0	0
Candidatus_Coatesbacteria;Incertae_sedis	0	0	0	0	0	0	0	0	0	0	0	0	0	0	0	0	2.28535	0	0	0	0	0	0	0	0	0	0	0	5.91733	0	0	0	0	0	0	0	0	0	0	0	0	0	0	0	0	0	0	0	0
Candidatus_Dadabacteria;Incertae_sedis	0	0	0	0	0	0	0	0	0	0	0	0	0	0	0	0	0	0	0	0	2.72257	4.03698	0	0	0	0	0	0	0	0	0	0	5.53235	0	0	0	0	0	0	0	0	6.06342	0	0	0	0	0	0	0
Candidatus_Desantisbacteria;Incertae_sedis	0	0	0	0	0	0	0	0	0	0	0	0	0	0	0	0	0	0	0	0	0	0	0	0	0	0	0	0	0	0	0	0	0	0	0	0	0	0	0	0	0	0	0	0	0	0	0	0	0
Candidatus_Eisenbacteria;Incertae_sedis	30.7701	21.8536	10.5901	28.4669	9.58199	15.0349	7.83561	11.2539	27.9392	2.67809	36.9435	13.1692	27.3973	17.5975	33.7759	6.4512	41.1363	10.6823	2.19582	3.96346	5.44514	10.0924	0	14.0723	2.44984	13.6169	1.95416	13.1446	26.628	28.1938	25.4177	40.978	38.7265	7.22474	23.6398	21.3756	16.8902	2.63797	9.37778	27.109	2.56951	10.1057	9.98926	30.6611	9.07408	12.3579	22.8614	4.72657	7.59532
Candidatus_Fervidibacteria;Incertae_sedis	0	0	0	0	0	0	0	0	0	0	0	0	0	0	0	0	0	0	0	0	0	0	0	0	0	0	0	0	0	0	0	0	0	0	0	0	0	0	0	0	0	0	0	0	0	0	0	0	0
Candidatus_Handelsmanbacteria;Incertae_sedis	0	0	0	0	0	0	0	0	0	0	0	0	0	0	0	0	0	0	0	0	0	0	0	0	0	0	0	0	0	0	2.3107	0	0	0	0	0	0	0	0	0	0	0	0	0	0	0	0	0	0
Candidatus_Hydrogenedentes;Incertae_sedis	0	0	0	0	0	0	0	0	0	0	0	0	0	2.19969	0	0	0	0	0	0	0	0	0	0	4.89968	0	0	0	0	0	0	0	0	0	0	0	0	0	0	0	0	0	2.49732	0	0	0	0	0	0
Candidatus_Hydrothermae;Incertae_sedis	0	0	0	0	0	6.01395	0	0	0	0	9.23588	0	0	0	0	0	0	0	0	0	0	0	0	2.34538	2.44984	0	0	0	0	0	2.3107	0	5.53235	0	0	0	0	0	0	0	0	0	0	0	1.81482	0	0	0	2.53177
Candidatus_Jacksonbacteria;Incertae_sedis	0	0	0	0	0	0	0	0	0	0	0	0	2.73973	0	0	0	0	0	0	0	0	0	0	0	0	0	0	0	0	0	0	0	0	0	0	0	0	0	0	0	0	0	0	0	0	0	0	0	0
Candidatus_Kryptonia;Incertae_sedis	0	0	0	0	0	0	0	0	0	0	0	0	0	0	0	0	0	0	0	0	0	0	0	0	0	0	0	0	0	0	0	0	0	0	0	1.64428	0	0	0	0	0	0	0	0	0	0	0	0	0
Candidatus_Latescibacteria;Incertae_sedis	0	0	0	0	0	3.00698	0	0	5.58784	2.67809	0	0	0	4.39938	0	0	0	0	0	0	0	0	2.19063	0	0	0	1.95416	0	0	17.6211	0	0	0	0	0	0	6.75607	2.63797	0	0	5.13901	6.06342	0	2.35855	0	0	0	0	0
Candidatus_Levybacteria;Incertae_sedis	0	0	0	0	0	0	0	0	0	0	0	0	0	0	0	0	0	0	0	0	0	0	0	0	0	0	0	0	0	0	0	0	0	0	0	0	0	0	0	0	0	0	0	0	0	0	0	0	0
Candidatus_Margulisbacteria;Candidatus_Marinamargulisbacteria	0	0	0	0	0	3.00698	0	0	0	0	0	0	0	0	0	0	0	0	0	0	0	0	0	0	0	0	0	0	0	0	0	0	0	0	0	0	0	0	0	0	0	0	0	0	0	0	0	0	0
Candidatus_Margulisbacteria;Candidatus_Termititenacia	0	0	0	0	0	0	0	0	0	0	0	0	0	0	0	0	0	0	0	0	0	0	0	0	0	0	0	0	0	0	0	0	0	0	0	0	0	0	0	0	0	0	0	0	0	0	0	0	0
Candidatus_Margulisbacteria;Incertae_sedis	0	0	0	0	0	0	0	0	0	0	0	0	0	0	0	0	0	0	0	0	0	2.01849	0	0	0	0	0	0	0	0	0	0	0	0	0	0	0	0	0	0	0	0	0	0	0	0	0	0	0
Candidatus_Marinimicrobia;Incertae_sedis	0	0	0	2.18977	0	0	1.9589	0	0	0	0	2.19486	2.73973	0	0	2.1504	0	0	0	0	0	0	0	0	0	0	1.95416	0	2.95867	0	0	2.27656	0	0	0	0	0	0	0	0	0	2.02114	0	0	0	2.47158	0	0	0
Candidatus_Melainabacteria;Incertae_sedis	33.5674	3.97338	10.5901	13.1386	11.9775	3.00698	31.3424	42.7649	5.58784	18.7467	12.3145	0	16.4384	4.39938	12.9907	0	0	10.6823	8.78329	7.92691	5.44514	8.07396	0	4.69076	12.2492	2.26948	1.95416	0	0	3.52423	0	0	11.0647	0	1.81845	1.64428	3.37804	0	14.0667	4.9289	0	2.02114	2.49732	0	3.62963	12.3579	8.31324	4.72657	22.786
Candidatus_Nomurabacteria;Incertae_sedis	0	3.97338	2.64753	0	4.79099	0	3.9178	4.50156	0	8.03428	6.15726	2.19486	5.47945	6.59906	5.19629	8.6016	2.28535	5.34117	0	0	0	0	0	2.34538	4.89968	4.53896	0	10.9539	2.95867	0	2.3107	2.27656	2.76618	0	1.81845	0	0	5.27593	0	0	7.70852	2.02114	2.49732	2.35855	0	2.47158	2.07831	0	2.53177
Candidatus_Omnitrophica;Incertae_sedis	0	0	0	0	0	0	0	0	0	0	0	0	0	0	0	0	0	0	0	0	0	0	0	0	0	0	0	0	0	0	0	0	0	0	0	0	0	0	0	0	0	0	0	0	0	0	0	0	0
Candidatus_Peregrinibacteria;Candidatus_Peribacteria	0	0	0	0	0	0	0	0	0	0	0	0	0	0	0	0	0	0	0	0	0	0	0	0	0	0	0	0	0	0	0	0	0	0	0	0	0	0	0	0	0	0	0	0	0	0	0	0	0
Candidatus_Poribacteria;Incertae_sedis	0	0	0	0	0	0	0	0	0	0	0	0	0	0	0	0	0	0	0	0	0	0	0	0	0	0	0	0	0	0	0	0	0	0	0	0	0	0	0	0	0	0	0	0	0	0	0	0	0
Candidatus_Raymondbacteria;Incertae_sedis	0	0	0	0	0	0	0	0	0	0	0	0	0	0	0	0	0	0	0	0	0	0	0	0	0	0	0	0	0	0	0	0	0	0	0	0	0	0	0	0	0	0	0	0	0	0	0	0	0
Candidatus_Riflebacteria;Candidatus_Ozemobacteria	0	0	0	0	0	0	0	0	0	0	0	0	0	0	0	0	0	0	0	0	0	0	0	0	0	0	0	0	0	0	0	0	0	0	0	0	0	0	0	0	0	0	0	0	0	0	0	0	0
Candidatus_Riflebacteria;Incertae_sedis	0	0	0	0	0	0	0	0	0	0	0	0	0	0	0	0	0	0	0	0	0	0	0	2.34538	0	0	0	0	0	0	0	0	0	0	0	0	0	0	0	0	0	0	0	0	0	0	0	0	0
Candidatus_Roizmanbacteria;Incertae_sedis	8.39184	0	0	0	0	0	0	0	0	0	0	0	0	0	0	0	0	0	0	1.98173	0	0	2.19063	0	4.89968	0	1.95416	0	0	0	0	0	0	0	0	0	0	0	0	0	0	0	0	0	0	0	0	0	0
Candidatus_Saccharibacteria;Incertae_sedis	69.932	39.7338	5.29507	54.7441	38.3279	39.0907	37.2191	33.7617	47.4966	61.5961	175.482	43.8972	82.1918	72.5897	145.496	169.882	68.5605	104.153	50.5039	79.2691	108.903	56.5177	30.6688	70.3614	26.9482	31.7727	17.5874	72.2955	29.5867	109.251	57.7674	9.10622	38.7265	118.004	50.9165	37.8184	47.2925	60.6732	39.8556	165.118	177.296	131.374	84.9087	21.2269	92.5556	84.0336	41.5662	77.9884	50.6355
Candidatus_Schekmanbacteria;Incertae_sedis	0	0	5.29507	0	2.3955	0	0	0	0	0	0	0	2.73973	0	0	0	0	0	0	1.98173	0	2.01849	0	2.34538	2.44984	4.53896	1.95416	0	0	3.52423	0	0	2.76618	0	0	0	3.37804	0	0	0	0	2.02114	0	0	0	2.47158	2.07831	4.72657	0
Candidatus_Sumerlaeota;Incertae_sedis	0	0	0	0	0	0	0	0	0	0	0	0	0	0	0	0	0	0	0	0	0	0	0	0	0	0	0	0	0	0	0	0	0	0	0	0	0	0	0	0	0	0	0	0	0	0	0	0	0
Candidatus_Uhrbacteria;Incertae_sedis	0	0	0	0	0	0	0	0	0	0	0	0	0	0	0	0	0	0	0	0	0	0	0	0	0	0	0	0	0	0	0	0	0	0	0	0	0	0	0	0	0	0	0	0	0	0	0	0	0
Candidatus_Woesebacteria;Incertae_sedis	0	0	0	0	0	0	0	2.25078	0	0	3.07863	0	0	0	0	0	0	0	0	0	2.72257	0	0	0	2.44984	0	0	0	0	0	0	0	0	0	0	0	0	0	0	0	0	0	0	0	0	0	6.23493	0	0
Candidatus_Wolfebacteria;Incertae_sedis	0	0	0	0	0	0	0	0	0	0	0	0	0	0	0	0	0	0	0	0	0	0	0	0	0	0	0	0	0	0	0	0	0	0	0	1.64428	0	0	0	0	0	0	0	2.35855	0	0	0	0	0
Candidatus_Zambryskibacteria;Incertae_sedis	0	0	0	0	0	0	0	0	0	0	0	0	0	2.19969	0	0	0	0	0	0	0	0	0	0	0	0	0	0	0	0	0	0	0	0	0	0	0	0	0	0	0	0	0	0	0	0	0	0	0
Chlamydiae;Chlamydiia	0	0	0	0	0	0	0	0	0	0	0	0	0	0	0	0	0	0	0	0	0	0	0	0	0	0	0	0	0	0	0	0	0	0	0	1.64428	0	2.63797	0	0	0	0	0	0	0	0	0	0	0
Chlorobi;Incertae_sedis	0	0	0	0	0	0	0	0	0	0	0	0	0	0	0	0	0	0	0	0	0	0	0	0	0	0	0	0	0	0	0	0	0	0	0	0	0	0	0	0	0	0	0	0	0	0	0	0	0
Chloroflexi;Anaerolineae	78.3239	51.6539	47.6556	28.4669	23.955	45.1046	94.0273	92.2821	39.1149	85.699	58.4939	30.728	41.0959	98.9859	57.1592	36.5568	27.4242	40.0588	63.6789	29.7259	73.5094	18.1664	39.4313	23.4538	83.2945	22.6948	58.6247	83.2494	59.1733	52.8634	48.5246	15.9359	44.2588	84.2886	61.8272	9.86566	47.2925	47.4834	65.6445	32.0379	102.78	64.6765	42.4544	51.888	47.1852	59.3178	37.4096	18.9063	58.2308
Chloroflexi;Ardenticatenia	0	0	0	0	0	0	0	0	0	0	0	0	0	0	0	0	0	0	0	0	0	0	0	0	0	0	0	0	0	0	0	0	0	0	0	0	0	0	0	0	0	0	0	0	0	0	0	0	0
Chloroflexi;Chloroflexia	0	0	0	0	2.3955	9.02093	1.9589	4.50156	0	2.67809	6.15726	4.38972	0	0	0	0	4.5707	0	0	0	0	0	2.19063	0	0	0	0	2.19077	2.95867	0	0	2.27656	5.53235	0	0	0	0	0	0	0	0	0	0	0	0	2.47158	0	2.36328	2.53177
Chloroflexi;Dehalococcoidia	0	0	0	0	0	0	0	0	0	0	0	0	0	0	0	0	0	0	0	0	0	0	0	0	0	0	0	0	0	0	0	0	0	0	0	0	0	0	0	0	0	0	0	0	0	0	0	0	0
Chloroflexi;Incertae_sedis	0	1.98669	0	0	0	0	0	0	0	0	3.07863	0	2.73973	0	0	2.1504	0	2.67058	2.19582	0	2.72257	0	0	4.69076	4.89968	0	1.95416	4.38154	2.95867	3.52423	0	0	19.3632	0	0	1.64428	0	0	0	0	2.56951	0	0	0	0	2.47158	14.5482	0	0
Chloroflexi;Ktedonobacteria	0	0	0	0	0	0	0	0	0	2.67809	0	0	0	0	0	0	0	0	0	0	0	0	0	0	0	0	0	4.38154	0	0	0	0	0	0	0	0	0	0	0	0	0	0	0	0	0	0	0	0	0
Chrysiogenetes;Chrysiogenetes	0	0	2.64753	0	0	3.00698	0	0	0	0	6.15726	0	0	10.9984	0	4.3008	0	0	0	0	2.72257	2.01849	0	0	9.79936	0	0	2.19077	0	0	2.3107	0	2.76618	0	1.81845	0	0	0	0	0	0	0	2.49732	0	0	2.47158	0	0	0
Coprothermobacterota;Coprothermobacteria	0	5.96007	10.5901	4.37953	2.3955	0	7.83561	0	0	0	3.07863	4.38972	0	8.79875	0	0	2.28535	0	4.39165	1.98173	5.44514	4.03698	6.57189	2.34538	2.44984	2.26948	3.90831	0	2.95867	10.5727	4.62139	0	2.76618	0	0	0	3.37804	2.63797	0	7.39335	2.56951	6.06342	0	2.35855	1.81482	2.47158	2.07831	2.36328	0
Cyanobacteria;Incertae_sedis	125.878	79.4676	87.3686	32.8465	81.4469	57.1325	78.3561	67.5235	50.2906	133.905	86.2016	32.9229	98.6301	112.184	88.3369	66.6624	31.9949	90.7998	94.4204	49.5432	106.18	28.2589	67.9095	68.016	97.9936	52.198	60.5788	87.6309	59.1733	77.533	69.3209	47.8077	157.672	105.963	69.101	19.7313	67.5607	87.0529	65.6445	29.5734	107.919	139.459	64.9302	77.832	47.1852	79.0905	68.5843	35.4493	91.1439
Deferribacteres;Deferribacteres	198.607	0	0	2.18977	26.3505	192.446	15.6712	6.75235	0	267.809	3.07863	63.6509	79.4521	74.7894	46.7666	4.3008	9.14139	58.7528	76.8538	7.92691	27.2257	16.1479	2.19063	63.3253	409.123	83.9707	15.6332	8.76309	59.1733	59.9119	13.8642	95.6154	157.672	2.40825	1.81845	4.93283	0	10.5519	2.34445	46.8246	10.278	0	24.9732	9.43418	41.7408	22.2442	101.837	0	124.057
Deinococcus-Thermus;Deinococci	0	0	0	0	0	0	0	0	0	0	0	0	5.47945	0	2.59814	0	0	0	0	1.98173	0	2.01849	2.19063	0	0	2.26948	0	0	0	3.52423	0	0	0	2.40825	0	3.28855	0	0	0	4.9289	2.56951	0	0	0	0	0	2.07831	2.36328	0
Dictyoglomi;Dictyoglomia	0	0	0	0	0	0	0	0	0	0	0	0	0	0	0	0	0	0	0	0	0	0	0	0	0	0	0	0	0	0	0	0	0	0	0	0	0	0	0	4.9289	0	0	0	0	0	0	0	0	0
Elusimicrobia;Elusimicrobia	19.581	3.97338	7.9426	13.1386	11.9775	9.02093	7.83561	0	8.38176	24.1028	67.7298	2.19486	0	10.9984	2.59814	8.6016	0	32.047	10.9791	7.92691	8.16771	4.03698	4.38126	16.4177	17.1489	2.26948	7.81662	4.38154	26.628	7.04846	13.8642	2.27656	80.2191	0	0	0	6.75607	5.27593	4.68889	0	0	0	0	0	7.25926	2.47158	4.15662	0	15.1906
Elusimicrobia;Incertae_sedis	30.7701	15.8935	2.64753	41.6055	67.0739	15.0349	68.5616	29.2602	5.58784	34.8152	320.177	26.3383	8.21918	17.5975	7.79443	8.6016	9.14139	74.7763	65.8747	17.8356	49.0063	18.1664	30.6688	89.1245	80.8447	2.26948	41.0373	24.0985	56.2147	10.5727	43.9032	0	232.359	4.81649	10.9107	18.087	40.5364	2.63797	30.4778	7.39335	0	0	2.49732	0	16.3333	12.3579	18.7048	0	37.9766
Fibrobacteres;Fibrobacteria	0	0	0	0	4.79099	0	0	6.75235	0	2.67809	6.15726	4.38972	16.4384	2.19969	2.59814	8.6016	2.28535	0	10.9791	3.96346	2.72257	0	4.38126	2.34538	2.44984	2.26948	1.95416	4.38154	0	14.0969	2.3107	2.27656	2.76618	0	0	1.64428	6.75607	0	7.03334	0	5.13901	12.1268	2.49732	2.35855	0	2.47158	2.07831	0	5.06355
Firmicutes;Bacilli	6109.26	12913.5	5067.38	8964.9	13457.9	8085.76	11232.3	8111.82	14972.6	8738.62	7413.34	14953.6	5008.22	10650.9	9740.45	5801.78	11266.8	10415.3	7241.83	14050.5	5518.65	4858.5	8578.5	10793.4	10188.9	17760.9	5811.66	13131.5	3642.12	2583.26	1201.56	1869.05	6376.03	6904.44	7413.81	15332.9	11860.3	6320.57	4534.16	5971.36	8569.3	6647.53	4073.12	4799.64	7164.89	10286.7	8818.27	3526.02	14783
Firmicutes;Clostridia	21278.9	28487.1	31908.1	22979.4	25564.7	20387.3	26192.5	28920.3	24187	20835.6	26543.9	23471.8	29811	22650.2	30494.4	27378.9	29558.7	26179.7	26527.7	24632.9	20860.3	27570.5	27205.4	22039.5	23555.2	26133	24882.3	26173.2	24675.3	30125.1	23853.3	23915.2	16826.6	31338.5	27869.5	24047.6	25240.7	30389.4	24689.4	23855.9	32576.2	30373.7	26651.3	26528.9	24055.4	28665.3	26673	35617.1	28639.4
Firmicutes;Erysipelotrichia	640.577	1110.56	987.53	827.731	742.604	375.872	289.918	729.253	329.683	345.474	1317.65	1325.7	1501.37	156.178	805.425	415.027	2143.66	985.445	601.656	396.346	1080.86	995.115	341.738	860.755	369.926	644.532	531.53	425.01	529.601	771.806	725.559	1627.74	240.657	486.466	1071.06	937.238	418.876	403.609	494.678	507.677	508.762	1414.8	669.281	929.267	246.815	373.208	409.427	742.071	207.605
Firmicutes;Incertae_sedis	3297.99	3760.8	3722.43	2932.1	3102.17	2489.78	3520.15	3900.61	3394.61	2648.63	3605.07	2826.98	3849.32	2859.59	3520.49	3122.38	3144.64	4804.38	3691.18	2716.95	2665.4	3625.21	3130.41	3044.3	2594.38	3236.28	3454.95	2786.66	2949.79	3545.37	3366.68	2911.72	2448.07	3573.84	3054.99	2918.59	3367.9	3701.07	3153.28	2755.26	3080.84	3183.3	2674.62	3398.67	3101.52	3188.33	2984.45	3592.19	3491.32
Firmicutes;Limnochordia	0	0	0	0	0	0	0	0	0	0	0	0	0	0	0	0	0	0	0	0	0	0	0	0	0	0	0	0	0	0	0	0	0	0	0	0	0	0	0	0	0	0	0	0	0	0	0	0	2.53177
Firmicutes;Negativicutes	10045	4112.45	4866.17	4644.49	10233.6	9240.44	6501.6	8737.54	8412.49	7613.82	4716.46	5956.85	11131.5	7080.79	4344.1	12074.5	6577.23	1065.56	7125.45	5689.54	7465.29	7868.07	1780.98	8131.44	3540.02	9075.64	21605.1	7652.37	5683.6	7351.54	10927.3	2715.93	5822.8	4101.24	10916.1	10240.6	3725.97	12200.6	10671.9	12847.2	9910.58	5560.16	7933.97	8530.86	15562	11374.2	10616	11173.6	2946.98
Firmicutes;Tissierellia	16.7837	39.7338	31.7704	15.3284	9.58199	12.0279	33.3013	24.7586	11.1757	16.0686	24.629	13.1692	32.8767	30.7956	18.187	10.752	13.7121	13.3529	43.9165	9.90864	16.3354	24.2219	10.9531	16.4177	12.2492	15.8863	29.3123	21.9077	26.628	24.6696	25.4177	9.10622	16.5971	21.6742	20.0029	18.087	33.7804	15.8278	2.34445	19.7156	20.556	24.2537	2.49732	33.0196	7.25926	22.2442	29.0964	14.1797	17.7224
Fusobacteria;Fusobacteriia	595.821	1.98669	0	10.9488	344.951	0	0	76.5266	0	10.7124	132.381	19.7537	416.438	28.5959	38.9722	212.889	4.5707	141.541	52.6998	0	8.16771	36.3328	0	0	0	0	1.95416	0	115.388	31.7181	0	100.168	0	0	0	0	3.37804	0	18.7556	7.39335	0	0	9.98926	0	10.8889	0	2.07831	0	0
Gemmatimonadetes;Incertae_sedis	5.59456	9.93345	0	2.18977	7.18649	6.01395	0	4.50156	5.58784	16.0686	3.07863	6.58458	0	2.19969	0	0	4.5707	5.34117	4.39165	1.98173	2.72257	4.03698	2.19063	4.69076	7.34952	0	0	2.19077	5.91733	3.52423	11.5535	0	0	4.81649	0	3.28855	6.75607	0	4.68889	2.46445	0	8.08456	4.99463	2.35855	9.07408	0	4.15662	2.36328	2.53177
Ignavibacteriae;Ignavibacteria	5.59456	1.98669	0	0	0	12.0279	7.83561	13.5047	8.38176	21.4247	9.23588	8.77944	21.9178	6.59906	10.3926	0	2.28535	5.34117	19.7624	19.8173	2.72257	2.01849	6.57189	11.7269	17.1489	2.26948	3.90831	2.19077	17.752	10.5727	4.62139	2.27656	11.0647	0	3.63689	1.64428	20.2682	2.63797	21.1	0	0	2.02114	9.98926	0	5.44445	2.47158	2.07831	0	0
Ignavibacteriae;Incertae_sedis	5.59456	3.97338	5.29507	0	7.18649	3.00698	0	0	0	2.67809	0	4.38972	0	0	0	2.1504	0	0	0	0	10.8903	0	2.19063	0	0	0	1.95416	0	0	0	0	0	0	0	0	0	0	0	0	0	0	2.02114	0	0	0	0	0	0	0
Incertae_sedis;Candidatus_Sericytochromatia	0	0	0	0	0	0	0	0	0	0	0	0	0	0	0	0	0	0	0	0	0	0	0	0	0	0	0	0	0	0	0	0	0	0	0	0	0	0	0	0	0	0	0	0	0	0	0	0	0
Incertae_sedis;Incertae_sedis	8067.36	8785.14	8450.93	11399.9	8894.48	9240.44	9769.05	9664.86	10035.8	9384.04	9411.37	9705.67	8257.53	8376.41	8672.61	6780.21	7367.96	10484.7	8710.83	9127.84	10128	8614.91	9375.89	10422.9	9115.85	7938.63	6106.74	9689.79	8911.51	7894.27	8244.56	6517.78	10588.9	6220.5	8095.72	7685.35	9387.56	6170.2	9300.42	7119.8	6606.2	7904.68	8947.88	8478.97	8101.34	8289.67	8431.71	5955.48	8678.92
Lentisphaerae;Incertae_sedis	0	0	0	0	0	0	0	0	0	2.67809	0	0	0	0	0	0	0	0	0	0	0	0	0	0	0	0	0	0	0	0	0	0	0	0	0	0	0	0	0	0	0	0	0	0	0	0	0	0	2.53177
Lentisphaerae;Lentisphaeria	11.1891	11.9201	23.8278	10.9488	9.58199	9.02093	3.9178	4.50156	19.5574	99.0894	27.7077	26.3383	19.1781	17.5975	12.9907	27.9552	15.9974	2.67058	6.58747	13.8721	2.72257	22.2034	17.525	2.34538	31.8479	9.07791	7.81662	19.717	44.38	17.6211	16.1749	20.489	16.5971	28.899	14.5476	8.22139	30.4023	31.6556	4.68889	17.2512	15.417	4.04228	62.4329	30.6611	12.7037	4.94315	16.6265	21.2696	12.6589
Nitrospinae;Incertae_sedis	0	0	0	0	0	0	0	0	0	0	0	0	0	0	0	0	0	0	0	0	0	0	0	0	0	0	0	0	0	0	0	0	0	0	0	0	0	0	0	0	0	0	0	0	0	0	0	0	0
Nitrospirae;Incertae_sedis	0	0	2.64753	0	0	0	0	0	2.79392	0	0	0	0	0	0	0	0	0	0	0	0	0	0	0	0	0	3.90831	0	0	0	2.3107	0	0	7.22474	0	0	0	0	0	0	0	0	0	0	0	0	2.07831	2.36328	0
Nitrospirae;Nitrospira	0	0	0	0	0	0	0	0	0	0	0	0	0	0	0	0	0	0	0	0	0	0	0	0	0	0	0	0	0	0	0	0	0	0	0	0	0	0	0	0	0	0	0	0	0	0	0	0	0
Planctomycetes;Candidatus_Brocadiae	0	0	0	0	0	0	0	0	0	2.67809	0	0	0	0	0	0	0	0	0	0	0	0	0	0	0	0	0	0	0	0	0	0	0	0	0	0	0	0	0	0	0	0	0	0	0	0	0	0	0
Planctomycetes;Incertae_sedis	0	0	0	0	0	0	0	0	0	0	0	0	0	0	0	0	0	0	0	0	0	0	0	0	0	0	0	0	0	0	0	0	0	0	0	0	0	0	0	0	0	0	0	0	0	0	0	0	0
Planctomycetes;Planctomycetia	0	0	0	0	0	0	0	0	0	0	0	0	0	0	2.59814	0	0	0	0	0	0	0	0	0	0	0	0	0	0	0	0	0	0	0	0	0	0	0	0	0	0	0	0	0	0	0	0	0	0
Proteobacteria;Alphaproteobacteria	346.863	156.948	148.262	567.149	141.334	231.537	274.246	166.558	287.774	112.48	418.693	74.6252	120.548	136.381	145.496	45.1584	22.8535	221.658	103.204	81.2509	313.096	238.182	124.866	119.614	448.321	31.7727	101.616	127.065	201.189	56.3877	129.399	118.381	351.304	50.5732	94.5592	47.684	118.231	47.4834	42.2	61.6113	77.0852	28.296	29.9678	77.832	54.4445	121.107	64.4276	42.5391	189.883
Proteobacteria;Betaproteobacteria	570.645	123.175	148.262	105.109	194.035	279.649	242.904	146.301	47.4966	324.049	277.077	105.353	112.329	156.178	90.9351	40.8576	86.8432	304.447	217.387	156.557	144.296	153.405	76.672	75.0522	333.178	401.698	97.7078	50.3878	278.115	197.357	113.224	309.612	326.409	26.4907	49.0981	146.341	64.1827	50.1213	135.978	73.9335	51.3901	52.5497	117.374	44.8124	116.148	91.4483	197.44	11.8164	121.525
Proteobacteria;Deltaproteobacteria	545.47	405.285	582.457	575.908	402.443	526.221	669.945	297.103	539.227	342.796	431.008	588.222	652.055	120.983	530.022	494.592	635.327	453.999	410.619	471.651	378.437	425.901	608.995	379.952	798.648	415.314	394.739	427.201	946.774	905.727	711.694	981.196	625.156	305.847	445.519	424.223	635.071	493.3	550.945	473.174	552.444	517.412	596.858	306.611	471.852	378.151	421.897	467.93	374.703
Proteobacteria;Epsilonproteobacteria	2.79728	9.93345	0	4.37953	19.164	21.0488	5.87671	0	0	2.67809	12.3145	8.77944	0	10.9984	5.19629	8.6016	0	2.67058	0	3.96346	10.8903	14.1294	2.19063	0	9.79936	18.1558	5.86247	4.38154	8.876	0	6.93209	2.27656	2.76618	2.40825	1.81845	4.93283	3.37804	2.63797	0	12.3223	7.70852	2.02114	2.49732	2.35855	1.81482	7.41473	12.4699	2.36328	15.1906
Proteobacteria;Gammaproteobacteria	220.985	87.4143	103.254	102.919	239.55	171.398	103.822	144.05	89.4055	144.617	378.671	250.214	73.9726	120.983	96.1314	53.76	102.841	77.4469	87.8329	156.557	1924.86	1832.79	127.056	182.94	279.282	97.5875	72.3038	96.394	718.956	359.471	124.778	1507.08	262.787	67.4309	70.9194	70.7039	94.585	155.64	143.011	59.1468	84.7937	72.7611	119.871	127.361	61.7037	69.2042	87.2891	28.3594	116.462
Proteobacteria;Hydrogenophilalia	0	0	0	0	0	0	0	0	0	0	0	0	0	0	0	0	0	0	0	0	0	0	0	0	0	0	0	0	0	0	0	0	0	0	0	0	0	0	0	0	0	0	0	0	0	0	0	0	0
Proteobacteria;Incertae_sedis	137.067	73.5075	68.8359	151.094	50.3054	135.314	115.575	105.787	120.139	163.364	135.46	61.4561	87.6712	85.7878	93.5332	49.4592	107.411	90.7998	147.12	138.721	122.516	66.6101	129.247	140.723	164.139	72.6233	48.8539	131.446	198.231	88.1057	83.1851	93.3388	141.075	36.1237	136.383	73.9925	94.585	68.5871	110.189	59.1468	74.5156	60.6342	154.834	120.286	72.5926	91.4483	124.699	33.086	43.0402
Proteobacteria;Oligoflexia	0	0	0	0	2.3955	0	0	0	0	0	0	0	0	0	0	0	0	0	0	0	0	0	0	0	0	0	0	0	0	0	0	0	0	0	0	0	0	0	0	0	0	0	0	0	0	0	0	0	2.53177
Proteobacteria;Zetaproteobacteria	0	0	0	0	0	0	0	0	0	0	0	0	0	0	0	0	0	0	0	0	0	0	0	0	0	0	0	0	0	0	0	0	0	0	0	0	0	0	0	0	0	0	0	0	0	0	0	0	0
Spirochaetes;Incertae_sedis	8.39184	3.97338	7.9426	8.75906	0	6.01395	11.7534	4.50156	0	18.7467	43.1008	4.38972	2.73973	10.9984	5.19629	0	2.28535	8.01175	6.58747	5.94519	0	6.05547	2.19063	7.03614	2.44984	0	0	0	5.91733	10.5727	4.62139	2.27656	11.0647	0	0	6.57711	6.75607	0	9.37778	2.46445	0	0	4.99463	0	0	14.8295	0	7.08985	2.53177
Spirochaetes;Spirochaetia	100.702	39.7338	182.68	70.0725	83.8424	141.328	242.904	81.0282	41.9088	249.063	418.693	92.1841	60.274	112.184	85.7388	25.8048	13.7121	154.894	83.4413	61.4336	73.5094	78.7211	56.9563	105.542	127.392	11.3474	17.5874	21.9077	156.809	49.3392	69.3209	47.8077	196.398	2.40825	34.5505	16.4428	57.4266	34.2936	46.8889	4.9289	0	4.04228	22.4758	35.3782	18.1482	86.5052	35.3313	0	103.803
Synergistetes;Incertae_sedis	41.9592	17.8802	34.4179	21.8977	21.5595	24.0558	43.0958	15.7555	8.38176	40.1714	30.7863	37.3126	19.1781	46.1934	18.187	8.6016	25.1388	8.01175	26.3499	27.7442	16.3354	20.1849	2.19063	18.763	26.9482	22.6948	9.77078	6.57232	56.2147	31.7181	27.7284	52.3608	41.4926	0	1.81845	8.22139	20.2682	7.9139	37.5111	9.8578	12.8475	20.2114	24.9732	7.07564	25.4074	22.2442	29.0964	4.72657	27.8495
Synergistetes;Synergistia	805.617	309.924	487.146	501.456	361.72	363.844	585.712	409.642	187.193	391.002	547.996	509.207	389.041	538.923	514.433	490.291	523.345	587.528	379.877	564.793	370.27	454.16	122.675	422.169	536.515	392.62	302.894	148.973	920.146	567.401	499.11	824.113	611.325	52.9814	120.017	171.005	401.986	247.969	635.345	170.047	110.489	325.404	327.148	136.796	468.223	434.998	505.03	101.621	635.475
Tenericutes;Incertae_sedis	19.581	19.8669	18.5327	54.7441	4.79099	6.01395	5.87671	4.50156	41.9088	16.0686	24.629	4.38972	46.5753	15.3978	2.59814	10.752	13.7121	0	19.7624	9.90864	46.2837	34.3143	6.57189	18.763	0	6.80843	5.86247	21.9077	14.7933	14.0969	4.62139	4.55311	74.6867	2.40825	7.27379	13.1542	10.1341	21.1037	2.34445	27.109	10.278	18.1903	2.49732	28.3026	43.5556	2.47158	37.4096	0	5.06355
Tenericutes;Mollicutes	30.7701	35.7604	47.6556	479.559	103.006	276.642	180.219	78.7774	181.605	334.762	301.706	140.471	161.644	191.373	161.085	75.264	125.694	34.7176	129.554	29.7259	372.992	215.978	144.581	159.486	279.282	83.9707	70.3496	87.6309	159.768	105.727	108.603	27.3187	669.414	65.0226	67.2825	64.1268	101.341	39.5695	56.2667	59.1468	59.0986	97.0148	199.785	115.569	128.852	276.817	160.03	63.8087	50.6355
Thermodesulfobacteria;Thermodesulfobacteria	0	0	0	2.18977	0	0	0	0	0	5.35619	0	0	0	0	0	0	0	0	0	0	0	0	0	0	0	0	0	2.19077	0	0	0	0	0	0	0	0	3.37804	0	0	0	0	0	0	0	1.81482	0	0	0	0
Thermotogae;Thermotogae	0	5.96007	15.8852	2.18977	2.3955	6.01395	3.9178	11.2539	8.38176	8.03428	0	8.77944	10.9589	0	2.59814	2.1504	11.4267	0	8.78329	1.98173	0	2.01849	0	2.34538	2.44984	4.53896	5.86247	13.1446	2.95867	7.04846	6.93209	6.82967	2.76618	2.40825	3.63689	6.57711	6.75607	2.63797	2.34445	4.9289	0	2.02114	7.49195	11.7927	7.25926	4.94315	8.31324	16.543	10.1271
Verrucomicrobia;Incertae_sedis	11.1891	0	0	2.18977	0	0	0	0	0	0	6.15726	13.1692	0	2.19969	2.59814	0	0	8.01175	2.19582	0	0	0	2.19063	4.69076	4.89968	2.26948	0	0	8.876	31.7181	9.24278	0	11.0647	0	0	1.64428	0	0	0	0	0	0	0	0	0	0	0	0	5.06355
Verrucomicrobia;Methylacidiphilae	0	0	0	0	0	0	0	2.25078	0	0	0	0	0	0	0	0	0	0	0	0	0	0	0	0	0	0	0	0	0	0	0	0	0	0	0	0	0	0	0	0	0	0	0	0	0	0	0	0	0
Verrucomicrobia;Opitutae	0	0	0	0	2.3955	0	0	0	0	0	0	0	0	0	0	0	0	0	0	0	0	0	0	0	0	0	0	0	0	0	0	0	0	0	0	0	0	0	0	0	0	0	0	0	0	0	0	0	0
Verrucomicrobia;Spartobacteria	0	0	0	0	0	0	0	0	0	0	0	0	0	0	0	0	0	0	0	0	0	0	0	2.34538	0	0	0	0	0	0	0	0	0	0	0	0	0	0	0	0	0	0	0	0	0	0	0	0	0
Verrucomicrobia;Verrucomicrobiae	318.89	0	500.384	6.5693	215.595	0	95.9862	18.0063	0	0	18.4718	239.24	0	6.59906	0	0	0	563.493	10.9791	126.831	43.5611	20.1849	0	379.952	7.34952	0	0	0	0	3.52423	175.613	0	0	0	23.6398	11.5099	57.4266	0	114.878	0	0	0	0	0	1.81482	0	33.253	0	215.201
candidate_division_CPR2;Incertae_sedis	0	0	0	0	0	0	0	0	0	0	0	0	0	0	0	0	0	0	0	0	0	0	0	0	0	0	0	0	0	0	0	0	0	0	0	0	0	0	0	0	0	0	0	0	0	0	0	0	0
candidate_division_LCP-89;Incertae_sedis	0	0	0	0	0	0	0	0	0	0	0	0	0	0	0	0	0	0	0	0	0	0	0	0	0	0	0	0	0	0	0	0	0	0	0	0	0	0	0	0	0	0	0	0	0	0	0	0	0
candidate_division_NC10;Incertae_sedis	0	0	0	0	0	0	0	0	0	0	0	0	0	0	0	0	0	0	0	0	0	0	0	0	0	0	0	0	0	0	0	0	0	0	0	0	0	0	0	0	0	0	0	7.07564	0	0	0	0	0
candidate_division_WOR-3;Incertae_sedis	0	0	0	0	0	0	0	0	0	0	0	0	0	0	0	0	0	0	0	0	0	0	0	0	0	0	0	0	0	0	0	0	0	0	0	0	0	0	0	0	0	0	0	0	0	0	0	0	0
candidate_division_WWE3;Incertae_sedis	0	0	0	0	0	0	0	0	0	0	0	0	0	0	0	0	0	0	2.19582	0	0	0	0	0	0	0	0	0	0	0	0	0	0	0	0	0	0	0	0	0	0	0	0	0	0	0	0	0	0
candidate_division_Zixibacteria;Incertae_sedis	0	0	0	0	0	0	0	0	0	0	0	0	0	0	0	4.3008	0	0	0	0	0	0	0	0	0	0	0	0	0	0	0	0	0	0	0	0	0	0	0	0	0	0	0	0	0	0	0	0	0
[truncated: 148 more columns]

## Sheet: SI Table 4
Group	T1D169P102B1	T1D169P102B2	T1D169P102B3	T1D169P102B4	T1D169P109B1	T1D169P109B2	T1D169P109B3	T1D169P109B4	T1D169P115B1	T1D169P115B2	T1D169P115B3	T1D169P115B4	T1D169P126B1	T1D169P126B2	T1D169P126B3	T1D169P126B4	T1D169P12B1	T1D169P12B2	T1D169P12B3	T1D169P12B4	T1D169P130B1	T1D169P130B2	T1D169P130B3	T1D169P130B4	T1D169P137B1	T1D169P137B2	T1D169P137B3	T1D169P137B4	T1D169P141B1	T1D169P141B2	T1D169P141B3	T1D169P141B4	T1D169P147B1	T1D169P147B2	T1D169P147B3	T1D169P147B4	T1D169P149B1	T1D169P149B2	T1D169P149B3	T1D169P149B4	T1D169P158B1	T1D169P158B2	T1D169P158B3	T1D169P158B4	T1D169P15B1	T1D169P15B2	T1D169P15B3	T1D169P15B4	T1D169P166B1
Acidobacteria;Acidobacteriia;Acidobacteriales	0	0	0	0	0	0	0	0	2.79392	0	0	0	0	0	0	0	0	0	0	0	0	0	2.19063	0	0	2.26948	0	0	0	0	0	0	0	0	0	0	0	0	0	0	0	0	0	2.35855	0	0	0	0	2.53177
Acidobacteria;Incertae_sedis;Incertae_sedis	0	0	2.64753	6.5693	2.3955	3.00698	0	0	8.38176	0	0	0	5.47945	2.19969	2.59814	0	9.14139	0	0	0	2.72257	2.01849	6.57189	2.34538	4.89968	0	0	4.38154	0	0	6.93209	2.27656	2.76618	2.40825	0	0	0	2.63797	0	0	0	4.04228	2.49732	0	0	0	0	0	0
Actinobacteria;Acidimicrobiia;Acidimicrobiales	0	3.97338	0	10.9488	4.79099	3.00698	0	9.00313	0	10.7124	3.07863	10.9743	2.73973	6.59906	5.19629	6.4512	2.28535	0	8.78329	3.96346	8.16771	12.1109	2.19063	2.34538	4.89968	6.80843	1.95416	0	5.91733	3.52423	9.24278	0	5.53235	0	7.27379	4.93283	6.75607	7.9139	11.7222	9.8578	10.278	0	0	4.71709	3.62963	4.94315	2.07831	0	2.53177
Actinobacteria;Acidimicrobiia;Incertae_sedis	0	0	0	0	0	0	0	0	0	0	0	0	0	0	0	0	0	0	0	0	0	0	0	0	0	0	0	0	0	0	0	0	0	0	0	0	0	0	0	0	0	0	0	0	0	0	0	0	0
Actinobacteria;Actinobacteria;Actinomycetales	0	0	0	2.18977	0	3.00698	0	2.25078	0	2.67809	0	6.58458	0	2.19969	0	0	2.28535	0	0	0	2.72257	2.01849	0	4.69076	0	2.26948	1.95416	0	2.95867	0	0	0	0	0	0	0	0	0	2.34445	0	2.56951	2.02114	0	7.07564	0	0	4.15662	0	0
Actinobacteria;Actinobacteria;Actinopolysporales	0	0	0	0	0	0	0	0	0	0	0	0	0	0	0	0	0	0	0	0	0	0	0	0	0	0	0	0	0	0	0	0	0	0	0	0	3.37804	0	0	0	0	0	0	0	0	0	0	0	0
Actinobacteria;Actinobacteria;Bifidobacteriales	612.605	2596.6	1074.9	1372.98	1228.89	739.716	1716	1634.07	2039.56	990.894	871.252	1611.03	1676.71	992.059	2502.01	5109.35	3215.49	440.646	959.575	965.102	939.287	1970.05	3228.99	1099.98	1141.63	1243.67	3654.27	2528.15	2461.61	4010.57	2712.76	384.738	694.31	11386.2	2054.84	2754.16	2793.64	6528.96	1486.38	5626.34	4560.87	3904.84	3548.69	3700.56	2464.52	2179.93	2088.7	7359.27	286.09
Actinobacteria;Actinobacteria;Candidatus_Nanopelagicales	0	0	0	0	0	0	0	0	0	0	0	0	0	0	0	0	0	0	0	0	0	0	0	0	0	0	0	0	0	0	0	0	0	0	0	0	0	0	0	0	0	0	0	0	0	0	0	0	0
Actinobacteria;Actinobacteria;Corynebacteriales	2.79728	27.8136	23.8278	52.5544	43.1189	30.0698	50.9315	60.7711	33.527	50.8838	27.7077	37.3126	21.9178	41.7941	20.7852	17.2032	34.2802	10.6823	39.5248	21.799	40.8386	54.4992	37.2407	37.5261	24.4984	40.8506	46.8997	19.717	20.7107	38.7665	55.4567	22.7656	52.5573	24.0825	25.4582	31.2413	50.6705	42.2074	39.8556	41.8957	10.278	46.4862	39.957	21.2269	38.1111	27.1873	27.018	35.4493	25.3177
Actinobacteria;Actinobacteria;Frankiales	0	0	0	0	0	0	0	0	0	0	0	0	0	0	0	0	0	0	0	0	0	0	0	0	0	0	0	0	0	0	0	0	0	0	0	0	0	0	0	0	0	0	0	0	0	0	0	0	0
Actinobacteria;Actinobacteria;Geodermatophilales	0	3.97338	0	0	0	0	0	0	0	0	3.07863	0	0	0	2.59814	4.3008	0	0	2.19582	0	0	0	0	0	2.44984	0	0	0	0	0	0	0	0	4.81649	0	0	3.37804	0	0	0	0	0	0	0	1.81482	0	0	0	0
Actinobacteria;Actinobacteria;Incertae_sedis	0	11.9201	37.0655	4.37953	4.79099	21.0488	13.7123	20.257	8.38176	5.35619	21.5504	6.58458	8.21918	17.5975	2.59814	12.9024	11.4267	2.67058	10.9791	3.96346	5.44514	8.07396	15.3344	0	12.2492	4.53896	13.6791	6.57232	0	17.6211	16.1749	11.3828	16.5971	4.81649	5.45534	8.22139	3.37804	7.9139	0	9.8578	5.13901	18.1903	12.4866	2.35855	5.44445	9.88631	10.3916	9.45314	2.53177
Actinobacteria;Actinobacteria;Kineosporiales	0	0	0	2.18977	0	0	0	0	0	0	0	0	0	0	0	0	0	0	0	0	0	0	0	0	0	0	0	0	0	0	0	0	0	0	0	0	0	0	0	0	0	0	0	0	0	0	0	0	0
Actinobacteria;Actinobacteria;Micrococcales	0	23.8403	13.2377	35.0362	38.3279	36.0837	17.6301	36.0125	19.5574	24.1028	36.9435	35.1178	10.9589	26.3963	15.5889	19.3536	52.563	21.3647	24.1541	19.8173	19.058	38.3513	21.9063	30.49	19.5987	20.4253	9.77078	17.5262	26.628	31.7181	18.4856	9.10622	24.8956	7.22474	20.0029	29.597	20.2682	15.8278	30.4778	17.2512	5.13901	36.3805	27.4705	30.6611	19.963	19.7726	10.3916	25.9961	15.1906
Actinobacteria;Actinobacteria;Micromonosporales	0	0	0	0	0	0	0	0	0	0	0	0	0	0	0	0	0	0	0	0	0	0	0	0	0	0	0	0	0	0	0	0	0	0	0	0	0	0	0	0	0	0	0	0	0	0	0	0	0
Actinobacteria;Actinobacteria;Nakamurellales	0	0	0	0	0	0	0	0	2.79392	0	0	0	0	0	0	0	0	0	2.19582	0	0	0	0	0	0	0	0	0	0	0	2.3107	0	0	0	0	0	0	0	0	0	0	2.02114	0	0	0	0	0	0	0
Actinobacteria;Actinobacteria;Propionibacteriales	0	0	0	2.18977	0	0	0	0	0	0	9.23588	0	0	4.39938	0	0	0	2.67058	0	0	0	0	0	0	4.89968	4.53896	0	0	0	0	4.62139	0	0	0	1.81845	0	3.37804	0	0	0	0	0	4.99463	0	0	2.47158	6.23493	0	0
Actinobacteria;Actinobacteria;Pseudonocardiales	0	1.98669	0	0	0	3.00698	0	0	0	0	0	0	0	0	0	0	0	0	0	0	0	4.03698	0	0	0	0	0	6.57232	2.95867	0	0	0	2.76618	0	0	0	0	0	0	0	0	0	0	0	5.44445	0	0	0	0
Actinobacteria;Actinobacteria;Streptomycetales	0	3.97338	0	0	0	0	1.9589	2.25078	0	5.35619	0	0	2.73973	4.39938	0	12.9024	0	2.67058	0	1.98173	2.72257	2.01849	0	0	2.44984	0	0	2.19077	0	7.04846	0	0	0	7.22474	0	3.28855	0	0	0	2.46445	0	2.02114	2.49732	0	0	0	4.15662	2.36328	5.06355
Actinobacteria;Actinobacteria;Streptosporangiales	0	0	0	2.18977	0	0	0	2.25078	0	0	0	0	0	0	0	0	0	0	0	0	0	2.01849	0	0	0	0	0	0	0	0	0	0	0	2.40825	0	0	0	0	0	0	0	0	4.99463	0	1.81482	0	0	0	0
Actinobacteria;Coriobacteriia;Coriobacteriales	1924.53	6671.3	7521.64	5038.65	2203.86	2408.59	4111.74	4211.21	7356.39	2664.7	3331.08	4194.38	4693.15	5046.08	7576.19	13188.4	5148.89	1754.57	5234.84	4258.73	2559.22	8310.12	9844.68	3445.36	4519.95	3837.69	8127.33	6107.87	5177.67	9811.45	7983.46	4949.23	2002.71	15689.7	7977.52	5899.67	9607.13	13888.9	4932.71	8236.19	5943.27	7615.66	7089.88	7259.61	5054.26	5215.03	5314.24	12667.2	1724.14
Actinobacteria;Coriobacteriia;Eggerthellales	30.7701	113.241	169.442	83.2111	55.0964	63.1465	99.904	78.7774	100.581	64.2742	64.6512	103.158	90.411	35.195	145.496	159.13	52.563	66.7646	133.945	85.2143	59.8965	76.7026	127.056	77.3976	56.3463	93.0486	91.8453	81.0586	115.388	197.357	122.467	141.146	41.4926	170.985	87.2854	120.032	222.95	311.28	98.4667	81.3269	128.475	113.184	84.9087	141.513	63.5186	66.7326	89.3674	238.692	30.3813
Actinobacteria;Coriobacteriia;Incertae_sedis	55.9456	164.895	180.032	137.955	55.0964	42.0977	125.37	110.288	114.551	58.9181	64.6512	153.64	131.507	81.3884	189.665	298.905	134.836	93.4704	210.799	136.739	38.116	147.35	184.013	72.7068	90.6441	149.786	218.865	146.782	115.388	243.172	194.098	184.401	49.7912	341.971	147.294	179.226	249.975	393.057	164.111	243.981	179.865	256.685	174.812	224.062	128.852	121.107	103.916	411.211	60.7626
Actinobacteria;Incertae_sedis;Incertae_sedis	5.59456	31.787	21.1803	35.0362	11.9775	15.0349	25.4657	36.0125	11.1757	24.1028	24.629	24.1435	13.6986	17.5975	44.1685	19.3536	15.9974	13.3529	39.5248	19.8173	10.8903	18.1664	43.8126	4.69076	26.9482	18.1558	17.5874	32.8616	20.7107	49.3392	25.4177	36.4249	13.8309	38.5319	27.2767	16.4428	30.4023	68.5871	21.1	24.6445	12.8475	30.3171	39.957	35.3782	10.8889	19.7726	24.9397	47.2657	5.06355
Actinobacteria;Nitriliruptoria;Euzebyales	0	0	0	0	0	0	0	0	0	0	0	0	0	0	0	0	0	0	0	0	0	0	0	0	0	0	0	0	0	0	0	0	0	0	0	0	0	0	0	0	0	0	0	0	0	0	0	0	0
Actinobacteria;Nitriliruptoria;Nitriliruptorales	0	0	0	0	0	0	0	0	0	0	0	0	0	0	2.59814	0	0	0	0	0	0	0	0	0	0	0	0	0	0	0	0	0	0	0	0	0	0	0	0	0	0	0	0	0	0	0	0	0	0
Actinobacteria;Rubrobacteria;Gaiellales	0	0	0	0	0	3.00698	0	2.25078	2.79392	0	0	0	0	0	0	0	0	0	0	5.94519	0	0	0	0	2.44984	0	0	0	0	0	0	2.27656	0	0	0	0	0	0	0	0	0	0	0	0	0	0	0	0	0
Actinobacteria;Rubrobacteria;Incertae_sedis	0	0	0	0	0	0	0	0	0	0	0	0	0	0	0	0	0	0	0	0	0	0	0	0	0	0	0	0	0	0	0	0	0	0	0	0	0	0	0	0	0	0	0	0	0	0	0	0	0
Actinobacteria;Rubrobacteria;Rubrobacterales	0	0	0	0	0	0	0	0	0	0	0	0	0	0	0	0	0	0	0	0	0	0	0	0	0	0	0	0	0	0	0	2.27656	0	0	0	0	0	0	2.34445	0	0	0	0	0	0	0	0	0	0
Actinobacteria;Thermoleophilia;Incertae_sedis	0	0	0	0	0	0	1.9589	2.25078	0	0	0	0	0	0	0	0	0	0	0	0	0	0	0	0	0	0	1.95416	0	0	0	0	0	0	0	0	1.64428	0	0	0	0	0	0	0	0	0	0	0	0	0
Actinobacteria;Thermoleophilia;Solirubrobacterales	0	0	0	2.18977	2.3955	0	0	0	0	0	0	0	2.73973	0	0	0	0	0	0	0	0	0	0	0	0	2.26948	0	0	2.95867	0	0	0	0	0	0	3.28855	0	0	0	0	5.13901	0	0	0	0	0	0	0	0
Aquificae;Aquificae;Aquificales	2.79728	1.98669	10.5901	2.18977	0	3.00698	13.7123	11.2539	0	5.35619	0	6.58458	0	8.79875	7.79443	0	2.28535	8.01175	0	3.96346	2.72257	2.01849	2.19063	9.38152	2.44984	0	0	6.57232	2.95867	7.04846	6.93209	4.55311	5.53235	7.22474	0	0	3.37804	0	9.37778	0	2.56951	6.06342	2.49732	2.35855	0	4.94315	6.23493	4.72657	2.53177
Aquificae;Aquificae;Desulfurobacteriales	0	0	0	0	0	0	3.9178	2.25078	2.79392	0	0	0	0	0	0	2.1504	6.85605	2.67058	0	0	0	0	2.19063	2.34538	2.44984	2.26948	1.95416	4.38154	5.91733	0	0	0	0	0	1.81845	0	0	0	0	0	0	2.02114	0	0	1.81482	7.41473	4.15662	0	0
Armatimonadetes;Chthonomonadetes;Chthonomonadales	0	0	0	0	0	0	0	0	0	0	0	0	0	0	0	0	0	0	0	0	0	0	0	0	0	0	0	0	0	0	0	0	0	0	0	0	0	0	0	0	0	0	0	0	0	0	0	0	0
Armatimonadetes;Incertae_sedis;Incertae_sedis	0	0	0	0	0	0	0	0	0	0	0	0	0	0	0	0	0	0	0	0	0	0	2.19063	0	0	0	0	0	0	0	2.3107	0	0	0	0	0	0	0	0	0	0	0	0	0	0	0	4.15662	0	0
Bacteroidetes;Bacteroidia;Bacteroidales	40541	28002.4	31823.4	35345	30128.2	40573.1	31017.3	29530.3	25069.8	40530.3	35665.9	31342.6	29027.4	37258.3	27626.1	22559.8	27232.2	38357.6	34795	33602.2	40669.8	29788.9	31656.8	34979	37181.2	26500.7	22332.1	27410.9	38057.3	28384.1	35661	47295.5	46043	17934.2	27707.7	27097.7	28524.1	17210.1	35956.8	29376.2	25160.6	29759.3	33224.3	32352.2	30185.8	26018.3	30021.2	16699	34551.1
Bacteroidetes;Bacteroidia;Incertae_sedis	64.3375	37.7471	29.1229	105.109	26.3505	96.2232	70.5205	54.0188	50.2906	72.3085	67.7298	48.2869	43.8356	70.39	44.1685	47.3088	59.4191	101.482	96.6162	65.397	98.0125	60.5547	89.8158	46.9076	107.793	56.7369	42.9914	61.3416	85.8014	66.9604	80.8744	106.998	91.2838	24.0825	58.1903	47.684	54.0486	10.5519	82.0556	59.1468	10.278	30.3171	92.4007	51.888	56.2593	51.9031	37.4096	23.6328	63.2943
Bacteroidetes;Bacteroidia;Marinilabiliales	5.59456	7.94676	5.29507	17.5181	7.18649	9.02093	1.9589	4.50156	8.38176	16.0686	9.23588	2.19486	5.47945	8.79875	2.59814	4.3008	2.28535	5.34117	4.39165	0	8.16771	0	6.57189	4.69076	9.79936	2.26948	0	8.76309	2.95867	0	16.1749	2.27656	11.0647	0	5.45534	4.93283	10.1341	0	4.68889	4.9289	5.13901	0	4.99463	4.71709	5.44445	4.94315	2.07831	2.36328	5.06355
Bacteroidetes;Chitinophagia;Chitinophagales	33.5674	17.8802	21.1803	19.7079	7.18649	36.0837	27.4246	20.257	19.5574	26.7809	18.4718	15.364	32.8767	8.79875	20.7852	4.3008	18.2828	18.6941	26.3499	23.7807	49.0063	2.01849	21.9063	25.7992	31.8479	29.5032	25.404	10.9539	29.5867	28.1938	30.0391	40.978	60.8559	14.4495	5.45534	6.57711	30.4023	7.9139	11.7222	34.5023	12.8475	14.148	12.4866	25.944	29.0371	2.47158	20.7831	2.36328	12.6589
Bacteroidetes;Cytophagia;Cytophagales	36.3647	43.7072	34.4179	78.8315	35.9324	72.1674	60.726	63.0219	64.2602	101.768	110.831	46.0921	73.9726	46.1934	44.1685	49.4592	52.563	45.3999	74.658	51.5249	84.3997	66.6101	102.96	70.3614	129.841	18.1558	46.8997	87.6309	76.9254	31.7181	34.6604	70.5732	149.373	19.266	76.3747	49.3283	54.0486	26.3797	91.4334	71.4691	38.5426	64.6765	92.4007	61.3222	78.0371	54.3747	49.8795	47.2657	30.3813
Bacteroidetes;Flavobacteriia;Flavobacteriales	139.864	57.614	66.1883	170.802	110.193	159.37	117.534	137.298	83.8176	160.686	144.696	103.158	87.6712	120.983	103.926	43.008	79.9872	160.235	105.4	122.867	171.522	123.128	186.203	147.759	137.191	61.2759	72.3038	142.4	183.437	109.251	127.088	72.8498	257.254	24.0825	125.473	52.6169	128.365	42.2074	135.978	76.398	41.1121	48.5074	112.379	96.7004	59.8889	98.8631	108.072	40.1758	73.4214
Bacteroidetes;Flavobacteriia;Incertae_sedis	0	0	0	0	0	0	0	0	0	0	0	0	0	0	0	0	0	0	0	0	0	0	0	0	0	0	0	0	0	0	0	0	0	0	0	0	0	0	0	0	0	0	2.49732	0	0	0	0	0	0
Bacteroidetes;Incertae_sedis;Bacteroidetes_Order_II._Incertae_sedis	0	0	0	6.5693	0	6.01395	0	2.25078	0	0	0	0	0	0	0	0	0	0	0	0	0	2.01849	2.19063	0	2.44984	0	0	2.19077	0	0	2.3107	0	2.76618	0	0	0	0	0	0	2.46445	0	0	0	2.35855	0	0	0	0	0
Bacteroidetes;Incertae_sedis;Incertae_sedis	2467.2	1233.73	1162.27	2540.13	1384.6	2910.75	1823.74	1787.12	1667.97	2354.04	2265.87	1417.88	1652.05	2111.7	1618.64	853.708	1691.16	1629.06	1927.93	1648.8	2932.21	1743.97	2118.34	1951.36	2890.81	1107.51	1334.69	1783.29	2739.73	1589.43	1830.07	2256.07	3543.47	604.47	1782.08	1132.91	1925.48	693.785	1683.31	1449.1	1002.11	1220.77	2327.5	1799.57	1546.22	1777.06	1816.44	723.165	1749.46
Bacteroidetes;Saprospiria;Saprospirales	0	0	0	0	2.3955	0	0	0	0	0	0	0	0	0	0	0	0	0	0	0	0	0	0	0	4.89968	0	0	0	0	0	0	0	0	0	0	0	0	0	0	0	0	2.02114	2.49732	0	0	0	0	0	0
Bacteroidetes;Sphingobacteriia;Incertae_sedis	0	0	0	0	2.3955	0	0	0	0	0	0	0	0	0	0	0	0	0	0	0	0	0	0	0	0	0	0	0	0	0	2.3107	0	0	0	0	0	0	0	0	0	0	0	0	0	0	0	0	0	0
Bacteroidetes;Sphingobacteriia;Sphingobacteriales	240.566	168.869	174.737	247.443	131.752	294.684	199.808	189.066	201.162	281.2	187.796	142.666	227.397	208.97	189.665	116.122	187.399	213.647	215.191	239.789	291.315	179.646	238.779	246.265	340.528	165.672	156.332	157.736	236.693	165.639	288.837	507.672	423.225	52.9814	125.473	149.629	243.219	105.519	194.589	160.189	105.35	107.12	189.796	200.476	203.259	187.84	189.126	70.8985	182.288
Balneolaeota;Balneolia;Balneolales	0	13.9068	15.8852	4.37953	4.79099	18.0419	7.83561	13.5047	8.38176	10.7124	12.3145	4.38972	10.9589	8.79875	12.9907	2.1504	13.7121	0	32.9374	3.96346	16.3354	20.1849	2.19063	18.763	19.5987	22.6948	5.86247	4.38154	5.91733	14.0969	18.4856	6.82967	8.29853	12.0412	16.366	14.7985	10.1341	0	18.7556	14.7867	2.56951	4.04228	4.99463	11.7927	9.07408	9.88631	10.3916	9.45314	37.9766
Balneolaeota;Incertae_sedis;Incertae_sedis	0	0	0	0	0	0	0	0	0	0	0	0	0	0	0	0	2.28535	0	0	0	0	0	0	0	0	0	0	0	0	0	0	0	0	0	0	0	0	0	0	0	0	0	0	0	0	2.47158	0	0	0
Caldiserica;Incertae_sedis;Incertae_sedis	0	0	0	0	0	0	0	0	0	0	0	0	0	0	0	0	0	0	0	0	0	0	0	0	0	0	0	0	0	0	0	0	0	0	0	0	0	0	0	0	0	0	0	0	0	0	0	0	0
Calditrichaeota;Calditrichae;Calditrichales	0	0	0	0	0	0	0	0	0	0	0	0	0	0	0	0	0	0	0	0	0	0	0	0	0	0	0	0	0	0	0	0	0	0	0	0	0	0	0	2.46445	0	0	0	0	0	0	0	0	0
Candidatus_Amesbacteria;Incertae_sedis;Incertae_sedis	0	0	0	0	0	0	0	0	0	0	0	0	0	0	0	0	0	0	0	0	0	0	0	0	0	0	0	0	0	0	0	0	0	0	0	0	0	0	0	0	0	0	0	0	0	0	0	0	0
Candidatus_Atribacteria;Incertae_sedis;Incertae_sedis	0	1.98669	2.64753	6.5693	2.3955	0	1.9589	2.25078	0	0	6.15726	0	0	2.19969	0	6.4512	0	0	2.19582	1.98173	5.44514	4.03698	0	2.34538	0	2.26948	0	0	2.95867	3.52423	0	2.27656	11.0647	0	1.81845	4.93283	0	0	0	0	0	0	4.99463	2.35855	3.62963	0	4.15662	0	7.59532
Candidatus_Azambacteria;Incertae_sedis;Incertae_sedis	0	0	0	0	0	0	0	0	0	0	0	0	0	0	0	0	0	0	0	0	0	0	0	0	0	0	0	0	0	0	0	0	0	0	0	0	0	0	0	0	0	0	0	0	0	0	0	0	0
Candidatus_Berkelbacteria;Incertae_sedis;Incertae_sedis	0	0	0	0	0	0	0	0	0	0	0	0	0	0	0	0	0	0	0	0	0	0	0	0	0	0	0	0	0	0	0	0	0	0	0	1.64428	0	0	0	0	0	0	0	0	0	0	0	0	0
Candidatus_Bipolaricaulota;Incertae_sedis;Incertae_sedis	0	0	5.29507	2.18977	0	0	0	0	0	0	0	0	0	6.59906	0	0	0	0	0	0	0	0	0	0	0	0	0	0	0	0	4.62139	0	0	0	0	0	0	0	0	0	0	0	0	2.35855	3.62963	0	0	0	0
Candidatus_Chisholmbacteria;Incertae_sedis;Incertae_sedis	0	0	0	0	0	0	0	0	0	0	0	0	0	0	0	0	0	0	0	0	0	0	0	0	0	0	0	0	0	0	0	0	0	0	0	0	0	0	0	0	0	0	0	0	0	0	0	0	0
Candidatus_Cloacimonetes;Incertae_sedis;Incertae_sedis	0	0	0	0	0	0	0	0	0	0	0	0	0	0	0	0	0	0	0	0	0	0	0	2.34538	0	0	0	0	0	0	0	0	0	0	0	0	0	0	0	2.46445	0	0	0	0	0	0	0	0	0
Candidatus_Coatesbacteria;Incertae_sedis;Incertae_sedis	0	0	0	0	0	0	0	0	0	0	0	0	0	0	0	0	2.28535	0	0	0	0	0	0	0	0	0	0	0	5.91733	0	0	0	0	0	0	0	0	0	0	0	0	0	0	0	0	0	0	0	0
Candidatus_Dadabacteria;Incertae_sedis;Incertae_sedis	0	0	0	0	0	0	0	0	0	0	0	0	0	0	0	0	0	0	0	0	2.72257	4.03698	0	0	0	0	0	0	0	0	0	0	5.53235	0	0	0	0	0	0	0	0	6.06342	0	0	0	0	0	0	0
Candidatus_Desantisbacteria;Incertae_sedis;Incertae_sedis	0	0	0	0	0	0	0	0	0	0	0	0	0	0	0	0	0	0	0	0	0	0	0	0	0	0	0	0	0	0	0	0	0	0	0	0	0	0	0	0	0	0	0	0	0	0	0	0	0
Candidatus_Eisenbacteria;Incertae_sedis;Incertae_sedis	30.7701	21.8536	10.5901	28.4669	9.58199	15.0349	7.83561	11.2539	27.9392	2.67809	36.9435	13.1692	27.3973	17.5975	33.7759	6.4512	41.1363	10.6823	2.19582	3.96346	5.44514	10.0924	0	14.0723	2.44984	13.6169	1.95416	13.1446	26.628	28.1938	25.4177	40.978	38.7265	7.22474	23.6398	21.3756	16.8902	2.63797	9.37778	27.109	2.56951	10.1057	9.98926	30.6611	9.07408	12.3579	22.8614	4.72657	7.59532
Candidatus_Fervidibacteria;Incertae_sedis;Incertae_sedis	0	0	0	0	0	0	0	0	0	0	0	0	0	0	0	0	0	0	0	0	0	0	0	0	0	0	0	0	0	0	0	0	0	0	0	0	0	0	0	0	0	0	0	0	0	0	0	0	0
Candidatus_Handelsmanbacteria;Incertae_sedis;Incertae_sedis	0	0	0	0	0	0	0	0	0	0	0	0	0	0	0	0	0	0	0	0	0	0	0	0	0	0	0	0	0	0	2.3107	0	0	0	0	0	0	0	0	0	0	0	0	0	0	0	0	0	0
Candidatus_Hydrogenedentes;Incertae_sedis;Incertae_sedis	0	0	0	0	0	0	0	0	0	0	0	0	0	2.19969	0	0	0	0	0	0	0	0	0	0	4.89968	0	0	0	0	0	0	0	0	0	0	0	0	0	0	0	0	0	2.49732	0	0	0	0	0	0
Candidatus_Hydrothermae;Incertae_sedis;Incertae_sedis	0	0	0	0	0	6.01395	0	0	0	0	9.23588	0	0	0	0	0	0	0	0	0	0	0	0	2.34538	2.44984	0	0	0	0	0	2.3107	0	5.53235	0	0	0	0	0	0	0	0	0	0	0	1.81482	0	0	0	2.53177
Candidatus_Jacksonbacteria;Incertae_sedis;Incertae_sedis	0	0	0	0	0	0	0	0	0	0	0	0	2.73973	0	0	0	0	0	0	0	0	0	0	0	0	0	0	0	0	0	0	0	0	0	0	0	0	0	0	0	0	0	0	0	0	0	0	0	0
Candidatus_Kryptonia;Incertae_sedis;Incertae_sedis	0	0	0	0	0	0	0	0	0	0	0	0	0	0	0	0	0	0	0	0	0	0	0	0	0	0	0	0	0	0	0	0	0	0	0	1.64428	0	0	0	0	0	0	0	0	0	0	0	0	0
Candidatus_Latescibacteria;Incertae_sedis;Incertae_sedis	0	0	0	0	0	3.00698	0	0	5.58784	2.67809	0	0	0	4.39938	0	0	0	0	0	0	0	0	2.19063	0	0	0	1.95416	0	0	17.6211	0	0	0	0	0	0	6.75607	2.63797	0	0	5.13901	6.06342	0	2.35855	0	0	0	0	0
Candidatus_Levybacteria;Incertae_sedis;Incertae_sedis	0	0	0	0	0	0	0	0	0	0	0	0	0	0	0	0	0	0	0	0	0	0	0	0	0	0	0	0	0	0	0	0	0	0	0	0	0	0	0	0	0	0	0	0	0	0	0	0	0
Candidatus_Margulisbacteria;Candidatus_Marinamargulisbacteria;Incertae_sedis	0	0	0	0	0	3.00698	0	0	0	0	0	0	0	0	0	0	0	0	0	0	0	0	0	0	0	0	0	0	0	0	0	0	0	0	0	0	0	0	0	0	0	0	0	0	0	0	0	0	0
Candidatus_Margulisbacteria;Candidatus_Termititenacia;Candidatus_Termititenacales	0	0	0	0	0	0	0	0	0	0	0	0	0	0	0	0	0	0	0	0	0	0	0	0	0	0	0	0	0	0	0	0	0	0	0	0	0	0	0	0	0	0	0	0	0	0	0	0	0
Candidatus_Margulisbacteria;Incertae_sedis;Incertae_sedis	0	0	0	0	0	0	0	0	0	0	0	0	0	0	0	0	0	0	0	0	0	2.01849	0	0	0	0	0	0	0	0	0	0	0	0	0	0	0	0	0	0	0	0	0	0	0	0	0	0	0
Candidatus_Marinimicrobia;Incertae_sedis;Incertae_sedis	0	0	0	2.18977	0	0	1.9589	0	0	0	0	2.19486	2.73973	0	0	2.1504	0	0	0	0	0	0	0	0	0	0	1.95416	0	2.95867	0	0	2.27656	0	0	0	0	0	0	0	0	0	2.02114	0	0	0	2.47158	0	0	0
Candidatus_Melainabacteria;Incertae_sedis;Candidatus_Gastranaerophilales	11.1891	0	5.29507	2.18977	0	0	5.87671	13.5047	0	8.03428	0	0	8.21918	2.19969	0	0	0	2.67058	2.19582	1.98173	0	2.01849	0	0	0	0	0	0	0	3.52423	0	0	11.0647	0	0	0	0	0	4.68889	4.9289	0	2.02114	0	0	0	0	0	4.72657	12.6589
Candidatus_Melainabacteria;Incertae_sedis;Incertae_sedis	22.3782	3.97338	5.29507	10.9488	11.9775	3.00698	25.4657	29.2602	5.58784	10.7124	12.3145	0	8.21918	2.19969	12.9907	0	0	8.01175	6.58747	5.94519	5.44514	6.05547	0	4.69076	12.2492	2.26948	1.95416	0	0	0	0	0	0	0	1.81845	1.64428	3.37804	0	9.37778	0	0	0	2.49732	0	3.62963	12.3579	8.31324	0	10.1271
Candidatus_Nomurabacteria;Incertae_sedis;Incertae_sedis	0	3.97338	2.64753	0	4.79099	0	3.9178	4.50156	0	8.03428	6.15726	2.19486	5.47945	6.59906	5.19629	8.6016	2.28535	5.34117	0	0	0	0	0	2.34538	4.89968	4.53896	0	10.9539	2.95867	0	2.3107	2.27656	2.76618	0	1.81845	0	0	5.27593	0	0	7.70852	2.02114	2.49732	2.35855	0	2.47158	2.07831	0	2.53177
Candidatus_Omnitrophica;Incertae_sedis;Incertae_sedis	0	0	0	0	0	0	0	0	0	0	0	0	0	0	0	0	0	0	0	0	0	0	0	0	0	0	0	0	0	0	0	0	0	0	0	0	0	0	0	0	0	0	0	0	0	0	0	0	0
Candidatus_Peregrinibacteria;Candidatus_Peribacteria;Incertae_sedis	0	0	0	0	0	0	0	0	0	0	0	0	0	0	0	0	0	0	0	0	0	0	0	0	0	0	0	0	0	0	0	0	0	0	0	0	0	0	0	0	0	0	0	0	0	0	0	0	0
Candidatus_Poribacteria;Incertae_sedis;Incertae_sedis	0	0	0	0	0	0	0	0	0	0	0	0	0	0	0	0	0	0	0	0	0	0	0	0	0	0	0	0	0	0	0	0	0	0	0	0	0	0	0	0	0	0	0	0	0	0	0	0	0
Candidatus_Raymondbacteria;Incertae_sedis;Incertae_sedis	0	0	0	0	0	0	0	0	0	0	0	0	0	0	0	0	0	0	0	0	0	0	0	0	0	0	0	0	0	0	0	0	0	0	0	0	0	0	0	0	0	0	0	0	0	0	0	0	0
Candidatus_Riflebacteria;Candidatus_Ozemobacteria;Incertae_sedis	0	0	0	0	0	0	0	0	0	0	0	0	0	0	0	0	0	0	0	0	0	0	0	0	0	0	0	0	0	0	0	0	0	0	0	0	0	0	0	0	0	0	0	0	0	0	0	0	0
Candidatus_Riflebacteria;Incertae_sedis;Incertae_sedis	0	0	0	0	0	0	0	0	0	0	0	0	0	0	0	0	0	0	0	0	0	0	0	2.34538	0	0	0	0	0	0	0	0	0	0	0	0	0	0	0	0	0	0	0	0	0	0	0	0	0
Candidatus_Roizmanbacteria;Incertae_sedis;Incertae_sedis	8.39184	0	0	0	0	0	0	0	0	0	0	0	0	0	0	0	0	0	0	1.98173	0	0	2.19063	0	4.89968	0	1.95416	0	0	0	0	0	0	0	0	0	0	0	0	0	0	0	0	0	0	0	0	0	0
Candidatus_Saccharibacteria;Incertae_sedis;Incertae_sedis	69.932	39.7338	5.29507	54.7441	38.3279	39.0907	37.2191	33.7617	47.4966	61.5961	175.482	43.8972	82.1918	72.5897	145.496	169.882	68.5605	104.153	50.5039	79.2691	108.903	56.5177	30.6688	70.3614	26.9482	31.7727	17.5874	72.2955	29.5867	109.251	57.7674	9.10622	38.7265	118.004	50.9165	37.8184	47.2925	60.6732	39.8556	165.118	177.296	131.374	84.9087	21.2269	92.5556	84.0336	41.5662	77.9884	50.6355
Candidatus_Schekmanbacteria;Incertae_sedis;Incertae_sedis	0	0	5.29507	0	2.3955	0	0	0	0	0	0	0	2.73973	0	0	0	0	0	0	1.98173	0	2.01849	0	2.34538	2.44984	4.53896	1.95416	0	0	3.52423	0	0	2.76618	0	0	0	3.37804	0	0	0	0	2.02114	0	0	0	2.47158	2.07831	4.72657	0
Candidatus_Sumerlaeota;Incertae_sedis;Incertae_sedis	0	0	0	0	0	0	0	0	0	0	0	0	0	0	0	0	0	0	0	0	0	0	0	0	0	0	0	0	0	0	0	0	0	0	0	0	0	0	0	0	0	0	0	0	0	0	0	0	0
Candidatus_Uhrbacteria;Incertae_sedis;Incertae_sedis	0	0	0	0	0	0	0	0	0	0	0	0	0	0	0	0	0	0	0	0	0	0	0	0	0	0	0	0	0	0	0	0	0	0	0	0	0	0	0	0	0	0	0	0	0	0	0	0	0
Candidatus_Woesebacteria;Incertae_sedis;Incertae_sedis	0	0	0	0	0	0	0	2.25078	0	0	3.07863	0	0	0	0	0	0	0	0	0	2.72257	0	0	0	2.44984	0	0	0	0	0	0	0	0	0	0	0	0	0	0	0	0	0	0	0	0	0	6.23493	0	0
Candidatus_Wolfebacteria;Incertae_sedis;Incertae_sedis	0	0	0	0	0	0	0	0	0	0	0	0	0	0	0	0	0	0	0	0	0	0	0	0	0	0	0	0	0	0	0	0	0	0	0	1.64428	0	0	0	0	0	0	0	2.35855	0	0	0	0	0
Candidatus_Zambryskibacteria;Incertae_sedis;Incertae_sedis	0	0	0	0	0	0	0	0	0	0	0	0	0	2.19969	0	0	0	0	0	0	0	0	0	0	0	0	0	0	0	0	0	0	0	0	0	0	0	0	0	0	0	0	0	0	0	0	0	0	0
Chlamydiae;Chlamydiia;Chlamydiales	0	0	0	0	0	0	0	0	0	0	0	0	0	0	0	0	0	0	0	0	0	0	0	0	0	0	0	0	0	0	0	0	0	0	0	1.64428	0	2.63797	0	0	0	0	0	0	0	0	0	0	0
Chlamydiae;Chlamydiia;Parachlamydiales	0	0	0	0	0	0	0	0	0	0	0	0	0	0	0	0	0	0	0	0	0	0	0	0	0	0	0	0	0	0	0	0	0	0	0	0	0	0	0	0	0	0	0	0	0	0	0	0	0
Chlorobi;Incertae_sedis;Incertae_sedis	0	0	0	0	0	0	0	0	0	0	0	0	0	0	0	0	0	0	0	0	0	0	0	0	0	0	0	0	0	0	0	0	0	0	0	0	0	0	0	0	0	0	0	0	0	0	0	0	0
Chloroflexi;Anaerolineae;Anaerolineales	78.3239	51.6539	47.6556	28.4669	23.955	45.1046	94.0273	92.2821	39.1149	85.699	58.4939	30.728	41.0959	98.9859	57.1592	36.5568	27.4242	40.0588	63.6789	29.7259	73.5094	18.1664	39.4313	23.4538	83.2945	22.6948	58.6247	81.0586	59.1733	52.8634	48.5246	15.9359	44.2588	84.2886	61.8272	9.86566	47.2925	47.4834	65.6445	32.0379	102.78	64.6765	42.4544	51.888	47.1852	59.3178	37.4096	18.9063	58.2308
Chloroflexi;Anaerolineae;Incertae_sedis	0	0	0	0	0	0	0	0	0	0	0	0	0	0	0	0	0	0	0	0	0	0	0	0	0	0	0	2.19077	0	0	0	0	0	0	0	0	0	0	0	0	0	0	0	0	0	0	0	0	0
Chloroflexi;Ardenticatenia;Incertae_sedis	0	0	0	0	0	0	0	0	0	0	0	0	0	0	0	0	0	0	0	0	0	0	0	0	0	0	0	0	0	0	0	0	0	0	0	0	0	0	0	0	0	0	0	0	0	0	0	0	0
Chloroflexi;Chloroflexia;Chloroflexales	0	0	0	0	2.3955	9.02093	1.9589	4.50156	0	2.67809	6.15726	4.38972	0	0	0	0	4.5707	0	0	0	0	0	2.19063	0	0	0	0	2.19077	2.95867	0	0	2.27656	5.53235	0	0	0	0	0	0	0	0	0	0	0	0	2.47158	0	2.36328	2.53177
Chloroflexi;Dehalococcoidia;Dehalococcoidales	0	0	0	0	0	0	0	0	0	0	0	0	0	0	0	0	0	0	0	0	0	0	0	0	0	0	0	0	0	0	0	0	0	0	0	0	0	0	0	0	0	0	0	0	0	0	0	0	0
Chloroflexi;Dehalococcoidia;Incertae_sedis	0	0	0	0	0	0	0	0	0	0	0	0	0	0	0	0	0	0	0	0	0	0	0	0	0	0	0	0	0	0	0	0	0	0	0	0	0	0	0	0	0	0	0	0	0	0	0	0	0
Chloroflexi;Incertae_sedis;Incertae_sedis	0	1.98669	0	0	0	0	0	0	0	0	3.07863	0	2.73973	0	0	2.1504	0	2.67058	2.19582	0	2.72257	0	0	4.69076	4.89968	0	1.95416	4.38154	2.95867	3.52423	0	0	19.3632	0	0	1.64428	0	0	0	0	2.56951	0	0	0	0	2.47158	14.5482	0	0
Chloroflexi;Ktedonobacteria;Ktedonobacterales	0	0	0	0	0	0	0	0	0	2.67809	0	0	0	0	0	0	0	0	0	0	0	0	0	0	0	0	0	4.38154	0	0	0	0	0	0	0	0	0	0	0	0	0	0	0	0	0	0	0	0	0
Chrysiogenetes;Chrysiogenetes;Chrysiogenales	0	0	2.64753	0	0	3.00698	0	0	0	0	6.15726	0	0	10.9984	0	4.3008	0	0	0	0	2.72257	2.01849	0	0	9.79936	0	0	2.19077	0	0	2.3107	0	2.76618	0	1.81845	0	0	0	0	0	0	0	2.49732	0	0	2.47158	0	0	0
Coprothermobacterota;Coprothermobacteria;Coprothermobacterales	0	5.96007	10.5901	4.37953	2.3955	0	7.83561	0	0	0	3.07863	4.38972	0	8.79875	0	0	2.28535	0	4.39165	1.98173	5.44514	4.03698	6.57189	2.34538	2.44984	2.26948	3.90831	0	2.95867	10.5727	4.62139	0	2.76618	0	0	0	3.37804	2.63797	0	7.39335	2.56951	6.06342	0	2.35855	1.81482	2.47158	2.07831	2.36328	0
Cyanobacteria;Incertae_sedis;Chroococcales	125.878	79.4676	87.3686	32.8465	81.4469	54.1256	72.4794	67.5235	50.2906	131.227	86.2016	32.9229	98.6301	112.184	85.7388	66.6624	31.9949	80.1175	94.4204	47.5615	106.18	28.2589	67.9095	65.6707	97.9936	52.198	60.5788	85.4401	59.1733	77.533	69.3209	47.8077	157.672	103.555	63.6456	19.7313	67.5607	84.4149	65.6445	29.5734	107.919	137.438	64.9302	77.832	47.1852	79.0905	68.5843	35.4493	91.1439
Cyanobacteria;Incertae_sedis;Incertae_sedis	0	0	0	0	0	0	5.87671	0	0	2.67809	0	0	0	0	2.59814	0	0	5.34117	0	0	0	0	0	0	0	0	0	2.19077	0	0	0	0	0	0	1.81845	0	0	0	0	0	0	0	0	0	0	0	0	0	0
Cyanobacteria;Incertae_sedis;Nostocales	0	0	0	0	0	0	0	0	0	0	0	0	0	0	0	0	0	0	0	0	0	0	0	0	0	0	0	0	0	0	0	0	0	0	0	0	0	2.63797	0	0	0	0	0	0	0	0	0	0	0
Cyanobacteria;Incertae_sedis;Oscillatoriales	0	0	0	0	0	0	0	0	0	0	0	0	0	0	0	0	0	2.67058	0	0	0	0	0	2.34538	0	0	0	0	0	0	0	0	0	0	3.63689	0	0	0	0	0	0	0	0	0	0	0	0	0	0
Cyanobacteria;Incertae_sedis;Synechococcales	0	0	0	0	0	3.00698	0	0	0	0	0	0	0	0	0	0	0	2.67058	0	1.98173	0	0	0	0	0	0	0	0	0	0	0	0	0	2.40825	0	0	0	0	0	0	0	2.02114	0	0	0	0	0	0	0
Deferribacteres;Deferribacteres;Deferribacterales	198.607	0	0	0	26.3505	192.446	15.6712	4.50156	0	267.809	3.07863	63.6509	79.4521	70.39	44.1685	2.1504	9.14139	58.7528	74.658	3.96346	27.2257	16.1479	2.19063	60.9799	409.123	83.9707	15.6332	8.76309	53.256	52.8634	13.8642	93.3388	157.672	0	1.81845	3.28855	0	10.5519	2.34445	46.8246	10.278	0	22.4758	9.43418	41.7408	22.2442	101.837	0	121.525
Deferribacteres;Deferribacteres;Incertae_sedis	0	0	0	2.18977	0	0	0	2.25078	0	0	0	0	0	4.39938	2.59814	2.1504	0	0	2.19582	3.96346	0	0	0	2.34538	0	0	0	0	5.91733	7.04846	0	2.27656	0	2.40825	0	1.64428	0	0	0	0	0	0	2.49732	0	0	0	0	0	2.53177
Deinococcus-Thermus;Deinococci;Thermales	0	0	0	0	0	0	0	0	0	0	0	0	5.47945	0	2.59814	0	0	0	0	1.98173	0	2.01849	2.19063	0	0	2.26948	0	0	0	3.52423	0	0	0	2.40825	0	3.28855	0	0	0	4.9289	2.56951	0	0	0	0	0	2.07831	2.36328	0
Dictyoglomi;Dictyoglomia;Dictyoglomales	0	0	0	0	0	0	0	0	0	0	0	0	0	0	0	0	0	0	0	0	0	0	0	0	0	0	0	0	0	0	0	0	0	0	0	0	0	0	0	4.9289	0	0	0	0	0	0	0	0	0
Elusimicrobia;Elusimicrobia;Elusimicrobiales	19.581	3.97338	7.9426	13.1386	11.9775	9.02093	7.83561	0	8.38176	24.1028	67.7298	2.19486	0	10.9984	2.59814	8.6016	0	32.047	10.9791	7.92691	8.16771	4.03698	4.38126	16.4177	17.1489	2.26948	7.81662	4.38154	26.628	7.04846	13.8642	2.27656	80.2191	0	0	0	6.75607	5.27593	4.68889	0	0	0	0	0	7.25926	2.47158	4.15662	0	15.1906
Elusimicrobia;Incertae_sedis;Incertae_sedis	30.7701	15.8935	2.64753	41.6055	67.0739	15.0349	68.5616	29.2602	5.58784	34.8152	320.177	26.3383	8.21918	17.5975	7.79443	8.6016	9.14139	74.7763	65.8747	17.8356	49.0063	18.1664	30.6688	89.1245	80.8447	2.26948	41.0373	24.0985	56.2147	10.5727	43.9032	0	232.359	4.81649	10.9107	18.087	40.5364	2.63797	30.4778	7.39335	0	0	2.49732	0	16.3333	12.3579	18.7048	0	37.9766
Fibrobacteres;Fibrobacteria;Fibrobacterales	0	0	0	0	4.79099	0	0	6.75235	0	2.67809	6.15726	4.38972	16.4384	2.19969	2.59814	8.6016	2.28535	0	10.9791	3.96346	2.72257	0	4.38126	2.34538	2.44984	2.26948	1.95416	4.38154	0	14.0969	2.3107	2.27656	2.76618	0	0	1.64428	6.75607	0	7.03334	0	5.13901	12.1268	2.49732	2.35855	0	2.47158	2.07831	0	5.06355
Firmicutes;Bacilli;Bacillales	1849	232.443	296.524	256.203	234.759	1374.19	487.767	258.84	508.494	2940.55	2188.9	603.586	367.123	371.747	522.227	329.011	358.8	405.929	292.045	170.429	585.353	522.789	499.463	330.699	521.816	267.798	316.573	363.668	789.964	845.815	325.808	503.119	431.523	443.117	372.781	235.132	371.584	232.141	314.156	283.412	462.511	250.622	454.511	351.423	310.334	257.044	611.023	229.239	301.281
Firmicutes;Bacilli;Incertae_sedis	109.094	97.3478	121.787	94.1599	83.8424	81.1884	95.9862	117.041	75.4359	91.0552	101.595	52.6766	90.411	68.1903	98.7295	62.3616	139.406	141.541	70.2664	65.397	49.0063	127.165	78.8626	84.4337	105.343	88.5096	127.02	135.828	71.008	84.5815	69.3209	50.0842	80.2191	120.412	63.6456	69.0596	87.8289	58.0352	72.6778	73.9335	107.919	68.7188	49.9463	89.6248	52.6297	42.0168	76.8975	106.348	131.652
Firmicutes;Bacilli;Lactobacillales	4151.17	12583.7	4649.07	8614.54	13139.3	6630.38	10648.6	7735.94	14388.7	5707.02	5122.84	14297.3	4550.68	10211	9119.49	5410.4	10768.6	9867.81	6879.52	13814.6	4884.29	4208.55	8000.18	10378.3	9561.72	17404.6	5368.07	12632	2781.15	1652.86	806.433	1315.85	5864.29	6340.91	6977.38	15028.7	11400.9	6030.39	4147.32	5614.02	7998.87	6328.19	3568.66	4358.59	6801.93	9987.64	8130.35	3190.43	14350.1
Firmicutes;Clostridia;Candidatus_Borkfalkiales	69.932	33.7737	95.3112	35.0362	79.0514	66.1535	72.4794	18.0063	30.7331	77.6647	92.3588	28.5332	46.5753	70.39	31.1777	12.9024	11.4267	96.141	32.9374	51.5249	51.7288	18.1664	28.4782	53.9438	58.7961	20.4253	21.4957	10.9539	62.132	10.5727	46.2139	6.82967	85.7514	9.63298	18.1845	6.57711	30.4023	13.1898	11.7222	12.3223	10.278	4.04228	27.4705	44.8124	27.2222	32.1305	18.7048	7.08985	197.478
Firmicutes;Clostridia;Clostridiales	20168.4	26973.3	30179.2	21654.6	24252	19118.4	24717.4	27484.3	22541.4	19568.8	25164.7	22205.4	28282.2	21429.4	28774.5	26206.9	28057.2	24817.7	25381.5	23291.3	19782.2	26280.7	25488	20869.2	22178.4	24798.6	23584.7	24893.7	23432.6	28673.1	22626.3	22626.7	15944.2	29684	26662.1	22797.9	23801.6	28751.2	23397.6	22606.4	30985.7	29027.6	25300.3	25163.3	22921.1	27315.9	25284.7	33792.6	27011.5
Firmicutes;Clostridia;Halanaerobiales	0	9.93345	0	0	0	0	3.9178	2.25078	0	0	3.07863	0	2.73973	2.19969	0	0	0	0	0	0	0	0	0	0	0	0	0	2.19077	0	0	4.62139	0	0	0	0	1.64428	0	0	0	0	2.56951	0	0	0	0	0	0	9.45314	0
Firmicutes;Clostridia;Incertae_sedis	993.035	1368.83	1511.74	1180.28	1147.44	1139.64	1285.04	1278.44	1430.49	1084.63	1191.43	1176.44	1331.51	1064.65	1569.28	1081.65	1346.07	1118.97	1012.27	1189.04	931.119	1160.63	1568.49	1006.17	1222.47	1202.82	1139.27	1169.87	1103.58	1328.63	1053.68	1192.92	719.206	1478.66	1105.62	1137.84	1243.12	1508.92	1169.88	1131.18	1490.31	1259.17	1256.15	1139.18	1048.96	1267.92	1255.3	1722.83	1291.2
Firmicutes;Clostridia;Natranaerobiales	0	0	0	0	0	0	0	0	0	0	0	0	0	0	0	0	0	0	0	0	0	0	0	0	0	0	0	0	0	0	0	2.27656	0	0	0	0	0	0	0	0	0	0	0	0	0	0	0	0	0
Firmicutes;Clostridia;Thermoanaerobacterales	47.5538	101.321	121.787	109.488	86.2379	63.1465	113.616	137.298	184.399	104.446	92.3588	61.4561	147.945	83.5881	119.515	77.4144	143.977	146.882	101.008	101.068	95.29	111.017	120.485	110.233	95.5437	111.204	136.791	96.394	76.9254	112.775	122.467	86.5091	77.4529	166.169	83.6485	103.589	165.524	116.07	110.189	105.971	87.3632	82.8668	67.4275	181.608	58.0741	49.4315	114.307	85.0782	139.248
Firmicutes;Erysipelotrichia;Erysipelotrichales	640.577	1110.56	987.53	827.731	742.604	375.872	289.918	729.253	329.683	345.474	1317.65	1325.7	1501.37	156.178	805.425	415.027	2143.66	985.445	601.656	396.346	1080.86	995.115	341.738	860.755	369.926	644.532	531.53	425.01	529.601	771.806	725.559	1627.74	240.657	486.466	1071.06	937.238	418.876	403.609	494.678	507.677	508.762	1414.8	669.281	929.267	246.815	373.208	409.427	742.071	207.605
Firmicutes;Incertae_sedis;Incertae_sedis	3297.99	3760.8	3722.43	2932.1	3102.17	2489.78	3520.15	3900.61	3394.61	2648.63	3605.07	2826.98	3849.32	2859.59	3520.49	3122.38	3144.64	4804.38	3691.18	2716.95	2665.4	3625.21	3130.41	3044.3	2594.38	3236.28	3454.95	2786.66	2949.79	3545.37	3366.68	2911.72	2448.07	3573.84	3054.99	2918.59	3367.9	3701.07	3153.28	2755.26	3080.84	3183.3	2674.62	3398.67	3101.52	3188.33	2984.45	3592.19	3491.32
Firmicutes;Limnochordia;Limnochordales	0	0	0	0	0	0	0	0	0	0	0	0	0	0	0	0	0	0	0	0	0	0	0	0	0	0	0	0	0	0	0	0	0	0	0	0	0	0	0	0	0	0	0	0	0	0	0	0	2.53177
Firmicutes;Negativicutes;Acidaminococcales	11.1891	5.96007	47.6556	24.0874	14.373	24.0558	23.5068	24.7586	25.1453	13.3905	6.15726	2.19486	35.6164	17.5975	7.79443	6.4512	18.2828	48.0705	6.58747	25.7625	2.72257	26.2404	4.38126	16.4177	2.44984	20.4253	11.7249	15.3354	17.752	3.52423	20.7963	13.6593	11.0647	12.0412	10.9107	23.0199	33.7804	5.27593	18.7556	17.2512	12.8475	26.2748	2.49732	21.2269	7.25926	9.88631	16.6265	21.2696	22.786
Firmicutes;Negativicutes;Incertae_sedis	394.417	208.602	267.401	225.546	469.517	426.991	319.301	479.417	385.561	345.474	209.347	272.163	457.534	292.558	278.002	658.022	287.954	85.4587	342.548	255.643	313.096	385.531	83.2439	396.369	183.738	426.662	1072.83	319.853	230.776	348.899	427.479	134.317	326.409	168.577	565.537	531.102	216.194	585.628	539.223	564.359	593.556	252.643	399.57	403.311	780.371	543.747	546.596	579.005	139.248
Firmicutes;Negativicutes;Selenomonadales	9569.5	2614.48	3613.88	3056.91	8499.22	7285.9	4924.68	6736.59	6660.71	5940.01	3580.44	4510.44	9501.37	5488.22	2813.79	9990.75	4778.66	822.54	5254.61	4254.77	5466.92	5716.36	898.158	6719.52	2224.45	7282.75	19543.5	6241.51	4556.35	5533.04	8826.86	1932.8	3775.83	3084.96	9214.07	8336.48	2236.26	10778.7	8221.97	10631.6	8481.94	3999.84	6340.68	6995.45	13244.5	9663.87	8997.01	9207.35	1665.91
Firmicutes;Negativicutes;Veillonellales	69.932	1283.4	937.227	1337.95	1250.45	1503.49	1234.11	1496.77	1341.08	1314.94	920.51	1172.06	1136.99	1282.42	1244.51	1419.26	1492.33	109.494	1521.71	1153.37	1682.55	1739.94	795.198	999.132	1129.38	1345.8	977.078	1075.67	878.724	1466.08	1652.15	635.159	1709.5	835.661	1125.62	1349.95	1239.74	830.959	1891.97	1633.93	822.242	1281.4	1191.22	1110.88	1529.89	1156.7	1055.78	1365.98	1119.04
Firmicutes;Tissierellia;Incertae_sedis	0	0	2.64753	2.18977	0	0	0	0	0	0	3.07863	0	0	2.19969	0	0	0	0	0	0	0	0	0	7.03614	0	0	0	2.19077	0	0	0	0	0	0	0	0	0	0	0	0	0	0	0	0	0	0	0	0	0
Firmicutes;Tissierellia;Tissierellales	16.7837	39.7338	29.1229	13.1386	9.58199	12.0279	33.3013	24.7586	11.1757	16.0686	21.5504	13.1692	32.8767	28.5959	18.187	10.752	13.7121	13.3529	43.9165	9.90864	16.3354	24.2219	10.9531	9.38152	12.2492	15.8863	29.3123	19.717	26.628	24.6696	25.4177	9.10622	16.5971	21.6742	20.0029	18.087	33.7804	15.8278	2.34445	19.7156	20.556	24.2537	2.49732	33.0196	7.25926	22.2442	29.0964	14.1797	17.7224
Fusobacteria;Fusobacteriia;Fusobacteriales	595.821	1.98669	0	10.9488	344.951	0	0	76.5266	0	10.7124	132.381	19.7537	416.438	28.5959	38.9722	212.889	4.5707	141.541	52.6998	0	8.16771	36.3328	0	0	0	0	1.95416	0	115.388	31.7181	0	100.168	0	0	0	0	3.37804	0	18.7556	7.39335	0	0	9.98926	0	10.8889	0	2.07831	0	0
Gemmatimonadetes;Incertae_sedis;Incertae_sedis	5.59456	9.93345	0	2.18977	7.18649	6.01395	0	4.50156	5.58784	16.0686	3.07863	6.58458	0	2.19969	0	0	4.5707	5.34117	4.39165	1.98173	2.72257	4.03698	2.19063	4.69076	7.34952	0	0	2.19077	5.91733	3.52423	11.5535	0	0	4.81649	0	3.28855	6.75607	0	4.68889	2.46445	0	8.08456	4.99463	2.35855	9.07408	0	4.15662	2.36328	2.53177
Ignavibacteriae;Ignavibacteria;Ignavibacteriales	0	0	0	0	0	3.00698	1.9589	0	0	0	0	2.19486	0	0	0	0	0	0	0	0	0	0	0	0	0	0	0	0	2.95867	3.52423	0	0	0	0	0	0	0	0	0	0	0	0	2.49732	0	0	2.47158	0	0	0
Ignavibacteriae;Ignavibacteria;Incertae_sedis	5.59456	1.98669	0	0	0	9.02093	5.87671	13.5047	8.38176	21.4247	9.23588	6.58458	21.9178	6.59906	10.3926	0	2.28535	5.34117	19.7624	19.8173	2.72257	2.01849	6.57189	11.7269	17.1489	2.26948	3.90831	2.19077	14.7933	7.04846	4.62139	2.27656	11.0647	0	3.63689	1.64428	20.2682	2.63797	21.1	0	0	2.02114	7.49195	0	5.44445	0	2.07831	0	0
Ignavibacteriae;Incertae_sedis;Incertae_sedis	5.59456	3.97338	5.29507	0	7.18649	3.00698	0	0	0	2.67809	0	4.38972	0	0	0	2.1504	0	0	0	0	10.8903	0	2.19063	0	0	0	1.95416	0	0	0	0	0	0	0	0	0	0	0	0	0	0	2.02114	0	0	0	0	0	0	0
Incertae_sedis;Candidatus_Sericytochromatia;Incertae_sedis	0	0	0	0	0	0	0	0	0	0	0	0	0	0	0	0	0	0	0	0	0	0	0	0	0	0	0	0	0	0	0	0	0	0	0	0	0	0	0	0	0	0	0	0	0	0	0	0	0
Incertae_sedis;Incertae_sedis;Haloplasmatales	0	0	0	0	0	0	0	0	0	0	0	0	0	0	0	0	0	0	0	0	0	0	0	0	0	0	0	0	0	0	0	0	0	0	0	0	0	0	0	0	0	0	0	0	0	0	0	0	0
Incertae_sedis;Incertae_sedis;Incertae_sedis	8067.36	8785.14	8450.93	11399.9	8894.48	9240.44	9769.05	9664.86	10035.8	9384.04	9411.37	9705.67	8257.53	8376.41	8672.61	6780.21	7367.96	10484.7	8710.83	9127.84	10128	8614.91	9375.89	10422.9	9115.85	7938.63	6106.74	9689.79	8911.51	7894.27	8244.56	6517.78	10588.9	6220.5	8095.72	7685.35	9387.56	6170.2	9300.42	7119.8	6606.2	7904.68	8947.88	8478.97	8101.34	8289.67	8431.71	5955.48	8678.92
Lentisphaerae;Incertae_sedis;Incertae_sedis	0	0	0	0	0	0	0	0	0	2.67809	0	0	0	0	0	0	0	0	0	0	0	0	0	0	0	0	0	0	0	0	0	0	0	0	0	0	0	0	0	0	0	0	0	0	0	0	0	0	2.53177
Lentisphaerae;Lentisphaeria;Lentisphaerales	0	11.9201	21.1803	8.75906	9.58199	6.01395	1.9589	4.50156	13.9696	10.7124	0	4.38972	10.9589	6.59906	7.79443	23.6544	15.9974	2.67058	4.39165	13.8721	0	8.07396	10.9531	0	17.1489	6.80843	7.81662	19.717	8.876	7.04846	11.5535	9.10622	5.53235	28.899	12.7291	8.22139	30.4023	29.0176	4.68889	12.3223	12.8475	4.04228	59.9356	30.6611	3.62963	2.47158	6.23493	21.2696	5.06355
Lentisphaerae;Lentisphaeria;Victivallales	11.1891	0	2.64753	2.18977	0	3.00698	1.9589	0	5.58784	88.3771	27.7077	21.9486	8.21918	10.9984	5.19629	4.3008	0	0	2.19582	0	2.72257	14.1294	6.57189	2.34538	14.699	2.26948	0	0	35.504	10.5727	4.62139	11.3828	11.0647	0	1.81845	0	0	2.63797	0	4.9289	2.56951	0	2.49732	0	9.07408	2.47158	10.3916	0	7.59532
Nitrospinae;Incertae_sedis;Incertae_sedis	0	0	0	0	0	0	0	0	0	0	0	0	0	0	0	0	0	0	0	0	0	0	0	0	0	0	0	0	0	0	0	0	0	0	0	0	0	0	0	0	0	0	0	0	0	0	0	0	0
Nitrospirae;Incertae_sedis;Incertae_sedis	0	0	2.64753	0	0	0	0	0	2.79392	0	0	0	0	0	0	0	0	0	0	0	0	0	0	0	0	0	3.90831	0	0	0	2.3107	0	0	7.22474	0	0	0	0	0	0	0	0	0	0	0	0	2.07831	2.36328	0
Nitrospirae;Nitrospira;Nitrospirales	0	0	0	0	0	0	0	0	0	0	0	0	0	0	0	0	0	0	0	0	0	0	0	0	0	0	0	0	0	0	0	0	0	0	0	0	0	0	0	0	0	0	0	0	0	0	0	0	0
Planctomycetes;Candidatus_Brocadiae;Candidatus_Brocadiales	0	0	0	0	0	0	0	0	0	2.67809	0	0	0	0	0	0	0	0	0	0	0	0	0	0	0	0	0	0	0	0	0	0	0	0	0	0	0	0	0	0	0	0	0	0	0	0	0	0	0
Planctomycetes;Incertae_sedis;Incertae_sedis	0	0	0	0	0	0	0	0	0	0	0	0	0	0	0	0	0	0	0	0	0	0	0	0	0	0	0	0	0	0	0	0	0	0	0	0	0	0	0	0	0	0	0	0	0	0	0	0	0
Planctomycetes;Planctomycetia;Isosphaerales	0	0	0	0	0	0	0	0	0	0	0	0	0	0	0	0	0	0	0	0	0	0	0	0	0	0	0	0	0	0	0	0	0	0	0	0	0	0	0	0	0	0	0	0	0	0	0	0	0
Planctomycetes;Planctomycetia;Planctomycetales	0	0	0	0	0	0	0	0	0	0	0	0	0	0	2.59814	0	0	0	0	0	0	0	0	0	0	0	0	0	0	0	0	0	0	0	0	0	0	0	0	0	0	0	0	0	0	0	0	0	0
Proteobacteria;Alphaproteobacteria;Holosporales	0	0	0	0	0	0	0	0	0	0	0	0	0	0	0	0	0	0	0	0	0	0	0	0	0	0	0	0	0	0	0	0	0	0	0	0	0	0	0	0	0	0	0	0	0	0	0	0	0
Proteobacteria;Alphaproteobacteria;Incertae_sedis	327.282	150.988	129.729	558.39	129.357	219.509	254.657	162.056	273.804	99.0894	409.458	68.0406	117.808	136.381	140.3	43.008	13.7121	210.976	83.4413	67.3788	302.205	234.145	111.722	110.233	438.521	18.1558	93.7995	105.157	183.437	31.7181	117.846	111.551	334.707	43.3484	81.8301	41.1069	111.475	29.0176	37.5111	56.6824	71.9461	20.2114	17.4812	54.2466	50.8149	98.8631	62.3493	37.8125	179.756
Proteobacteria;Alphaproteobacteria;Kiloniellales	0	0	0	0	0	0	0	0	0	0	0	0	0	0	0	0	0	0	0	0	0	0	0	0	0	0	0	0	0	0	0	0	0	0	0	0	0	0	0	0	0	0	0	0	0	0	0	0	0
Proteobacteria;Alphaproteobacteria;Magnetococcales	0	0	0	0	0	0	0	0	0	0	0	0	0	0	0	0	0	0	0	0	0	0	0	0	0	0	0	0	0	0	0	0	0	0	0	0	0	0	0	0	0	0	0	0	0	0	0	0	0
Proteobacteria;Alphaproteobacteria;Rhizobiales	11.1891	3.97338	10.5901	6.5693	4.79099	9.02093	15.6712	2.25078	13.9696	5.35619	9.23588	4.38972	2.73973	0	5.19629	0	4.5707	10.6823	17.5666	5.94519	10.8903	2.01849	10.9531	9.38152	2.44984	11.3474	3.90831	15.3354	11.8347	17.6211	11.5535	6.82967	11.0647	4.81649	7.27379	6.57711	3.37804	15.8278	2.34445	4.9289	0	6.06342	7.49195	23.5855	3.62963	12.3579	2.07831	0	7.59532
Proteobacteria;Alphaproteobacteria;Rhodobacterales	0	0	0	0	0	0	0	0	0	0	0	0	0	0	0	0	0	0	2.19582	0	0	0	0	0	2.44984	0	1.95416	0	0	0	0	0	0	0	0	0	0	2.63797	0	0	0	0	0	0	0	0	0	0	2.53177
Proteobacteria;Alphaproteobacteria;Rhodospirillales	5.59456	0	5.29507	2.18977	4.79099	0	1.9589	2.25078	0	8.03428	0	0	0	0	0	2.1504	4.5707	0	0	1.98173	0	0	0	0	4.89968	0	0	0	5.91733	3.52423	0	0	2.76618	0	0	0	3.37804	0	0	0	0	2.02114	0	0	0	0	0	2.36328	0
Proteobacteria;Alphaproteobacteria;Rickettsiales	2.79728	1.98669	2.64753	0	2.3955	3.00698	1.9589	0	0	0	0	2.19486	0	0	0	0	0	0	0	5.94519	0	2.01849	2.19063	0	0	0	1.95416	6.57232	0	3.52423	0	0	2.76618	2.40825	5.45534	0	0	0	2.34445	0	5.13901	0	4.99463	0	0	7.41473	0	2.36328	0
Proteobacteria;Alphaproteobacteria;Sphingomonadales	0	0	0	0	0	0	0	0	0	0	0	0	0	0	0	0	0	0	0	0	0	0	0	0	0	2.26948	0	0	0	0	0	0	0	0	0	0	0	0	0	0	0	0	0	0	0	2.47158	0	0	0
Proteobacteria;Betaproteobacteria;Burkholderiales	383.228	71.5208	87.3686	41.6055	126.961	183.426	148.877	85.5297	16.7635	208.891	172.403	79.0149	71.2329	94.5866	51.9629	19.3536	38.8509	213.647	151.512	105.032	103.458	94.869	32.8594	30.49	264.583	288.224	62.533	19.717	189.355	137.445	64.6995	243.591	188.1	9.63298	9.09223	92.0795	27.0243	21.1037	84.4001	41.8957	38.5426	38.4017	62.4329	14.1513	79.8519	44.4884	126.777	2.36328	91.1439
Proteobacteria;Betaproteobacteria;Incertae_sedis	139.864	31.787	47.6556	30.6567	52.7009	54.1256	64.6438	29.2602	16.7635	77.6647	80.0443	17.5589	21.9178	26.3963	25.9814	8.6016	15.9974	80.1175	41.7206	41.6163	19.058	36.3328	17.525	21.1084	56.3463	83.9707	27.3582	13.1446	65.0907	56.3877	30.0391	52.3608	66.3882	9.63298	18.1845	29.597	23.6463	10.5519	25.7889	17.2512	12.8475	2.02114	19.9785	16.5098	23.5926	22.2442	37.4096	4.72657	27.8495
Proteobacteria;Betaproteobacteria;Neisseriales	11.1891	5.96007	2.64753	4.37953	4.79099	15.0349	13.7123	9.00313	8.38176	21.4247	3.07863	4.38972	5.47945	10.9984	5.19629	6.4512	18.2828	5.34117	15.3708	5.94519	5.44514	0	6.57189	4.69076	0	6.80843	1.95416	4.38154	11.8347	3.52423	2.3107	4.55311	22.1294	7.22474	10.9107	9.86566	6.75607	13.1898	4.68889	4.9289	0	4.04228	9.98926	4.71709	5.44445	14.8295	8.31324	4.72657	0
Proteobacteria;Betaproteobacteria;Nitrosomonadales	30.7701	0	2.64753	8.75906	4.79099	3.00698	5.87671	2.25078	0	5.35619	3.07863	0	0	0	0	0	2.28535	0	8.78329	0	0	6.05547	0	2.34538	2.44984	15.8863	0	2.19077	0	0	0	4.55311	11.0647	0	0	1.64428	0	0	7.03334	4.9289	0	0	2.49732	0	1.81482	2.47158	2.07831	0	0
Proteobacteria;Betaproteobacteria;Rhodocyclales	5.59456	13.9068	7.9426	19.7079	4.79099	24.0558	9.79451	20.257	5.58784	10.7124	18.4718	4.38972	13.6986	24.1966	7.79443	6.4512	11.4267	5.34117	0	3.96346	16.3354	16.1479	19.7157	16.4177	9.79936	6.80843	5.86247	10.9539	11.8347	0	16.1749	4.55311	38.7265	0	10.9107	13.1542	6.75607	5.27593	14.0667	4.9289	0	8.08456	22.4758	9.43418	5.44445	7.41473	22.8614	0	2.53177
Proteobacteria;Deltaproteobacteria;Bradymonadales	0	0	0	0	0	0	0	0	0	0	0	0	0	0	0	0	0	0	0	0	0	0	0	0	0	0	0	0	0	0	0	0	0	0	0	0	0	0	0	0	0	0	0	0	0	2.47158	2.07831	0	0
Proteobacteria;Deltaproteobacteria;Candidatus_Acidulodesulfobacterales	0	0	0	0	0	0	0	0	0	0	0	0	0	0	0	0	0	0	0	0	0	0	0	0	0	0	0	0	0	0	0	0	0	0	0	0	0	0	0	0	0	0	0	0	0	0	0	0	0
Proteobacteria;Deltaproteobacteria;Desulfarculales	0	0	0	0	0	0	0	0	0	0	0	0	0	0	0	0	0	0	0	1.98173	0	0	0	0	0	0	0	0	0	0	0	0	0	0	0	0	0	0	0	0	0	0	0	0	0	0	0	0	0
Proteobacteria;Deltaproteobacteria;Desulfobacterales	0	3.97338	2.64753	4.37953	0	6.01395	5.87671	9.00313	0	8.03428	0	0	5.47945	2.19969	10.3926	6.4512	4.5707	5.34117	4.39165	3.96346	8.16771	6.05547	2.19063	0	7.34952	2.26948	1.95416	6.57232	0	3.52423	0	2.27656	8.29853	9.63298	3.63689	1.64428	6.75607	0	2.34445	0	2.56951	6.06342	2.49732	7.07564	3.62963	2.47158	4.15662	2.36328	7.59532
Proteobacteria;Deltaproteobacteria;Desulfovibrionales	511.902	385.418	558.63	488.318	380.884	496.151	587.671	270.094	480.554	299.946	397.143	511.402	597.26	101.186	478.059	462.336	553.054	416.611	375.486	394.364	343.044	371.402	519.179	349.462	700.654	392.62	359.565	394.339	852.096	884.581	663.17	969.813	556.001	248.049	425.516	401.204	591.156	464.282	508.745	436.208	457.372	440.609	524.436	250.006	441	350.964	372.018	425.391	341.789
Proteobacteria;Deltaproteobacteria;Desulfurellales	0	1.98669	0	2.18977	2.3955	0	1.9589	0	2.79392	0	0	0	0	0	0	0	0	5.34117	2.19582	0	0	0	2.19063	2.34538	0	0	0	0	0	0	0	0	0	0	0	1.64428	0	0	0	2.46445	0	0	0	0	0	0	0	0	0
Proteobacteria;Deltaproteobacteria;Desulfuromonadales	0	0	5.29507	2.18977	0	3.00698	0	0	2.79392	5.35619	0	6.58458	0	0	0	0	0	5.34117	0	1.98173	0	6.05547	4.38126	0	4.89968	2.26948	5.86247	0	5.91733	3.52423	4.62139	6.82967	0	0	0	1.64428	6.75607	2.63797	0	4.9289	2.56951	12.1268	4.99463	4.71709	1.81482	2.47158	2.07831	4.72657	12.6589
Proteobacteria;Deltaproteobacteria;Incertae_sedis	33.5674	13.9068	15.8852	78.8315	19.164	21.0488	74.4383	18.0063	53.0845	29.459	33.8649	70.2355	49.3151	17.5975	41.5703	25.8048	77.7019	21.3647	26.3499	69.3605	27.2257	42.3883	81.0533	28.1446	85.7444	18.1558	27.3582	26.2893	88.76	14.0969	43.9032	2.27656	60.8559	48.1649	16.366	18.087	30.4023	26.3797	39.8556	29.5734	89.9327	58.6131	64.9302	44.8124	25.4074	19.7726	41.5662	35.4493	12.6589
Proteobacteria;Deltaproteobacteria;Myxococcales	0	0	0	0	0	0	0	0	0	0	0	0	0	0	0	0	0	0	2.19582	0	0	0	0	0	0	0	0	0	0	0	0	0	0	0	0	0	0	0	0	0	0	0	0	0	0	0	0	0	0
Proteobacteria;Deltaproteobacteria;Syntrophobacterales	0	0	0	0	0	0	0	0	0	0	0	0	0	0	0	0	0	0	0	0	0	0	0	0	0	0	0	0	0	0	0	0	0	0	0	0	0	0	0	0	0	0	0	0	0	0	0	0	0
Proteobacteria;Epsilonproteobacteria;Campylobacterales	2.79728	9.93345	0	4.37953	19.164	21.0488	5.87671	0	0	2.67809	12.3145	8.77944	0	10.9984	5.19629	6.4512	0	2.67058	0	3.96346	10.8903	14.1294	2.19063	0	7.34952	18.1558	5.86247	4.38154	8.876	0	6.93209	2.27656	2.76618	2.40825	1.81845	4.93283	3.37804	2.63797	0	12.3223	5.13901	2.02114	0	2.35855	1.81482	7.41473	12.4699	2.36328	15.1906
Proteobacteria;Epsilonproteobacteria;Incertae_sedis	0	0	0	0	0	0	0	0	0	0	0	0	0	0	0	2.1504	0	0	0	0	0	0	0	0	0	0	0	0	0	0	0	0	0	0	0	0	0	0	0	0	0	0	0	0	0	0	0	0	0
Proteobacteria;Epsilonproteobacteria;Nautiliales	0	0	0	0	0	0	0	0	0	0	0	0	0	0	0	0	0	0	0	0	0	0	0	0	2.44984	0	0	0	0	0	0	0	0	0	0	0	0	0	0	0	2.56951	0	2.49732	0	0	0	0	0	0
Proteobacteria;Gammaproteobacteria;Acidiferrobacterales	0	0	0	0	0	0	0	0	0	0	0	0	0	0	0	0	0	0	0	0	0	0	0	0	0	0	0	0	0	0	0	0	0	0	0	0	0	0	0	0	0	0	0	0	0	0	0	0	0
Proteobacteria;Gammaproteobacteria;Aeromonadales	120.283	5.96007	58.2457	10.9488	67.0739	24.0558	39.178	54.0188	0	58.9181	61.5726	4.38972	13.6986	19.7972	2.59814	15.0528	2.28535	37.3882	37.329	29.7259	16.3354	18.1664	0	32.8353	68.5955	15.8863	5.86247	15.3354	17.752	28.1938	11.5535	43.2546	80.2191	0	5.45534	1.64428	10.1341	0	35.1667	2.46445	12.8475	20.2114	9.98926	0	10.8889	17.301	22.8614	0	17.7224
Proteobacteria;Gammaproteobacteria;Alteromonadales	2.79728	0	0	6.5693	0	0	1.9589	2.25078	0	2.67809	9.23588	0	0	0	0	0	0	5.34117	2.19582	1.98173	8.16771	4.03698	2.19063	7.03614	2.44984	0	0	0	5.91733	0	0	0	13.8309	0	0	0	3.37804	0	2.34445	0	0	2.02114	0	0	0	0	0	0	0
Proteobacteria;Gammaproteobacteria;Cardiobacteriales	0	0	0	0	0	0	0	0	0	0	0	0	0	0	0	0	0	0	0	0	0	0	0	0	0	0	0	0	0	0	0	0	0	0	0	0	0	0	0	0	0	0	0	0	0	0	0	0	0
Proteobacteria;Gammaproteobacteria;Cellvibrionales	0	0	0	0	0	0	0	2.25078	0	0	0	0	0	0	0	0	0	0	0	0	0	0	0	0	0	0	0	0	0	0	0	0	0	0	0	0	0	0	0	0	0	0	0	2.35855	0	0	0	0	0
Proteobacteria;Gammaproteobacteria;Chromatiales	0	1.98669	0	4.37953	0	6.01395	1.9589	2.25078	8.38176	2.67809	3.07863	2.19486	2.73973	0	2.59814	8.6016	9.14139	0	4.39165	0	2.72257	0	8.76251	2.34538	4.89968	0	0	10.9539	5.91733	0	4.62139	9.10622	0	2.40825	3.63689	3.28855	6.75607	0	0	0	0	0	0	2.35855	0	0	2.07831	0	0
Proteobacteria;Gammaproteobacteria;Enterobacterales	22.3782	13.9068	0	4.37953	114.984	15.0349	1.9589	2.25078	0	0	197.032	228.265	13.6986	4.39938	12.9907	0	41.1363	2.67058	2.19582	31.7077	1818.68	1750.03	17.525	37.5261	129.841	47.659	21.4957	4.38154	630.196	285.463	43.9032	1370.49	35.9603	31.3072	1.81845	36.1741	6.75607	137.174	56.2667	4.9289	12.8475	8.08456	27.4705	47.1709	7.25926	7.41473	4.15662	2.36328	53.1672
Proteobacteria;Gammaproteobacteria;Immundisolibacterales	0	0	0	0	0	0	0	0	0	0	0	0	0	2.19969	0	0	0	0	0	0	0	0	0	0	0	0	0	0	0	0	0	0	0	0	0	0	0	0	0	0	0	0	0	0	0	0	0	0	0
Proteobacteria;Gammaproteobacteria;Incertae_sedis	44.7565	31.787	31.7704	45.9851	26.3505	42.0977	29.3835	54.0188	58.6723	37.4933	67.7298	4.38972	19.1781	68.1903	44.1685	17.2032	22.8535	18.6941	26.3499	47.5615	38.116	28.2589	56.9563	58.6345	51.4466	20.4253	31.2665	48.197	20.7107	21.1454	32.3497	38.7015	49.7912	21.6742	49.0981	6.57711	37.1584	15.8278	30.4778	22.1801	35.9731	32.3383	42.4544	37.7367	38.1111	19.7726	33.253	11.8164	25.3177
Proteobacteria;Gammaproteobacteria;Legionellales	0	0	0	0	2.3955	0	1.9589	0	0	5.35619	0	0	0	0	0	0	0	0	4.39165	1.98173	0	0	0	0	0	0	0	0	0	0	2.3107	2.27656	0	0	0	0	3.37804	0	4.68889	0	0	2.02114	0	0	0	0	2.07831	0	0
Proteobacteria;Gammaproteobacteria;Methylococcales	2.79728	3.97338	2.64753	4.37953	2.3955	6.01395	3.9178	2.25078	8.38176	10.7124	6.15726	2.19486	8.21918	0	2.59814	4.3008	9.14139	0	2.19582	13.8721	10.8903	0	6.57189	2.34538	0	0	5.86247	2.19077	8.876	0	13.8642	0	5.53235	2.40825	3.63689	1.64428	6.75607	0	2.34445	2.46445	2.56951	2.02114	9.98926	7.07564	0	2.47158	4.15662	0	2.53177
Proteobacteria;Gammaproteobacteria;Oceanospirillales	0	0	0	0	0	0	0	2.25078	0	0	0	2.19486	0	0	0	0	0	0	0	3.96346	0	0	0	0	0	0	0	0	0	3.52423	0	4.55311	0	0	0	1.64428	0	0	0	0	0	0	4.99463	2.35855	1.81482	0	2.07831	0	0
Proteobacteria;Gammaproteobacteria;Orbales	0	0	0	0	0	0	0	0	0	0	0	0	0	0	0	0	0	0	0	0	0	0	0	2.34538	0	0	0	0	0	0	0	0	0	0	0	0	0	0	0	0	0	0	0	0	0	0	0	0	0
Proteobacteria;Gammaproteobacteria;Pasteurellales	0	0	2.64753	0	2.3955	0	0	0	0	0	0	0	0	0	0	0	0	0	0	0	0	0	0	0	0	0	0	0	0	0	0	0	0	0	0	0	0	0	0	0	0	0	0	0	0	0	0	0	0
Proteobacteria;Gammaproteobacteria;Pseudomonadales	25.1755	3.97338	5.29507	17.5181	7.18649	60.1395	13.7123	9.00313	13.9696	10.7124	21.5504	2.19486	8.21918	13.1981	20.7852	4.3008	9.14139	8.01175	4.39165	5.94519	24.5031	26.2404	13.1438	28.1446	12.2492	9.07791	3.90831	8.76309	17.752	3.52423	11.5535	22.7656	44.2588	2.40825	3.63689	6.57711	6.75607	0	11.7222	17.2512	5.13901	4.04228	9.98926	9.43418	0	9.88631	14.5482	11.8164	7.59532
Proteobacteria;Gammaproteobacteria;Salinisphaerales	0	0	0	0	0	0	0	0	0	0	0	0	0	0	0	0	0	0	0	0	0	0	0	0	0	2.26948	0	0	0	0	0	0	0	0	0	0	0	0	0	0	0	0	0	0	0	0	0	0	0
Proteobacteria;Gammaproteobacteria;Thiotrichales	0	0	0	0	0	0	1.9589	0	0	0	0	2.19486	0	0	0	0	0	0	0	0	0	0	0	0	0	0	0	0	0	0	0	0	2.76618	0	0	0	13.5121	0	0	0	0	0	2.49732	0	1.81482	2.47158	0	0	0
Proteobacteria;Gammaproteobacteria;Vibrionales	0	1.98669	0	2.18977	0	0	0	0	0	2.67809	0	0	0	0	0	0	0	0	0	0	0	0	0	0	0	0	0	0	0	0	0	0	0	0	0	0	0	0	0	0	0	0	0	0	0	0	0	0	0
Proteobacteria;Gammaproteobacteria;Xanthomonadales	2.79728	23.8403	2.64753	6.5693	16.7685	18.0419	7.83561	13.5047	0	13.3905	12.3145	2.19486	8.21918	13.1981	10.3926	4.3008	9.14139	5.34117	4.39165	19.8173	5.44514	6.05547	21.9063	11.7269	9.79936	2.26948	3.90831	6.57232	11.8347	17.6211	4.62139	15.9359	30.4279	7.22474	3.63689	13.1542	0	2.63797	0	9.8578	15.417	2.02114	12.4866	18.8684	1.81482	9.88631	2.07831	2.36328	10.1271
Proteobacteria;Hydrogenophilalia;Hydrogenophilales	0	0	0	0	0	0	0	0	0	0	0	0	0	0	0	0	0	0	0	0	0	0	0	0	0	0	0	0	0	0	0	0	0	0	0	0	0	0	0	0	0	0	0	0	0	0	0	0	0
Proteobacteria;Incertae_sedis;Incertae_sedis	137.067	73.5075	68.8359	151.094	50.3054	135.314	115.575	105.787	120.139	163.364	135.46	61.4561	87.6712	85.7878	93.5332	49.4592	107.411	90.7998	147.12	138.721	122.516	66.6101	129.247	140.723	164.139	72.6233	48.8539	131.446	198.231	88.1057	83.1851	93.3388	141.075	36.1237	136.383	73.9925	94.585	68.5871	110.189	59.1468	74.5156	60.6342	154.834	120.286	72.5926	91.4483	124.699	33.086	43.0402
Proteobacteria;Oligoflexia;Bacteriovoracales	0	0	0	0	2.3955	0	0	0	0	0	0	0	0	0	0	0	0	0	0	0	0	0	0	0	0	0	0	0	0	0	0	0	0	0	0	0	0	0	0	0	0	0	0	0	0	0	0	0	2.53177
Proteobacteria;Oligoflexia;Bdellovibrionales	0	0	0	0	0	0	0	0	0	0	0	0	0	0	0	0	0	0	0	0	0	0	0	0	0	0	0	0	0	0	0	0	0	0	0	0	0	0	0	0	0	0	0	0	0	0	0	0	0
Proteobacteria;Zetaproteobacteria;Mariprofundales	0	0	0	0	0	0	0	0	0	0	0	0	0	0	0	0	0	0	0	0	0	0	0	0	0	0	0	0	0	0	0	0	0	0	0	0	0	0	0	0	0	0	0	0	0	0	0	0	0
Spirochaetes;Incertae_sedis;Incertae_sedis	8.39184	3.97338	7.9426	8.75906	0	6.01395	11.7534	4.50156	0	18.7467	43.1008	4.38972	2.73973	10.9984	5.19629	0	2.28535	8.01175	6.58747	5.94519	0	6.05547	2.19063	7.03614	2.44984	0	0	0	5.91733	10.5727	4.62139	2.27656	11.0647	0	0	6.57711	6.75607	0	9.37778	2.46445	0	0	4.99463	0	0	14.8295	0	7.08985	2.53177
Spirochaetes;Spirochaetia;Brachyspirales	0	0	0	0	0	0	0	0	13.9696	10.7124	83.123	0	0	0	0	0	0	0	0	0	0	0	0	0	0	0	0	0	0	0	0	0	0	0	1.81845	0	0	0	4.68889	0	0	0	0	2.35855	0	0	0	0	0
Spirochaetes;Spirochaetia;Leptospirales	0	0	0	0	0	0	0	0	0	0	0	0	0	0	0	0	0	0	0	0	0	0	0	0	0	0	0	0	0	0	0	0	0	0	1.81845	0	0	0	0	0	0	0	0	0	0	0	0	0	0
Spirochaetes;Spirochaetia;Spirochaetales	100.702	39.7338	182.68	70.0725	83.8424	141.328	242.904	81.0282	27.9392	238.35	335.57	92.1841	60.274	112.184	85.7388	25.8048	13.7121	154.894	83.4413	61.4336	73.5094	78.7211	56.9563	105.542	127.392	11.3474	17.5874	21.9077	156.809	49.3392	69.3209	47.8077	196.398	2.40825	30.9136	16.4428	57.4266	34.2936	42.2	4.9289	0	4.04228	22.4758	33.0196	18.1482	86.5052	35.3313	0	103.803
Synergistetes;Incertae_sedis;Incertae_sedis	41.9592	17.8802	34.4179	21.8977	21.5595	24.0558	43.0958	15.7555	8.38176	40.1714	30.7863	37.3126	19.1781	46.1934	18.187	8.6016	25.1388	8.01175	26.3499	27.7442	16.3354	20.1849	2.19063	18.763	26.9482	22.6948	9.77078	6.57232	56.2147	31.7181	27.7284	52.3608	41.4926	0	1.81845	8.22139	20.2682	7.9139	37.5111	9.8578	12.8475	20.2114	24.9732	7.07564	25.4074	22.2442	29.0964	4.72657	27.8495
Synergistetes;Synergistia;Synergistales	805.617	309.924	487.146	501.456	361.72	363.844	585.712	409.642	187.193	391.002	547.996	509.207	389.041	538.923	514.433	490.291	523.345	587.528	379.877	564.793	370.27	454.16	122.675	422.169	536.515	392.62	302.894	148.973	920.146	567.401	499.11	824.113	611.325	52.9814	120.017	171.005	401.986	247.969	635.345	170.047	110.489	325.404	327.148	136.796	468.223	434.998	505.03	101.621	635.475
Tenericutes;Incertae_sedis;Incertae_sedis	19.581	19.8669	18.5327	54.7441	4.79099	6.01395	5.87671	4.50156	41.9088	16.0686	24.629	4.38972	46.5753	15.3978	2.59814	10.752	13.7121	0	19.7624	9.90864	46.2837	34.3143	6.57189	18.763	0	6.80843	5.86247	21.9077	14.7933	14.0969	4.62139	4.55311	74.6867	2.40825	7.27379	13.1542	10.1341	21.1037	2.34445	27.109	10.278	18.1903	2.49732	28.3026	43.5556	2.47158	37.4096	0	5.06355
Tenericutes;Mollicutes;Acholeplasmatales	5.59456	11.9201	0	15.3284	0	0	1.9589	0	5.58784	0	15.3931	0	2.73973	0	2.59814	4.3008	9.14139	0	6.58747	3.96346	19.058	8.07396	13.1438	14.0723	0	0	1.95416	8.76309	2.95867	7.04846	2.3107	4.55311	33.1941	0	3.63689	16.4428	3.37804	7.9139	0	0	12.8475	10.1057	0	2.35855	14.5185	2.47158	12.4699	0	10.1271
Tenericutes;Mollicutes;Entomoplasmatales	0	0	0	4.37953	0	0	0	2.25078	0	0	0	0	0	0	0	0	0	0	0	0	2.72257	0	2.19063	0	0	0	0	0	2.95867	0	0	0	2.76618	0	0	1.64428	0	0	0	0	0	0	0	0	0	0	0	0	2.53177
Tenericutes;Mollicutes;Incertae_sedis	19.581	23.8403	47.6556	457.661	100.611	273.635	170.424	76.5266	173.223	334.762	286.312	140.471	150.685	186.973	158.487	55.9104	116.553	34.7176	120.77	25.7625	351.212	207.904	129.247	145.414	279.282	83.9707	68.3954	70.1047	153.851	98.6784	106.292	22.7656	627.922	65.0226	63.6456	46.0398	97.963	31.6556	56.2667	59.1468	46.2511	80.8456	197.288	103.776	112.519	274.345	145.482	59.0821	35.4448
Tenericutes;Mollicutes;Mycoplasmatales	5.59456	0	0	2.18977	2.3955	3.00698	7.83561	0	2.79392	0	0	0	8.21918	4.39938	0	15.0528	0	0	2.19582	0	0	0	0	0	0	0	0	8.76309	0	0	0	0	5.53235	0	0	0	0	0	0	0	0	6.06342	2.49732	9.43418	1.81482	0	2.07831	4.72657	2.53177
Thermodesulfobacteria;Thermodesulfobacteria;Thermodesulfobacteriales	0	0	0	2.18977	0	0	0	0	0	5.35619	0	0	0	0	0	0	0	0	0	0	0	0	0	0	0	0	0	2.19077	0	0	0	0	0	0	0	0	3.37804	0	0	0	0	0	0	0	1.81482	0	0	0	0
Thermotogae;Thermotogae;Kosmotogales	0	0	0	0	0	0	0	0	0	0	0	0	0	0	0	0	0	0	0	0	0	0	0	0	0	0	0	0	0	0	0	0	0	0	0	0	0	0	0	0	0	0	0	0	0	0	0	0	0
Thermotogae;Thermotogae;Petrotogales	0	0	0	0	0	0	0	0	0	0	0	0	0	0	0	0	0	0	0	0	0	0	0	0	0	0	1.95416	0	0	0	0	0	0	0	0	0	0	0	0	0	0	0	0	0	0	0	0	0	0
Thermotogae;Thermotogae;Thermotogales	0	5.96007	15.8852	2.18977	2.3955	6.01395	3.9178	11.2539	8.38176	8.03428	0	8.77944	10.9589	0	2.59814	2.1504	11.4267	0	8.78329	1.98173	0	2.01849	0	2.34538	2.44984	4.53896	3.90831	13.1446	2.95867	7.04846	6.93209	6.82967	2.76618	2.40825	3.63689	6.57711	6.75607	2.63797	2.34445	4.9289	0	2.02114	7.49195	11.7927	7.25926	4.94315	8.31324	16.543	10.1271
Verrucomicrobia;Incertae_sedis;Incertae_sedis	11.1891	0	0	2.18977	0	0	0	0	0	0	6.15726	13.1692	0	2.19969	2.59814	0	0	8.01175	2.19582	0	0	0	2.19063	4.69076	4.89968	2.26948	0	0	8.876	31.7181	9.24278	0	11.0647	0	0	1.64428	0	0	0	0	0	0	0	0	0	0	0	0	5.06355
Verrucomicrobia;Methylacidiphilae;Methylacidiphilales	0	0	0	0	0	0	0	2.25078	0	0	0	0	0	0	0	0	0	0	0	0	0	0	0	0	0	0	0	0	0	0	0	0	0	0	0	0	0	0	0	0	0	0	0	0	0	0	0	0	0
Verrucomicrobia;Opitutae;Incertae_sedis	0	0	0	0	2.3955	0	0	0	0	0	0	0	0	0	0	0	0	0	0	0	0	0	0	0	0	0	0	0	0	0	0	0	0	0	0	0	0	0	0	0	0	0	0	0	0	0	0	0	0
Verrucomicrobia;Opitutae;Opitutales	0	0	0	0	0	0	0	0	0	0	0	0	0	0	0	0	0	0	0	0	0	0	0	0	0	0	0	0	0	0	0	0	0	0	0	0	0	0	0	0	0	0	0	0	0	0	0	0	0
Verrucomicrobia;Opitutae;Puniceicoccales	0	0	0	0	0	0	0	0	0	0	0	0	0	0	0	0	0	0	0	0	0	0	0	0	0	0	0	0	0	0	0	0	0	0	0	0	0	0	0	0	0	0	0	0	0	0	0	0	0
Verrucomicrobia;Spartobacteria;Incertae_sedis	0	0	0	0	0	0	0	0	0	0	0	0	0	0	0	0	0	0	0	0	0	0	0	2.34538	0	0	0	0	0	0	0	0	0	0	0	0	0	0	0	0	0	0	0	0	0	0	0	0	0
Verrucomicrobia;Verrucomicrobiae;Verrucomicrobiales	318.89	0	500.384	6.5693	215.595	0	95.9862	18.0063	0	0	18.4718	239.24	0	6.59906	0	0	0	563.493	10.9791	126.831	43.5611	20.1849	0	379.952	7.34952	0	0	0	0	3.52423	175.613	0	0	0	23.6398	11.5099	57.4266	0	114.878	0	0	0	0	0	1.81482	0	33.253	0	215.201
candidate_division_CPR2;Incertae_sedis;Incertae_sedis	0	0	0	0	0	0	0	0	0	0	0	0	0	0	0	0	0	0	0	0	0	0	0	0	0	0	0	0	0	0	0	0	0	0	0	0	0	0	0	0	0	0	0	0	0	0	0	0	0
candidate_division_LCP-89;Incertae_sedis;Incertae_sedis	0	0	0	0	0	0	0	0	0	0	0	0	0	0	0	0	0	0	0	0	0	0	0	0	0	0	0	0	0	0	0	0	0	0	0	0	0	0	0	0	0	0	0	0	0	0	0	0	0
candidate_division_NC10;Incertae_sedis;Incertae_sedis	0	0	0	0	0	0	0	0	0	0	0	0	0	0	0	0	0	0	0	0	0	0	0	0	0	0	0	0	0	0	0	0	0	0	0	0	0	0	0	0	0	0	0	7.07564	0	0	0	0	0
candidate_division_WOR-3;Incertae_sedis;Incertae_sedis	0	0	0	0	0	0	0	0	0	0	0	0	0	0	0	0	0	0	0	0	0	0	0	0	0	0	0	0	0	0	0	0	0	0	0	0	0	0	0	0	0	0	0	0	0	0	0	0	0
candidate_division_WWE3;Incertae_sedis;Incertae_sedis	0	0	0	0	0	0	0	0	0	0	0	0	0	0	0	0	0	0	2.19582	0	0	0	0	0	0	0	0	0	0	0	0	0	0	0	0	0	0	0	0	0	0	0	0	0	0	0	0	0	0
candidate_division_Zixibacteria;Incertae_sedis;Incertae_sedis	0	0	0	0	0	0	0	0	0	0	0	0	0	0	0	4.3008	0	0	0	0	0	0	0	0	0	0	0	0	0	0	0	0	0	0	0	0	0	0	0	0	0	0	0	0	0	0	0	0	0
[truncated: 148 more columns]

## Sheet: SI Table 5
Group	T1D169P102B1	T1D169P102B2	T1D169P102B3	T1D169P102B4	T1D169P109B1	T1D169P109B2	T1D169P109B3	T1D169P109B4	T1D169P115B1	T1D169P115B2	T1D169P115B3	T1D169P115B4	T1D169P126B1	T1D169P126B2	T1D169P126B3	T1D169P126B4	T1D169P12B1	T1D169P12B2	T1D169P12B3	T1D169P12B4	T1D169P130B1	T1D169P130B2	T1D169P130B3	T1D169P130B4	T1D169P137B1	T1D169P137B2	T1D169P137B3	T1D169P137B4	T1D169P141B1	T1D169P141B2	T1D169P141B3	T1D169P141B4	T1D169P147B1	T1D169P147B2	T1D169P147B3	T1D169P147B4	T1D169P149B1	T1D169P149B2	T1D169P149B3	T1D169P149B4	T1D169P158B1	T1D169P158B2	T1D169P158B3	T1D169P158B4	T1D169P15B1	T1D169P15B2	T1D169P15B3	T1D169P15B4	T1D169P166B1
Acidobacteria;Acidobacteriia;Acidobacteriales;Acidobacteriaceae	0	0	0	0	0	0	0	0	2.79392	0	0	0	0	0	0	0	0	0	0	0	0	0	2.19063	0	0	2.26948	0	0	0	0	0	0	0	0	0	0	0	0	0	0	0	0	0	2.35855	0	0	0	0	2.53177
Acidobacteria;Incertae_sedis;Incertae_sedis;Incertae_sedis	0	0	2.64753	6.5693	2.3955	3.00698	0	0	8.38176	0	0	0	5.47945	2.19969	2.59814	0	9.14139	0	0	0	2.72257	2.01849	6.57189	2.34538	4.89968	0	0	4.38154	0	0	6.93209	2.27656	2.76618	2.40825	0	0	0	2.63797	0	0	0	4.04228	2.49732	0	0	0	0	0	0
Actinobacteria;Acidimicrobiia;Acidimicrobiales;Acidimicrobiaceae	0	0	0	0	0	0	0	0	0	0	0	0	0	0	0	0	0	0	0	0	0	0	0	0	0	0	0	0	0	0	0	0	0	0	0	0	3.37804	0	0	0	0	0	0	0	0	0	0	0	0
Actinobacteria;Acidimicrobiia;Acidimicrobiales;Ilumatobacteraceae	0	3.97338	0	10.9488	4.79099	3.00698	0	9.00313	0	10.7124	3.07863	10.9743	2.73973	6.59906	5.19629	6.4512	2.28535	0	8.78329	3.96346	8.16771	12.1109	2.19063	2.34538	4.89968	6.80843	1.95416	0	5.91733	3.52423	9.24278	0	5.53235	0	7.27379	4.93283	3.37804	7.9139	11.7222	9.8578	10.278	0	0	4.71709	3.62963	4.94315	2.07831	0	2.53177
Actinobacteria;Acidimicrobiia;Acidimicrobiales;Incertae_sedis	0	0	0	0	0	0	0	0	0	0	0	0	0	0	0	0	0	0	0	0	0	0	0	0	0	0	0	0	0	0	0	0	0	0	0	0	0	0	0	0	0	0	0	0	0	0	0	0	0
Actinobacteria;Acidimicrobiia;Incertae_sedis;Incertae_sedis	0	0	0	0	0	0	0	0	0	0	0	0	0	0	0	0	0	0	0	0	0	0	0	0	0	0	0	0	0	0	0	0	0	0	0	0	0	0	0	0	0	0	0	0	0	0	0	0	0
Actinobacteria;Actinobacteria;Actinomycetales;Actinomycetaceae	0	0	0	2.18977	0	3.00698	0	2.25078	0	2.67809	0	6.58458	0	2.19969	0	0	2.28535	0	0	0	2.72257	2.01849	0	4.69076	0	2.26948	1.95416	0	2.95867	0	0	0	0	0	0	0	0	0	2.34445	0	2.56951	2.02114	0	7.07564	0	0	4.15662	0	0
Actinobacteria;Actinobacteria;Actinomycetales;Incertae_sedis	0	0	0	0	0	0	0	0	0	0	0	0	0	0	0	0	0	0	0	0	0	0	0	0	0	0	0	0	0	0	0	0	0	0	0	0	0	0	0	0	0	0	0	0	0	0	0	0	0
Actinobacteria;Actinobacteria;Actinopolysporales;Actinopolysporaceae	0	0	0	0	0	0	0	0	0	0	0	0	0	0	0	0	0	0	0	0	0	0	0	0	0	0	0	0	0	0	0	0	0	0	0	0	3.37804	0	0	0	0	0	0	0	0	0	0	0	0
Actinobacteria;Actinobacteria;Bifidobacteriales;Bifidobacteriaceae	612.605	2596.6	1074.9	1372.98	1228.89	739.716	1716	1634.07	2039.56	990.894	871.252	1611.03	1676.71	992.059	2502.01	5109.35	3215.49	440.646	959.575	965.102	939.287	1970.05	3228.99	1099.98	1141.63	1243.67	3654.27	2528.15	2461.61	4010.57	2712.76	384.738	694.31	11386.2	2054.84	2754.16	2793.64	6528.96	1486.38	5626.34	4560.87	3904.84	3548.69	3700.56	2464.52	2179.93	2088.7	7359.27	286.09
Actinobacteria;Actinobacteria;Candidatus_Nanopelagicales;Candidatus_Nanopelagicaceae	0	0	0	0	0	0	0	0	0	0	0	0	0	0	0	0	0	0	0	0	0	0	0	0	0	0	0	0	0	0	0	0	0	0	0	0	0	0	0	0	0	0	0	0	0	0	0	0	0
Actinobacteria;Actinobacteria;Corynebacteriales;Corynebacteriaceae	2.79728	27.8136	23.8278	52.5544	43.1189	30.0698	47.0137	60.7711	33.527	50.8838	27.7077	37.3126	21.9178	41.7941	20.7852	17.2032	34.2802	0	39.5248	21.799	40.8386	54.4992	37.2407	37.5261	24.4984	38.5811	46.8997	19.717	17.752	38.7665	55.4567	18.2124	52.5573	21.6742	25.4582	31.2413	50.6705	42.2074	39.8556	41.8957	10.278	46.4862	39.957	21.2269	38.1111	27.1873	27.018	30.7227	25.3177
Actinobacteria;Actinobacteria;Corynebacteriales;Dietziaceae	0	0	0	0	0	0	0	0	0	0	0	0	0	0	0	0	0	0	0	0	0	0	0	0	0	0	0	0	0	0	0	0	0	0	0	0	0	0	0	0	0	0	0	0	0	0	0	0	0
Actinobacteria;Actinobacteria;Corynebacteriales;Incertae_sedis	0	0	0	0	0	0	0	0	0	0	0	0	0	0	0	0	0	0	0	0	0	0	0	0	0	0	0	0	0	0	0	4.55311	0	0	0	0	0	0	0	0	0	0	0	0	0	0	0	0	0
Actinobacteria;Actinobacteria;Corynebacteriales;Mycobacteriaceae	0	0	0	0	0	0	3.9178	0	0	0	0	0	0	0	0	0	0	10.6823	0	0	0	0	0	0	0	2.26948	0	0	2.95867	0	0	0	0	2.40825	0	0	0	0	0	0	0	0	0	0	0	0	0	4.72657	0
Actinobacteria;Actinobacteria;Corynebacteriales;Nocardiaceae	0	0	0	0	0	0	0	0	0	0	0	0	0	0	0	0	0	0	0	0	0	0	0	0	0	0	0	0	0	0	0	0	0	0	0	0	0	0	0	0	0	0	0	0	0	0	0	0	0
Actinobacteria;Actinobacteria;Frankiales;Frankiaceae	0	0	0	0	0	0	0	0	0	0	0	0	0	0	0	0	0	0	0	0	0	0	0	0	0	0	0	0	0	0	0	0	0	0	0	0	0	0	0	0	0	0	0	0	0	0	0	0	0
Actinobacteria;Actinobacteria;Geodermatophilales;Geodermatophilaceae	0	3.97338	0	0	0	0	0	0	0	0	3.07863	0	0	0	2.59814	4.3008	0	0	2.19582	0	0	0	0	0	2.44984	0	0	0	0	0	0	0	0	4.81649	0	0	3.37804	0	0	0	0	0	0	0	1.81482	0	0	0	0
Actinobacteria;Actinobacteria;Incertae_sedis;Incertae_sedis	0	11.9201	37.0655	4.37953	4.79099	21.0488	13.7123	20.257	8.38176	5.35619	21.5504	6.58458	8.21918	17.5975	2.59814	12.9024	11.4267	2.67058	10.9791	3.96346	5.44514	8.07396	15.3344	0	12.2492	4.53896	13.6791	6.57232	0	17.6211	16.1749	11.3828	16.5971	4.81649	5.45534	8.22139	3.37804	7.9139	0	9.8578	5.13901	18.1903	12.4866	2.35855	5.44445	9.88631	10.3916	9.45314	2.53177
Actinobacteria;Actinobacteria;Kineosporiales;Kineosporiaceae	0	0	0	2.18977	0	0	0	0	0	0	0	0	0	0	0	0	0	0	0	0	0	0	0	0	0	0	0	0	0	0	0	0	0	0	0	0	0	0	0	0	0	0	0	0	0	0	0	0	0
Actinobacteria;Actinobacteria;Micrococcales;Bogoriellaceae	0	0	5.29507	0	0	0	1.9589	0	0	0	12.3145	0	0	0	0	0	0	0	0	0	0	0	0	0	0	0	0	0	0	0	0	0	0	0	0	3.28855	0	0	0	0	2.56951	4.04228	0	0	1.81482	0	0	0	0
Actinobacteria;Actinobacteria;Micrococcales;Brevibacteriaceae	0	0	0	0	0	0	0	0	0	0	0	2.19486	0	0	0	0	0	0	0	0	0	0	0	0	0	0	0	0	0	0	0	0	0	0	0	1.64428	0	0	0	0	0	0	0	0	0	0	0	0	0
Actinobacteria;Actinobacteria;Micrococcales;Cellulomonadaceae	0	0	0	0	0	0	0	0	0	0	0	0	0	0	0	0	0	0	0	0	0	0	0	0	0	0	0	0	0	0	0	0	0	0	0	0	3.37804	0	0	0	0	0	0	0	0	0	0	0	0
Actinobacteria;Actinobacteria;Micrococcales;Demequinaceae	0	1.98669	0	0	0	0	0	0	0	0	0	0	0	0	0	0	0	0	0	0	0	0	0	0	0	0	0	0	0	0	0	0	0	0	0	0	0	0	0	0	0	0	0	0	0	0	0	0	0
Actinobacteria;Actinobacteria;Micrococcales;Dermabacteraceae	0	19.8669	5.29507	26.2772	23.955	21.0488	13.7123	22.5078	16.7635	21.4247	12.3145	30.728	5.47945	17.5975	2.59814	10.752	36.5656	0	19.7624	7.92691	10.8903	18.1664	15.3344	25.7992	7.34952	6.80843	1.95416	13.1446	14.7933	10.5727	11.5535	2.27656	19.3632	2.40825	12.7291	24.6642	3.37804	7.9139	16.4111	14.7867	0	16.1691	14.9839	16.5098	10.8889	12.3579	10.3916	21.2696	15.1906
Actinobacteria;Actinobacteria;Micrococcales;Dermacoccaceae	0	0	0	0	0	0	0	0	2.79392	0	0	2.19486	0	0	0	0	0	0	0	0	0	0	0	0	0	0	0	0	0	0	0	0	0	0	0	0	0	0	0	0	0	0	0	0	0	0	0	0	0
Actinobacteria;Actinobacteria;Micrococcales;Incertae_sedis	0	0	0	0	11.9775	6.01395	0	2.25078	0	2.67809	3.07863	0	0	2.19969	2.59814	2.1504	6.85605	8.01175	0	9.90864	0	2.01849	2.19063	0	2.44984	9.07791	0	2.19077	0	0	2.3107	0	0	0	3.63689	0	3.37804	2.63797	7.03334	0	0	4.04228	2.49732	0	7.25926	2.47158	0	0	0
Actinobacteria;Actinobacteria;Micrococcales;Intrasporangiaceae	0	1.98669	0	0	0	0	0	0	0	0	0	0	2.73973	0	2.59814	0	0	0	0	0	0	4.03698	2.19063	0	0	0	1.95416	0	0	0	0	0	2.76618	0	1.81845	0	0	0	2.34445	0	0	0	2.49732	0	0	2.47158	0	2.36328	0
Actinobacteria;Actinobacteria;Micrococcales;Jonesiaceae	0	0	0	0	0	0	0	2.25078	0	0	0	0	0	0	0	0	2.28535	0	0	0	0	0	0	0	2.44984	0	0	0	0	0	0	0	0	0	0	0	0	2.63797	0	0	0	0	0	0	0	0	0	0	0
Actinobacteria;Actinobacteria;Micrococcales;Microbacteriaceae	0	0	0	4.37953	2.3955	9.02093	1.9589	9.00313	0	0	9.23588	0	2.73973	2.19969	5.19629	6.4512	2.28535	0	4.39165	1.98173	0	8.07396	2.19063	4.69076	4.89968	4.53896	5.86247	2.19077	11.8347	14.0969	4.62139	4.55311	2.76618	0	1.81845	0	6.75607	0	4.68889	2.46445	2.56951	12.1268	2.49732	14.1513	0	2.47158	0	2.36328	0
Actinobacteria;Actinobacteria;Micrococcales;Micrococcaceae	0	0	2.64753	4.37953	0	0	0	0	0	0	0	0	0	0	0	0	4.5707	13.3529	0	0	0	4.03698	0	0	2.44984	0	0	0	0	7.04846	0	2.27656	0	4.81649	0	0	3.37804	2.63797	0	0	0	0	4.99463	0	0	0	0	0	0
Actinobacteria;Actinobacteria;Micrococcales;Promicromonosporaceae	0	0	0	0	0	0	0	0	0	0	0	0	0	4.39938	0	0	0	0	0	0	0	0	0	0	0	0	0	0	0	0	0	0	0	0	0	0	0	0	0	0	0	0	0	0	0	0	0	0	0
Actinobacteria;Actinobacteria;Micrococcales;Ruaniaceae	0	0	0	0	0	0	0	0	0	0	0	0	0	0	2.59814	0	0	0	0	0	8.16771	2.01849	0	0	0	0	0	0	0	0	0	0	0	0	0	0	0	0	0	0	0	0	0	0	0	0	0	0	0
Actinobacteria;Actinobacteria;Micromonosporales;Micromonosporaceae	0	0	0	0	0	0	0	0	0	0	0	0	0	0	0	0	0	0	0	0	0	0	0	0	0	0	0	0	0	0	0	0	0	0	0	0	0	0	0	0	0	0	0	0	0	0	0	0	0
Actinobacteria;Actinobacteria;Nakamurellales;Nakamurellaceae	0	0	0	0	0	0	0	0	2.79392	0	0	0	0	0	0	0	0	0	2.19582	0	0	0	0	0	0	0	0	0	0	0	2.3107	0	0	0	0	0	0	0	0	0	0	2.02114	0	0	0	0	0	0	0
Actinobacteria;Actinobacteria;Propionibacteriales;Incertae_sedis	0	0	0	0	0	0	0	0	0	0	0	0	0	0	0	0	0	0	0	0	0	0	0	0	0	0	0	0	0	0	0	0	0	0	0	0	0	0	0	0	0	0	0	0	0	0	0	0	0
Actinobacteria;Actinobacteria;Propionibacteriales;Nocardioidaceae	0	0	0	0	0	0	0	0	0	0	3.07863	0	0	4.39938	0	0	0	2.67058	0	0	0	0	0	0	4.89968	4.53896	0	0	0	0	4.62139	0	0	0	1.81845	0	3.37804	0	0	0	0	0	4.99463	0	0	0	6.23493	0	0
Actinobacteria;Actinobacteria;Propionibacteriales;Propionibacteriaceae	0	0	0	2.18977	0	0	0	0	0	0	6.15726	0	0	0	0	0	0	0	0	0	0	0	0	0	0	0	0	0	0	0	0	0	0	0	0	0	0	0	0	0	0	0	0	0	0	2.47158	0	0	0
Actinobacteria;Actinobacteria;Pseudonocardiales;Pseudonocardiaceae	0	1.98669	0	0	0	3.00698	0	0	0	0	0	0	0	0	0	0	0	0	0	0	0	4.03698	0	0	0	0	0	6.57232	2.95867	0	0	0	2.76618	0	0	0	0	0	0	0	0	0	0	0	5.44445	0	0	0	0
Actinobacteria;Actinobacteria;Streptomycetales;Streptomycetaceae	0	3.97338	0	0	0	0	1.9589	2.25078	0	5.35619	0	0	2.73973	4.39938	0	12.9024	0	2.67058	0	1.98173	2.72257	2.01849	0	0	2.44984	0	0	2.19077	0	7.04846	0	0	0	7.22474	0	3.28855	0	0	0	2.46445	0	2.02114	2.49732	0	0	0	4.15662	2.36328	5.06355
Actinobacteria;Actinobacteria;Streptosporangiales;Nocardiopsaceae	0	0	0	2.18977	0	0	0	2.25078	0	0	0	0	0	0	0	0	0	0	0	0	0	2.01849	0	0	0	0	0	0	0	0	0	0	0	2.40825	0	0	0	0	0	0	0	0	4.99463	0	1.81482	0	0	0	0
Actinobacteria;Coriobacteriia;Coriobacteriales;Atopobiaceae	1029.4	4366.74	3730.38	2862.02	1140.26	1464.4	2248.82	2498.37	5121.26	1448.85	1847.18	2265.1	2621.92	3873.65	4159.63	7012.45	2820.12	961.41	2443.95	2362.22	1402.12	5579.1	7025.35	2066.28	3069.65	2210.47	4635.26	3159.09	2964.58	5427.31	4660.67	2888.95	1112	8681.73	4166.06	2609.47	5972.37	8151.31	2464.01	4172.31	2993.47	3389.45	3618.61	3382.16	2578.85	3119.13	3034.33	5260.67	992.455
Actinobacteria;Coriobacteriia;Coriobacteriales;Coriobacteriaceae	735.685	1885.37	3529.16	1988.31	929.453	890.065	1641.56	1537.28	1983.68	1135.51	1274.55	1762.47	1873.97	1003.06	2974.88	5511.47	2068.24	715.716	2584.48	1793.46	1059.08	2472.65	2260.73	1219.6	1205.32	1495.59	3267.35	2670.55	1926.09	3929.52	3075.54	1830.35	807.723	6092.86	3484.14	3069.87	3296.96	4980.48	2267.08	3706.53	2685.13	3862.4	3014.26	3582.63	2303	1900.64	2034.67	6657.37	645.602
Actinobacteria;Coriobacteriia;Coriobacteriales;Incertae_sedis	159.445	419.191	262.106	188.32	134.148	54.1256	221.356	175.561	251.453	80.3428	209.347	166.809	197.26	169.376	441.685	664.473	260.53	77.4469	206.407	103.05	98.0125	258.367	558.61	159.486	244.984	131.63	224.728	278.228	286.991	454.626	247.244	229.932	82.9853	915.133	327.32	220.333	337.804	757.096	201.622	357.345	264.659	363.805	457.009	294.818	172.408	195.255	245.241	749.161	86.0803
Actinobacteria;Coriobacteriia;Eggerthellales;Eggerthellaceae	30.7701	113.241	169.442	83.2111	55.0964	63.1465	99.904	78.7774	100.581	64.2742	64.6512	103.158	90.411	35.195	145.496	159.13	52.563	66.7646	133.945	85.2143	59.8965	76.7026	127.056	77.3976	56.3463	93.0486	91.8453	81.0586	115.388	197.357	122.467	141.146	41.4926	170.985	87.2854	120.032	222.95	311.28	98.4667	81.3269	128.475	113.184	84.9087	141.513	63.5186	66.7326	89.3674	238.692	30.3813
Actinobacteria;Coriobacteriia;Incertae_sedis;Incertae_sedis	55.9456	164.895	180.032	137.955	55.0964	42.0977	125.37	110.288	114.551	58.9181	64.6512	153.64	131.507	81.3884	189.665	298.905	134.836	93.4704	210.799	136.739	38.116	147.35	184.013	72.7068	90.6441	149.786	218.865	146.782	115.388	243.172	194.098	184.401	49.7912	341.971	147.294	179.226	249.975	393.057	164.111	243.981	179.865	256.685	174.812	224.062	128.852	121.107	103.916	411.211	60.7626
Actinobacteria;Incertae_sedis;Incertae_sedis;Incertae_sedis	5.59456	31.787	21.1803	35.0362	11.9775	15.0349	25.4657	36.0125	11.1757	24.1028	24.629	24.1435	13.6986	17.5975	44.1685	19.3536	15.9974	13.3529	39.5248	19.8173	10.8903	18.1664	43.8126	4.69076	26.9482	18.1558	17.5874	32.8616	20.7107	49.3392	25.4177	36.4249	13.8309	38.5319	27.2767	16.4428	30.4023	68.5871	21.1	24.6445	12.8475	30.3171	39.957	35.3782	10.8889	19.7726	24.9397	47.2657	5.06355
Actinobacteria;Nitriliruptoria;Euzebyales;Euzebyaceae	0	0	0	0	0	0	0	0	0	0	0	0	0	0	0	0	0	0	0	0	0	0	0	0	0	0	0	0	0	0	0	0	0	0	0	0	0	0	0	0	0	0	0	0	0	0	0	0	0
Actinobacteria;Nitriliruptoria;Nitriliruptorales;Nitriliruptoraceae	0	0	0	0	0	0	0	0	0	0	0	0	0	0	2.59814	0	0	0	0	0	0	0	0	0	0	0	0	0	0	0	0	0	0	0	0	0	0	0	0	0	0	0	0	0	0	0	0	0	0
Actinobacteria;Rubrobacteria;Gaiellales;Gaiellaceae	0	0	0	0	0	0	0	2.25078	2.79392	0	0	0	0	0	0	0	0	0	0	5.94519	0	0	0	0	0	0	0	0	0	0	0	2.27656	0	0	0	0	0	0	0	0	0	0	0	0	0	0	0	0	0
Actinobacteria;Rubrobacteria;Gaiellales;Incertae_sedis	0	0	0	0	0	3.00698	0	0	0	0	0	0	0	0	0	0	0	0	0	0	0	0	0	0	2.44984	0	0	0	0	0	0	0	0	0	0	0	0	0	0	0	0	0	0	0	0	0	0	0	0
Actinobacteria;Rubrobacteria;Incertae_sedis;Incertae_sedis	0	0	0	0	0	0	0	0	0	0	0	0	0	0	0	0	0	0	0	0	0	0	0	0	0	0	0	0	0	0	0	0	0	0	0	0	0	0	0	0	0	0	0	0	0	0	0	0	0
Actinobacteria;Rubrobacteria;Rubrobacterales;Rubrobacteraceae	0	0	0	0	0	0	0	0	0	0	0	0	0	0	0	0	0	0	0	0	0	0	0	0	0	0	0	0	0	0	0	2.27656	0	0	0	0	0	0	2.34445	0	0	0	0	0	0	0	0	0	0
Actinobacteria;Thermoleophilia;Incertae_sedis;Incertae_sedis	0	0	0	0	0	0	1.9589	2.25078	0	0	0	0	0	0	0	0	0	0	0	0	0	0	0	0	0	0	1.95416	0	0	0	0	0	0	0	0	1.64428	0	0	0	0	0	0	0	0	0	0	0	0	0
Actinobacteria;Thermoleophilia;Solirubrobacterales;Conexibacteraceae	0	0	0	0	0	0	0	0	0	0	0	0	0	0	0	0	0	0	0	0	0	0	0	0	0	0	0	0	0	0	0	0	0	0	0	0	0	0	0	0	0	0	0	0	0	0	0	0	0
Actinobacteria;Thermoleophilia;Solirubrobacterales;Incertae_sedis	0	0	0	0	0	0	0	0	0	0	0	0	0	0	0	0	0	0	0	0	0	0	0	0	0	0	0	0	0	0	0	0	0	0	0	0	0	0	0	0	0	0	0	0	0	0	0	0	0
Actinobacteria;Thermoleophilia;Solirubrobacterales;Patulibacteraceae	0	0	0	2.18977	2.3955	0	0	0	0	0	0	0	2.73973	0	0	0	0	0	0	0	0	0	0	0	0	2.26948	0	0	2.95867	0	0	0	0	0	0	3.28855	0	0	0	0	5.13901	0	0	0	0	0	0	0	0
Actinobacteria;Thermoleophilia;Solirubrobacterales;Solirubrobacteraceae	0	0	0	0	0	0	0	0	0	0	0	0	0	0	0	0	0	0	0	0	0	0	0	0	0	0	0	0	0	0	0	0	0	0	0	0	0	0	0	0	0	0	0	0	0	0	0	0	0
Aquificae;Aquificae;Aquificales;Aquificaceae	0	0	2.64753	0	0	0	5.87671	4.50156	0	0	0	0	0	0	0	0	0	0	0	0	0	0	0	0	0	0	0	0	0	0	0	0	0	0	0	0	0	0	0	0	0	0	0	0	0	0	0	0	0
Aquificae;Aquificae;Aquificales;Hydrogenothermaceae	2.79728	1.98669	7.9426	2.18977	0	3.00698	7.83561	6.75235	0	5.35619	0	6.58458	0	8.79875	7.79443	0	2.28535	8.01175	0	3.96346	2.72257	2.01849	2.19063	9.38152	2.44984	0	0	6.57232	0	7.04846	6.93209	4.55311	5.53235	7.22474	0	0	3.37804	0	9.37778	0	2.56951	6.06342	2.49732	2.35855	0	4.94315	6.23493	4.72657	2.53177
Aquificae;Aquificae;Aquificales;Incertae_sedis	0	0	0	0	0	0	0	0	0	0	0	0	0	0	0	0	0	0	0	0	0	0	0	0	0	0	0	0	2.95867	0	0	0	0	0	0	0	0	0	0	0	0	0	0	0	0	0	0	0	0
Aquificae;Aquificae;Desulfurobacteriales;Desulfurobacteriaceae	0	0	0	0	0	0	3.9178	2.25078	2.79392	0	0	0	0	0	0	2.1504	6.85605	2.67058	0	0	0	0	2.19063	2.34538	2.44984	2.26948	1.95416	4.38154	5.91733	0	0	0	0	0	1.81845	0	0	0	0	0	0	2.02114	0	0	1.81482	7.41473	4.15662	0	0
Armatimonadetes;Chthonomonadetes;Chthonomonadales;Chthonomonadaceae	0	0	0	0	0	0	0	0	0	0	0	0	0	0	0	0	0	0	0	0	0	0	0	0	0	0	0	0	0	0	0	0	0	0	0	0	0	0	0	0	0	0	0	0	0	0	0	0	0
Armatimonadetes;Incertae_sedis;Incertae_sedis;Incertae_sedis	0	0	0	0	0	0	0	0	0	0	0	0	0	0	0	0	0	0	0	0	0	0	2.19063	0	0	0	0	0	0	0	2.3107	0	0	0	0	0	0	0	0	0	0	0	0	0	0	0	4.15662	0	0
Bacteroidetes;Bacteroidia;Bacteroidales;Bacteroidaceae	18092.8	14673.7	15885.2	11664.9	13067.4	16718.8	17091.4	13369.6	11726.1	17801.3	16658.5	12196.8	13416.4	14183.6	11631.9	9745.61	14171.4	20972.1	18065	13782.9	14021.2	11816.2	12385.8	16516.2	19165.1	14443	10876.8	9100.47	16355.5	11171.8	15243.7	31334.5	17579	7296.98	8699.45	12018	10360.4	8441.49	13745.5	14089.3	9381.26	11569	13867.6	12469.6	11433.3	7021.75	13677.4	6640.83	14917.2
Bacteroidetes;Bacteroidia;Bacteroidales;Balneicellaceae	2.79728	0	0	0	0	3.00698	0	0	0	2.67809	0	0	5.47945	0	0	0	4.5707	0	2.19582	0	0	0	0	0	0	0	0	6.57232	0	0	0	0	0	0	0	0	0	0	0	0	0	0	0	0	0	0	0	0	0
Bacteroidetes;Bacteroidia;Bacteroidales;Barnesiellaceae	623.794	113.241	127.082	464.23	292.251	565.312	209.603	267.843	100.581	337.44	335.57	724.304	304.11	189.173	187.066	260.198	326.805	256.376	465.515	166.465	601.688	280.57	346.119	326.008	173.939	97.5875	177.828	269.465	429.007	525.11	591.538	621.5	384.498	81.8804	321.865	338.721	432.389	47.4834	424.345	120.758	92.5022	167.755	229.753	205.194	212.333	291.646	193.283	219.785	194.947
Bacteroidetes;Bacteroidia;Bacteroidales;Dysgonamonadaceae	16.7837	19.8669	2.64753	26.2772	0	6.01395	19.589	15.7555	11.1757	13.3905	12.3145	13.1692	5.47945	10.9984	2.59814	4.3008	13.7121	5.34117	17.5666	15.8538	19.058	10.0924	4.38126	7.03614	9.79936	20.4253	1.95416	10.9539	38.4627	7.04846	9.24278	9.10622	41.4926	4.81649	14.5476	3.28855	10.1341	7.9139	4.68889	7.39335	10.278	18.1903	22.4758	21.2269	1.81482	14.8295	14.5482	2.36328	5.06355
Bacteroidetes;Bacteroidia;Bacteroidales;Incertae_sedis	11894	6337.54	8509.17	11640.8	8139.9	11841.5	8260.69	8287.38	7476.53	10739.2	10322.6	8533.61	8221.92	8519.39	6957.83	4930.86	6600.09	11472.8	9099.49	8955.43	12099.1	7712.65	8850.14	10512	10610.3	5473.98	5346.57	7851.73	10745.9	8017.62	8926.22	8555.3	13521.1	3385.99	8706.72	6383.08	8357.26	3492.67	9541.9	7218.37	5007.97	5994.7	9667.11	8738.41	6959.82	7170.04	8119.96	3682	8233.33
Bacteroidetes;Bacteroidia;Bacteroidales;Lentimicrobiaceae	0	0	0	2.18977	2.3955	3.00698	3.9178	2.25078	0	8.03428	6.15726	2.19486	2.73973	10.9984	5.19629	0	0	8.01175	6.58747	7.92691	2.72257	2.01849	4.38126	4.69076	4.89968	0	0	6.57232	0	7.04846	2.3107	2.27656	22.1294	0	5.45534	6.57711	16.8902	0	7.03334	14.7867	2.56951	0	9.98926	4.71709	0	2.47158	2.07831	0	2.53177
Bacteroidetes;Bacteroidia;Bacteroidales;Muribaculaceae	867.157	657.594	653.941	1769.33	548.569	1581.67	1142.04	1334.71	785.092	1331.01	1283.79	924.036	882.192	1009.66	872.977	647.27	628.471	811.857	970.554	1196.96	2167.17	964.838	1209.23	1390.81	1359.66	417.584	511.989	1264.08	1538.51	764.758	1058.3	851.432	1045.61	445.525	1187.45	600.161	1037.06	348.211	1268.35	828.055	542.166	861.006	1433.46	867.945	960.038	1094.91	1078.64	553.008	873.462
Bacteroidetes;Bacteroidia;Bacteroidales;Odoribacteraceae	282.525	109.268	140.319	328.465	182.058	433.005	188.055	247.586	229.101	356.186	267.841	140.471	265.753	208.97	153.291	178.483	313.093	170.917	232.757	180.337	457.392	252.311	269.447	199.357	440.971	99.857	248.178	225.65	411.255	243.172	279.594	409.78	425.991	77.0639	207.303	197.313	229.706	92.3288	164.111	290.805	71.9461	171.797	339.635	221.703	165.148	202.669	232.771	80.3517	222.796
Bacteroidetes;Bacteroidia;Bacteroidales;Paludibacteraceae	0	1.98669	0	0	0	0	0	2.25078	0	0	0	0	0	0	0	0	0	0	0	0	0	0	0	0	0	0	0	0	0	0	0	0	0	0	1.81845	0	0	0	0	0	0	0	0	0	1.81482	0	0	0	5.06355
Bacteroidetes;Bacteroidia;Bacteroidales;Porphyromonadaceae	78.3239	49.6672	23.8278	111.678	28.746	72.1674	37.2191	54.0188	69.848	99.0894	73.8871	39.5075	38.3562	76.9891	28.5796	25.8048	22.8535	56.0823	43.9165	65.397	84.3997	74.6841	100.769	53.9438	61.246	34.0422	48.8539	67.9139	62.132	74.0088	62.3888	40.978	80.2191	24.0825	58.1903	27.9527	64.1827	10.5519	46.8889	24.6445	43.6816	52.5497	69.9248	35.3782	58.0741	42.0168	43.6445	37.8125	55.699
Bacteroidetes;Bacteroidia;Bacteroidales;Prevotellaceae	7569.44	4662.76	5316.25	7283.16	6690.62	7445.27	3130.33	4897.7	3358.29	8548.47	5088.97	7306.69	4632.88	10956.6	6342.07	5425.46	4061.06	3514.49	4187.44	7720.81	8981.76	7367.49	5660.58	4193.54	3907.49	5176.68	4523.87	7275.56	6648.13	5864.32	6338.24	3435.32	11493.5	5360.76	7031.93	6414.32	6779.72	2532.45	8690.86	5823.5	7806.16	8832.39	5928.63	8148.78	8526.01	8717.25	5434.78	4220.83	8564.99
Bacteroidetes;Bacteroidia;Bacteroidales;Rikenellaceae	939.886	1277.44	1019.3	1775.9	962.99	1704.96	713.04	862.05	1187.42	1151.58	1274.55	1294.97	1046.58	1900.53	1322.46	1264.43	968.988	881.293	1458.03	1365.41	1924.86	1162.65	2569.61	1571.41	1168.57	637.723	500.264	1139.2	1656.85	1607.05	2964.62	1925.97	1286.27	1168	1303.83	1019.45	1070.84	2139.39	1809.91	736.871	2081.3	1909.98	1465.92	1483.53	1653.3	1285.22	1014.22	1110.74	1065.88
Bacteroidetes;Bacteroidia;Bacteroidales;Tannerellaceae	173.431	99.3345	145.614	278.1	213.199	198.46	221.356	189.066	125.726	141.939	341.728	166.809	205.479	191.373	122.113	77.4144	121.123	208.306	245.932	144.666	310.373	145.331	256.304	204.048	279.282	99.857	95.7536	192.788	171.603	102.203	184.856	109.275	163.204	89.1051	169.116	88.791	165.524	97.6047	253.2	221.801	120.767	181.903	189.796	155.664	214.148	175.482	209.909	151.25	410.147
Bacteroidetes;Bacteroidia;Incertae_sedis;Incertae_sedis	64.3375	37.7471	29.1229	105.109	26.3505	96.2232	70.5205	54.0188	50.2906	72.3085	67.7298	48.2869	43.8356	70.39	44.1685	47.3088	59.4191	101.482	96.6162	65.397	98.0125	60.5547	89.8158	46.9076	107.793	56.7369	42.9914	61.3416	85.8014	66.9604	80.8744	106.998	91.2838	24.0825	58.1903	47.684	54.0486	10.5519	82.0556	59.1468	10.278	30.3171	92.4007	51.888	56.2593	51.9031	37.4096	23.6328	63.2943
Bacteroidetes;Bacteroidia;Marinilabiliales;Incertae_sedis	0	0	0	0	0	0	0	2.25078	0	0	3.07863	0	0	0	0	0	0	0	0	0	0	0	0	0	7.34952	2.26948	0	0	0	0	2.3107	2.27656	2.76618	0	0	0	0	0	2.34445	0	0	0	0	0	0	0	0	0	0
Bacteroidetes;Bacteroidia;Marinilabiliales;Marinifilaceae	0	0	0	0	0	0	0	0	0	0	0	0	0	2.19969	0	0	0	0	0	0	0	0	0	0	0	0	0	0	0	0	0	0	0	0	0	0	0	0	0	0	0	0	0	0	0	0	0	0	0
Bacteroidetes;Bacteroidia;Marinilabiliales;Marinilabiliaceae	5.59456	5.96007	5.29507	13.1386	4.79099	9.02093	0	2.25078	8.38176	8.03428	6.15726	2.19486	5.47945	6.59906	2.59814	4.3008	2.28535	5.34117	4.39165	0	8.16771	0	4.38126	4.69076	2.44984	0	0	6.57232	2.95867	0	9.24278	0	5.53235	0	1.81845	4.93283	10.1341	0	0	2.46445	2.56951	0	4.99463	4.71709	5.44445	4.94315	2.07831	2.36328	5.06355
Bacteroidetes;Bacteroidia;Marinilabiliales;Prolixibacteraceae	0	1.98669	0	4.37953	2.3955	0	1.9589	0	0	8.03428	0	0	0	0	0	0	0	0	0	0	0	0	2.19063	0	0	0	0	2.19077	0	0	4.62139	0	2.76618	0	3.63689	0	0	0	2.34445	2.46445	2.56951	0	0	0	0	0	0	0	0
Bacteroidetes;Chitinophagia;Chitinophagales;Chitinophagaceae	33.5674	17.8802	21.1803	19.7079	7.18649	36.0837	27.4246	20.257	19.5574	26.7809	18.4718	15.364	32.8767	8.79875	20.7852	4.3008	18.2828	18.6941	26.3499	23.7807	49.0063	2.01849	21.9063	25.7992	31.8479	29.5032	25.404	10.9539	29.5867	28.1938	30.0391	40.978	60.8559	14.4495	5.45534	6.57711	30.4023	7.9139	11.7222	34.5023	12.8475	14.148	12.4866	25.944	29.0371	2.47158	20.7831	2.36328	12.6589
Bacteroidetes;Cytophagia;Cytophagales;Amoebophilaceae	0	0	0	0	0	0	0	0	0	0	0	0	0	0	0	0	0	0	0	0	0	0	0	0	2.44984	0	0	0	0	0	0	0	0	0	0	0	0	0	0	0	0	0	0	0	0	0	0	0	0
Bacteroidetes;Cytophagia;Cytophagales;Cyclobacteriaceae	2.79728	1.98669	10.5901	17.5181	2.3955	12.0279	3.9178	9.00313	0	13.3905	9.23588	13.1692	2.73973	13.1981	5.19629	15.0528	0	2.67058	4.39165	3.96346	8.16771	10.0924	13.1438	4.69076	9.79936	2.26948	11.7249	13.1446	8.876	0	9.24278	4.55311	13.8309	0	10.9107	4.93283	6.75607	2.63797	9.37778	7.39335	7.70852	10.1057	22.4758	14.1513	9.07408	7.41473	14.5482	7.08985	2.53177
Bacteroidetes;Cytophagia;Cytophagales;Cytophagaceae	0	0	2.64753	0	0	0	0	0	0	0	3.07863	0	0	0	0	0	2.28535	5.34117	0	1.98173	0	0	2.19063	2.34538	7.34952	2.26948	0	0	0	0	0	0	0	0	1.81845	1.64428	0	0	0	2.46445	0	0	0	0	0	0	0	0	5.06355
Bacteroidetes;Cytophagia;Cytophagales;Flammeovirgaceae	0	1.98669	0	0	2.3955	0	1.9589	4.50156	11.1757	0	0	4.38972	0	0	0	0	0	0	0	3.96346	2.72257	4.03698	0	0	4.89968	0	0	2.19077	2.95867	0	0	0	2.76618	0	3.63689	1.64428	0	2.63797	0	2.46445	0	8.08456	2.49732	0	0	2.47158	0	0	2.53177
Bacteroidetes;Cytophagia;Cytophagales;Hymenobacteraceae	27.9728	35.7604	15.8852	48.1748	26.3505	57.1325	37.2191	40.5141	41.9088	88.3771	86.2016	28.5332	60.274	28.5959	36.374	30.1056	43.4216	34.7176	61.4831	41.6163	62.6191	48.4437	83.2439	58.6345	90.6441	13.6169	29.3123	65.7232	62.132	14.0969	20.7963	61.467	110.647	19.266	56.3718	27.9527	43.9145	18.4658	75.0223	54.2179	25.6951	40.4228	59.9356	47.1709	67.1482	42.0168	35.3313	33.086	15.1906
Bacteroidetes;Cytophagia;Cytophagales;Incertae_sedis	5.59456	3.97338	5.29507	13.1386	4.79099	3.00698	17.6301	9.00313	11.1757	0	12.3145	0	10.9589	4.39938	2.59814	4.3008	6.85605	2.67058	8.78329	0	10.8903	4.03698	4.38126	4.69076	14.699	0	5.86247	6.57232	2.95867	17.6211	4.62139	4.55311	22.1294	0	3.63689	13.1542	3.37804	2.63797	7.03334	4.9289	5.13901	6.06342	7.49195	0	1.81482	2.47158	0	7.08985	5.06355
Bacteroidetes;Flavobacteriia;Flavobacteriales;Blattabacteriaceae	13.9864	3.97338	2.64753	30.6567	7.18649	48.1116	17.6301	15.7555	11.1757	18.7467	9.23588	19.7537	19.1781	13.1981	18.187	2.1504	9.14139	24.0353	30.7415	11.8904	35.3934	18.1664	19.7157	16.4177	31.8479	6.80843	15.6332	30.6708	44.38	10.5727	6.93209	18.2124	19.3632	2.40825	29.0951	4.93283	27.0243	0	16.4111	4.9289	2.56951	8.08456	22.4758	11.7927	1.81482	14.8295	12.4699	2.36328	5.06355
Bacteroidetes;Flavobacteriia;Flavobacteriales;Crocinitomicaceae	0	0	0	0	0	0	0	0	0	2.67809	0	0	0	2.19969	7.79443	0	0	0	0	3.96346	2.72257	0	2.19063	9.38152	0	0	0	0	2.95867	0	0	0	2.76618	0	0	0	0	0	0	2.46445	0	0	0	0	1.81482	7.41473	4.15662	0	0
Bacteroidetes;Flavobacteriia;Flavobacteriales;Cryomorphaceae	0	0	0	0	0	0	0	2.25078	0	0	3.07863	2.19486	0	2.19969	0	0	0	5.34117	2.19582	0	0	0	0	0	0	0	0	0	0	0	2.3107	0	5.53235	0	0	0	0	0	0	0	0	0	0	0	0	0	0	0	0
Bacteroidetes;Flavobacteriia;Flavobacteriales;Flavobacteriaceae	92.3103	43.7072	39.713	98.5394	79.0514	93.2163	64.6438	99.0344	47.4966	101.768	86.2016	57.0664	43.8356	70.39	54.561	32.256	45.707	96.141	70.2664	83.2326	111.625	84.7766	129.247	96.1606	73.4952	40.8506	37.129	100.776	97.636	81.0573	99.3599	45.5311	177.035	19.266	78.1932	39.4627	64.1827	36.9315	91.4334	61.6113	33.4036	28.296	69.9248	68.3978	49	66.7326	81.0541	33.086	50.6355
Bacteroidetes;Flavobacteriia;Flavobacteriales;Ichthyobacteriaceae	0	0	0	0	0	0	0	0	0	0	0	0	0	0	0	0	0	0	0	0	0	0	0	0	0	0	0	0	0	0	0	0	0	0	0	0	0	0	0	0	0	0	0	0	0	0	0	0	0
Bacteroidetes;Flavobacteriia;Flavobacteriales;Incertae_sedis	11.1891	3.97338	15.8852	8.75906	16.7685	6.01395	5.87671	6.75235	5.58784	21.4247	12.3145	8.77944	2.73973	13.1981	5.19629	0	2.28535	8.01175	0	3.96346	5.44514	4.03698	17.525	9.38152	7.34952	6.80843	3.90831	4.38154	20.7107	7.04846	4.62139	0	13.8309	2.40825	0	1.64428	0	2.63797	7.03334	2.46445	0	2.02114	0	4.71709	3.62963	4.94315	4.15662	2.36328	7.59532
Bacteroidetes;Flavobacteriia;Flavobacteriales;Schleiferiaceae	22.3782	5.96007	7.9426	32.8465	7.18649	12.0279	29.3835	13.5047	19.5574	16.0686	33.8649	15.364	21.9178	19.7972	18.187	8.6016	22.8535	26.7058	2.19582	19.8173	16.3354	16.1479	17.525	16.4177	24.4984	6.80843	15.6332	6.57232	17.752	10.5727	13.8642	9.10622	38.7265	0	18.1845	6.57711	37.1584	2.63797	21.1	4.9289	5.13901	10.1057	19.9785	11.7927	3.62963	4.94315	6.23493	2.36328	10.1271
Bacteroidetes;Flavobacteriia;Incertae_sedis;Incertae_sedis	0	0	0	0	0	0	0	0	0	0	0	0	0	0	0	0	0	0	0	0	0	0	0	0	0	0	0	0	0	0	0	0	0	0	0	0	0	0	0	0	0	0	2.49732	0	0	0	0	0	0
Bacteroidetes;Incertae_sedis;Bacteroidetes_Order_II._Incertae_sedis;Rhodothermaceae	0	0	0	6.5693	0	6.01395	0	2.25078	0	0	0	0	0	0	0	0	0	0	0	0	0	2.01849	2.19063	0	2.44984	0	0	2.19077	0	0	2.3107	0	2.76618	0	0	0	0	0	0	2.46445	0	0	0	2.35855	0	0	0	0	0
Bacteroidetes;Incertae_sedis;Incertae_sedis;Incertae_sedis	2467.2	1233.73	1162.27	2540.13	1384.6	2910.75	1823.74	1787.12	1667.97	2354.04	2265.87	1417.88	1652.05	2111.7	1618.64	853.708	1691.16	1629.06	1927.93	1648.8	2932.21	1743.97	2118.34	1951.36	2890.81	1107.51	1334.69	1783.29	2739.73	1589.43	1830.07	2256.07	3543.47	604.47	1782.08	1132.91	1925.48	693.785	1683.31	1449.1	1002.11	1220.77	2327.5	1799.57	1546.22	1777.06	1816.44	723.165	1749.46
Bacteroidetes;Saprospiria;Saprospirales;Haliscomenobacteraceae	0	0	0	0	0	0	0	0	0	0	0	0	0	0	0	0	0	0	0	0	0	0	0	0	2.44984	0	0	0	0	0	0	0	0	0	0	0	0	0	0	0	0	0	0	0	0	0	0	0	0
Bacteroidetes;Saprospiria;Saprospirales;Lewinellaceae	0	0	0	0	0	0	0	0	0	0	0	0	0	0	0	0	0	0	0	0	0	0	0	0	2.44984	0	0	0	0	0	0	0	0	0	0	0	0	0	0	0	0	2.02114	2.49732	0	0	0	0	0	0
Bacteroidetes;Saprospiria;Saprospirales;Saprospiraceae	0	0	0	0	2.3955	0	0	0	0	0	0	0	0	0	0	0	0	0	0	0	0	0	0	0	0	0	0	0	0	0	0	0	0	0	0	0	0	0	0	0	0	0	0	0	0	0	0	0	0
Bacteroidetes;Sphingobacteriia;Incertae_sedis;Incertae_sedis	0	0	0	0	2.3955	0	0	0	0	0	0	0	0	0	0	0	0	0	0	0	0	0	0	0	0	0	0	0	0	0	2.3107	0	0	0	0	0	0	0	0	0	0	0	0	0	0	0	0	0	0
Bacteroidetes;Sphingobacteriia;Sphingobacteriales;Incertae_sedis	0	0	0	2.18977	0	0	0	0	0	2.67809	6.15726	0	0	0	0	0	0	0	2.19582	0	0	2.01849	0	0	0	0	1.95416	0	2.95867	0	0	0	5.53235	0	0	3.28855	0	0	0	0	0	0	0	2.35855	0	2.47158	4.15662	0	0
Bacteroidetes;Sphingobacteriia;Sphingobacteriales;Sphingobacteriaceae	240.566	168.869	174.737	245.254	131.752	294.684	199.808	189.066	201.162	278.522	181.639	142.666	227.397	208.97	189.665	116.122	187.399	213.647	212.995	239.789	291.315	177.627	238.779	246.265	340.528	165.672	154.378	157.736	233.735	165.639	288.837	507.672	417.692	52.9814	125.473	146.341	243.219	105.519	194.589	160.189	105.35	107.12	189.796	198.118	203.259	185.368	184.97	70.8985	182.288
Balneolaeota;Balneolia;Balneolales;Balneolaceae	0	13.9068	15.8852	4.37953	4.79099	18.0419	7.83561	13.5047	8.38176	10.7124	12.3145	4.38972	10.9589	8.79875	12.9907	2.1504	13.7121	0	32.9374	3.96346	16.3354	20.1849	2.19063	18.763	19.5987	22.6948	5.86247	4.38154	5.91733	14.0969	18.4856	6.82967	8.29853	12.0412	16.366	14.7985	10.1341	0	18.7556	14.7867	2.56951	4.04228	4.99463	11.7927	9.07408	9.88631	10.3916	9.45314	37.9766
Balneolaeota;Incertae_sedis;Incertae_sedis;Incertae_sedis	0	0	0	0	0	0	0	0	0	0	0	0	0	0	0	0	2.28535	0	0	0	0	0	0	0	0	0	0	0	0	0	0	0	0	0	0	0	0	0	0	0	0	0	0	0	0	2.47158	0	0	0
Caldiserica;Incertae_sedis;Incertae_sedis;Incertae_sedis	0	0	0	0	0	0	0	0	0	0	0	0	0	0	0	0	0	0	0	0	0	0	0	0	0	0	0	0	0	0	0	0	0	0	0	0	0	0	0	0	0	0	0	0	0	0	0	0	0
Calditrichaeota;Calditrichae;Calditrichales;Calditrichaceae	0	0	0	0	0	0	0	0	0	0	0	0	0	0	0	0	0	0	0	0	0	0	0	0	0	0	0	0	0	0	0	0	0	0	0	0	0	0	0	2.46445	0	0	0	0	0	0	0	0	0
Candidatus_Amesbacteria;Incertae_sedis;Incertae_sedis;Incertae_sedis	0	0	0	0	0	0	0	0	0	0	0	0	0	0	0	0	0	0	0	0	0	0	0	0	0	0	0	0	0	0	0	0	0	0	0	0	0	0	0	0	0	0	0	0	0	0	0	0	0
Candidatus_Atribacteria;Incertae_sedis;Incertae_sedis;Incertae_sedis	0	1.98669	2.64753	6.5693	2.3955	0	1.9589	2.25078	0	0	6.15726	0	0	2.19969	0	6.4512	0	0	2.19582	1.98173	5.44514	4.03698	0	2.34538	0	2.26948	0	0	2.95867	3.52423	0	2.27656	11.0647	0	1.81845	4.93283	0	0	0	0	0	0	4.99463	2.35855	3.62963	0	4.15662	0	7.59532
Candidatus_Azambacteria;Incertae_sedis;Incertae_sedis;Incertae_sedis	0	0	0	0	0	0	0	0	0	0	0	0	0	0	0	0	0	0	0	0	0	0	0	0	0	0	0	0	0	0	0	0	0	0	0	0	0	0	0	0	0	0	0	0	0	0	0	0	0
Candidatus_Berkelbacteria;Incertae_sedis;Incertae_sedis;Incertae_sedis	0	0	0	0	0	0	0	0	0	0	0	0	0	0	0	0	0	0	0	0	0	0	0	0	0	0	0	0	0	0	0	0	0	0	0	1.64428	0	0	0	0	0	0	0	0	0	0	0	0	0
Candidatus_Bipolaricaulota;Incertae_sedis;Incertae_sedis;Incertae_sedis	0	0	5.29507	2.18977	0	0	0	0	0	0	0	0	0	6.59906	0	0	0	0	0	0	0	0	0	0	0	0	0	0	0	0	4.62139	0	0	0	0	0	0	0	0	0	0	0	0	2.35855	3.62963	0	0	0	0
Candidatus_Chisholmbacteria;Incertae_sedis;Incertae_sedis;Incertae_sedis	0	0	0	0	0	0	0	0	0	0	0	0	0	0	0	0	0	0	0	0	0	0	0	0	0	0	0	0	0	0	0	0	0	0	0	0	0	0	0	0	0	0	0	0	0	0	0	0	0
Candidatus_Cloacimonetes;Incertae_sedis;Incertae_sedis;Incertae_sedis	0	0	0	0	0	0	0	0	0	0	0	0	0	0	0	0	0	0	0	0	0	0	0	2.34538	0	0	0	0	0	0	0	0	0	0	0	0	0	0	0	2.46445	0	0	0	0	0	0	0	0	0
Candidatus_Coatesbacteria;Incertae_sedis;Incertae_sedis;Incertae_sedis	0	0	0	0	0	0	0	0	0	0	0	0	0	0	0	0	2.28535	0	0	0	0	0	0	0	0	0	0	0	5.91733	0	0	0	0	0	0	0	0	0	0	0	0	0	0	0	0	0	0	0	0
Candidatus_Dadabacteria;Incertae_sedis;Incertae_sedis;Incertae_sedis	0	0	0	0	0	0	0	0	0	0	0	0	0	0	0	0	0	0	0	0	2.72257	4.03698	0	0	0	0	0	0	0	0	0	0	5.53235	0	0	0	0	0	0	0	0	6.06342	0	0	0	0	0	0	0
Candidatus_Desantisbacteria;Incertae_sedis;Incertae_sedis;Incertae_sedis	0	0	0	0	0	0	0	0	0	0	0	0	0	0	0	0	0	0	0	0	0	0	0	0	0	0	0	0	0	0	0	0	0	0	0	0	0	0	0	0	0	0	0	0	0	0	0	0	0
Candidatus_Eisenbacteria;Incertae_sedis;Incertae_sedis;Incertae_sedis	30.7701	21.8536	10.5901	28.4669	9.58199	15.0349	7.83561	11.2539	27.9392	2.67809	36.9435	13.1692	27.3973	17.5975	33.7759	6.4512	41.1363	10.6823	2.19582	3.96346	5.44514	10.0924	0	14.0723	2.44984	13.6169	1.95416	13.1446	26.628	28.1938	25.4177	40.978	38.7265	7.22474	23.6398	21.3756	16.8902	2.63797	9.37778	27.109	2.56951	10.1057	9.98926	30.6611	9.07408	12.3579	22.8614	4.72657	7.59532
Candidatus_Fervidibacteria;Incertae_sedis;Incertae_sedis;Incertae_sedis	0	0	0	0	0	0	0	0	0	0	0	0	0	0	0	0	0	0	0	0	0	0	0	0	0	0	0	0	0	0	0	0	0	0	0	0	0	0	0	0	0	0	0	0	0	0	0	0	0
Candidatus_Handelsmanbacteria;Incertae_sedis;Incertae_sedis;Incertae_sedis	0	0	0	0	0	0	0	0	0	0	0	0	0	0	0	0	0	0	0	0	0	0	0	0	0	0	0	0	0	0	2.3107	0	0	0	0	0	0	0	0	0	0	0	0	0	0	0	0	0	0
Candidatus_Hydrogenedentes;Incertae_sedis;Incertae_sedis;Incertae_sedis	0	0	0	0	0	0	0	0	0	0	0	0	0	2.19969	0	0	0	0	0	0	0	0	0	0	4.89968	0	0	0	0	0	0	0	0	0	0	0	0	0	0	0	0	0	2.49732	0	0	0	0	0	0
Candidatus_Hydrothermae;Incertae_sedis;Incertae_sedis;Incertae_sedis	0	0	0	0	0	6.01395	0	0	0	0	9.23588	0	0	0	0	0	0	0	0	0	0	0	0	2.34538	2.44984	0	0	0	0	0	2.3107	0	5.53235	0	0	0	0	0	0	0	0	0	0	0	1.81482	0	0	0	2.53177
Candidatus_Jacksonbacteria;Incertae_sedis;Incertae_sedis;Incertae_sedis	0	0	0	0	0	0	0	0	0	0	0	0	2.73973	0	0	0	0	0	0	0	0	0	0	0	0	0	0	0	0	0	0	0	0	0	0	0	0	0	0	0	0	0	0	0	0	0	0	0	0
Candidatus_Kryptonia;Incertae_sedis;Incertae_sedis;Incertae_sedis	0	0	0	0	0	0	0	0	0	0	0	0	0	0	0	0	0	0	0	0	0	0	0	0	0	0	0	0	0	0	0	0	0	0	0	1.64428	0	0	0	0	0	0	0	0	0	0	0	0	0
Candidatus_Latescibacteria;Incertae_sedis;Incertae_sedis;Incertae_sedis	0	0	0	0	0	3.00698	0	0	5.58784	2.67809	0	0	0	4.39938	0	0	0	0	0	0	0	0	2.19063	0	0	0	1.95416	0	0	17.6211	0	0	0	0	0	0	6.75607	2.63797	0	0	5.13901	6.06342	0	2.35855	0	0	0	0	0
Candidatus_Levybacteria;Incertae_sedis;Incertae_sedis;Incertae_sedis	0	0	0	0	0	0	0	0	0	0	0	0	0	0	0	0	0	0	0	0	0	0	0	0	0	0	0	0	0	0	0	0	0	0	0	0	0	0	0	0	0	0	0	0	0	0	0	0	0
Candidatus_Margulisbacteria;Candidatus_Marinamargulisbacteria;Incertae_sedis;Incertae_sedis	0	0	0	0	0	3.00698	0	0	0	0	0	0	0	0	0	0	0	0	0	0	0	0	0	0	0	0	0	0	0	0	0	0	0	0	0	0	0	0	0	0	0	0	0	0	0	0	0	0	0
Candidatus_Margulisbacteria;Candidatus_Termititenacia;Candidatus_Termititenacales;Candidatus_Termititenacaceae	0	0	0	0	0	0	0	0	0	0	0	0	0	0	0	0	0	0	0	0	0	0	0	0	0	0	0	0	0	0	0	0	0	0	0	0	0	0	0	0	0	0	0	0	0	0	0	0	0
Candidatus_Margulisbacteria;Incertae_sedis;Incertae_sedis;Incertae_sedis	0	0	0	0	0	0	0	0	0	0	0	0	0	0	0	0	0	0	0	0	0	2.01849	0	0	0	0	0	0	0	0	0	0	0	0	0	0	0	0	0	0	0	0	0	0	0	0	0	0	0
Candidatus_Marinimicrobia;Incertae_sedis;Incertae_sedis;Incertae_sedis	0	0	0	2.18977	0	0	1.9589	0	0	0	0	2.19486	2.73973	0	0	2.1504	0	0	0	0	0	0	0	0	0	0	1.95416	0	2.95867	0	0	2.27656	0	0	0	0	0	0	0	0	0	2.02114	0	0	0	2.47158	0	0	0
Candidatus_Melainabacteria;Incertae_sedis;Candidatus_Gastranaerophilales;Incertae_sedis	11.1891	0	5.29507	2.18977	0	0	5.87671	13.5047	0	8.03428	0	0	8.21918	2.19969	0	0	0	2.67058	2.19582	1.98173	0	2.01849	0	0	0	0	0	0	0	3.52423	0	0	11.0647	0	0	0	0	0	4.68889	4.9289	0	2.02114	0	0	0	0	0	4.72657	12.6589
Candidatus_Melainabacteria;Incertae_sedis;Incertae_sedis;Incertae_sedis	22.3782	3.97338	5.29507	10.9488	11.9775	3.00698	25.4657	29.2602	5.58784	10.7124	12.3145	0	8.21918	2.19969	12.9907	0	0	8.01175	6.58747	5.94519	5.44514	6.05547	0	4.69076	12.2492	2.26948	1.95416	0	0	0	0	0	0	0	1.81845	1.64428	3.37804	0	9.37778	0	0	0	2.49732	0	3.62963	12.3579	8.31324	0	10.1271
Candidatus_Nomurabacteria;Incertae_sedis;Incertae_sedis;Incertae_sedis	0	3.97338	2.64753	0	4.79099	0	3.9178	4.50156	0	8.03428	6.15726	2.19486	5.47945	6.59906	5.19629	8.6016	2.28535	5.34117	0	0	0	0	0	2.34538	4.89968	4.53896	0	10.9539	2.95867	0	2.3107	2.27656	2.76618	0	1.81845	0	0	5.27593	0	0	7.70852	2.02114	2.49732	2.35855	0	2.47158	2.07831	0	2.53177
Candidatus_Omnitrophica;Incertae_sedis;Incertae_sedis;Incertae_sedis	0	0	0	0	0	0	0	0	0	0	0	0	0	0	0	0	0	0	0	0	0	0	0	0	0	0	0	0	0	0	0	0	0	0	0	0	0	0	0	0	0	0	0	0	0	0	0	0	0
Candidatus_Peregrinibacteria;Candidatus_Peribacteria;Incertae_sedis;Incertae_sedis	0	0	0	0	0	0	0	0	0	0	0	0	0	0	0	0	0	0	0	0	0	0	0	0	0	0	0	0	0	0	0	0	0	0	0	0	0	0	0	0	0	0	0	0	0	0	0	0	0
Candidatus_Poribacteria;Incertae_sedis;Incertae_sedis;Incertae_sedis	0	0	0	0	0	0	0	0	0	0	0	0	0	0	0	0	0	0	0	0	0	0	0	0	0	0	0	0	0	0	0	0	0	0	0	0	0	0	0	0	0	0	0	0	0	0	0	0	0
Candidatus_Raymondbacteria;Incertae_sedis;Incertae_sedis;Incertae_sedis	0	0	0	0	0	0	0	0	0	0	0	0	0	0	0	0	0	0	0	0	0	0	0	0	0	0	0	0	0	0	0	0	0	0	0	0	0	0	0	0	0	0	0	0	0	0	0	0	0
Candidatus_Riflebacteria;Candidatus_Ozemobacteria;Incertae_sedis;Candidatus_Ozemobacteraceae	0	0	0	0	0	0	0	0	0	0	0	0	0	0	0	0	0	0	0	0	0	0	0	0	0	0	0	0	0	0	0	0	0	0	0	0	0	0	0	0	0	0	0	0	0	0	0	0	0
Candidatus_Riflebacteria;Incertae_sedis;Incertae_sedis;Incertae_sedis	0	0	0	0	0	0	0	0	0	0	0	0	0	0	0	0	0	0	0	0	0	0	0	2.34538	0	0	0	0	0	0	0	0	0	0	0	0	0	0	0	0	0	0	0	0	0	0	0	0	0
Candidatus_Roizmanbacteria;Incertae_sedis;Incertae_sedis;Incertae_sedis	8.39184	0	0	0	0	0	0	0	0	0	0	0	0	0	0	0	0	0	0	1.98173	0	0	2.19063	0	4.89968	0	1.95416	0	0	0	0	0	0	0	0	0	0	0	0	0	0	0	0	0	0	0	0	0	0
Candidatus_Saccharibacteria;Incertae_sedis;Incertae_sedis;Incertae_sedis	69.932	39.7338	5.29507	54.7441	38.3279	39.0907	37.2191	33.7617	47.4966	61.5961	175.482	43.8972	82.1918	72.5897	145.496	169.882	68.5605	104.153	50.5039	79.2691	108.903	56.5177	30.6688	70.3614	26.9482	31.7727	17.5874	72.2955	29.5867	109.251	57.7674	9.10622	38.7265	118.004	50.9165	37.8184	47.2925	60.6732	39.8556	165.118	177.296	131.374	84.9087	21.2269	92.5556	84.0336	41.5662	77.9884	50.6355
Candidatus_Schekmanbacteria;Incertae_sedis;Incertae_sedis;Incertae_sedis	0	0	5.29507	0	2.3955	0	0	0	0	0	0	0	2.73973	0	0	0	0	0	0	1.98173	0	2.01849	0	2.34538	2.44984	4.53896	1.95416	0	0	3.52423	0	0	2.76618	0	0	0	3.37804	0	0	0	0	2.02114	0	0	0	2.47158	2.07831	4.72657	0
Candidatus_Sumerlaeota;Incertae_sedis;Incertae_sedis;Incertae_sedis	0	0	0	0	0	0	0	0	0	0	0	0	0	0	0	0	0	0	0	0	0	0	0	0	0	0	0	0	0	0	0	0	0	0	0	0	0	0	0	0	0	0	0	0	0	0	0	0	0
Candidatus_Uhrbacteria;Incertae_sedis;Incertae_sedis;Incertae_sedis	0	0	0	0	0	0	0	0	0	0	0	0	0	0	0	0	0	0	0	0	0	0	0	0	0	0	0	0	0	0	0	0	0	0	0	0	0	0	0	0	0	0	0	0	0	0	0	0	0
Candidatus_Woesebacteria;Incertae_sedis;Incertae_sedis;Incertae_sedis	0	0	0	0	0	0	0	2.25078	0	0	3.07863	0	0	0	0	0	0	0	0	0	2.72257	0	0	0	2.44984	0	0	0	0	0	0	0	0	0	0	0	0	0	0	0	0	0	0	0	0	0	6.23493	0	0
Candidatus_Wolfebacteria;Incertae_sedis;Incertae_sedis;Incertae_sedis	0	0	0	0	0	0	0	0	0	0	0	0	0	0	0	0	0	0	0	0	0	0	0	0	0	0	0	0	0	0	0	0	0	0	0	1.64428	0	0	0	0	0	0	0	2.35855	0	0	0	0	0
Candidatus_Zambryskibacteria;Incertae_sedis;Incertae_sedis;Incertae_sedis	0	0	0	0	0	0	0	0	0	0	0	0	0	2.19969	0	0	0	0	0	0	0	0	0	0	0	0	0	0	0	0	0	0	0	0	0	0	0	0	0	0	0	0	0	0	0	0	0	0	0
Chlamydiae;Chlamydiia;Chlamydiales;Chlamydiaceae	0	0	0	0	0	0	0	0	0	0	0	0	0	0	0	0	0	0	0	0	0	0	0	0	0	0	0	0	0	0	0	0	0	0	0	1.64428	0	2.63797	0	0	0	0	0	0	0	0	0	0	0
Chlamydiae;Chlamydiia;Parachlamydiales;Candidatus_Parilichlamydiaceae	0	0	0	0	0	0	0	0	0	0	0	0	0	0	0	0	0	0	0	0	0	0	0	0	0	0	0	0	0	0	0	0	0	0	0	0	0	0	0	0	0	0	0	0	0	0	0	0	0
Chlorobi;Incertae_sedis;Incertae_sedis;Incertae_sedis	0	0	0	0	0	0	0	0	0	0	0	0	0	0	0	0	0	0	0	0	0	0	0	0	0	0	0	0	0	0	0	0	0	0	0	0	0	0	0	0	0	0	0	0	0	0	0	0	0
Chloroflexi;Anaerolineae;Anaerolineales;Anaerolineaceae	0	0	0	0	0	0	0	0	0	0	0	0	0	0	0	0	0	0	0	0	0	0	0	0	0	0	0	0	0	0	0	0	0	0	0	0	0	0	0	0	0	0	0	0	0	0	0	0	0
Chloroflexi;Anaerolineae;Anaerolineales;Incertae_sedis	78.3239	51.6539	47.6556	28.4669	23.955	45.1046	94.0273	92.2821	39.1149	85.699	58.4939	30.728	41.0959	98.9859	57.1592	36.5568	27.4242	40.0588	63.6789	29.7259	73.5094	18.1664	39.4313	23.4538	83.2945	22.6948	58.6247	81.0586	59.1733	52.8634	48.5246	15.9359	44.2588	84.2886	61.8272	9.86566	47.2925	47.4834	65.6445	32.0379	102.78	64.6765	42.4544	51.888	47.1852	59.3178	37.4096	18.9063	58.2308
Chloroflexi;Anaerolineae;Incertae_sedis;Incertae_sedis	0	0	0	0	0	0	0	0	0	0	0	0	0	0	0	0	0	0	0	0	0	0	0	0	0	0	0	2.19077	0	0	0	0	0	0	0	0	0	0	0	0	0	0	0	0	0	0	0	0	0
Chloroflexi;Ardenticatenia;Incertae_sedis;Incertae_sedis	0	0	0	0	0	0	0	0	0	0	0	0	0	0	0	0	0	0	0	0	0	0	0	0	0	0	0	0	0	0	0	0	0	0	0	0	0	0	0	0	0	0	0	0	0	0	0	0	0
Chloroflexi;Chloroflexia;Chloroflexales;Chloroflexaceae	0	0	0	0	0	0	0	0	0	0	0	0	0	0	0	0	0	0	0	0	0	0	0	0	0	0	0	0	0	0	0	0	0	0	0	0	0	0	0	0	0	0	0	0	0	0	0	0	0
Chloroflexi;Chloroflexia;Chloroflexales;Oscillochloridaceae	0	0	0	0	2.3955	9.02093	1.9589	4.50156	0	2.67809	6.15726	4.38972	0	0	0	0	4.5707	0	0	0	0	0	2.19063	0	0	0	0	2.19077	2.95867	0	0	2.27656	5.53235	0	0	0	0	0	0	0	0	0	0	0	0	2.47158	0	2.36328	2.53177
Chloroflexi;Chloroflexia;Chloroflexales;Roseiflexaceae	0	0	0	0	0	0	0	0	0	0	0	0	0	0	0	0	0	0	0	0	0	0	0	0	0	0	0	0	0	0	0	0	0	0	0	0	0	0	0	0	0	0	0	0	0	0	0	0	0
Chloroflexi;Dehalococcoidia;Dehalococcoidales;Dehalococcoidaceae	0	0	0	0	0	0	0	0	0	0	0	0	0	0	0	0	0	0	0	0	0	0	0	0	0	0	0	0	0	0	0	0	0	0	0	0	0	0	0	0	0	0	0	0	0	0	0	0	0
Chloroflexi;Dehalococcoidia;Incertae_sedis;Incertae_sedis	0	0	0	0	0	0	0	0	0	0	0	0	0	0	0	0	0	0	0	0	0	0	0	0	0	0	0	0	0	0	0	0	0	0	0	0	0	0	0	0	0	0	0	0	0	0	0	0	0
Chloroflexi;Incertae_sedis;Incertae_sedis;Incertae_sedis	0	1.98669	0	0	0	0	0	0	0	0	3.07863	0	2.73973	0	0	2.1504	0	2.67058	2.19582	0	2.72257	0	0	4.69076	4.89968	0	1.95416	4.38154	2.95867	3.52423	0	0	19.3632	0	0	1.64428	0	0	0	0	2.56951	0	0	0	0	2.47158	14.5482	0	0
Chloroflexi;Ktedonobacteria;Ktedonobacterales;Dictyobacteraceae	0	0	0	0	0	0	0	0	0	2.67809	0	0	0	0	0	0	0	0	0	0	0	0	0	0	0	0	0	4.38154	0	0	0	0	0	0	0	0	0	0	0	0	0	0	0	0	0	0	0	0	0
Chloroflexi;Ktedonobacteria;Ktedonobacterales;Ktedonobacteraceae	0	0	0	0	0	0	0	0	0	0	0	0	0	0	0	0	0	0	0	0	0	0	0	0	0	0	0	0	0	0	0	0	0	0	0	0	0	0	0	0	0	0	0	0	0	0	0	0	0
Chrysiogenetes;Chrysiogenetes;Chrysiogenales;Chrysiogenaceae	0	0	2.64753	0	0	3.00698	0	0	0	0	6.15726	0	0	10.9984	0	4.3008	0	0	0	0	2.72257	2.01849	0	0	9.79936	0	0	2.19077	0	0	2.3107	0	2.76618	0	1.81845	0	0	0	0	0	0	0	2.49732	0	0	2.47158	0	0	0
Coprothermobacterota;Coprothermobacteria;Coprothermobacterales;Coprothermobacteraceae	0	5.96007	10.5901	4.37953	2.3955	0	7.83561	0	0	0	3.07863	4.38972	0	8.79875	0	0	2.28535	0	4.39165	1.98173	5.44514	4.03698	6.57189	2.34538	2.44984	2.26948	3.90831	0	2.95867	10.5727	4.62139	0	2.76618	0	0	0	3.37804	2.63797	0	7.39335	2.56951	6.06342	0	2.35855	1.81482	2.47158	2.07831	2.36328	0
Cyanobacteria;Incertae_sedis;Chroococcales;Aphanothecaceae	125.878	79.4676	87.3686	32.8465	81.4469	54.1256	72.4794	67.5235	50.2906	131.227	86.2016	32.9229	98.6301	112.184	85.7388	66.6624	31.9949	80.1175	94.4204	47.5615	106.18	28.2589	67.9095	65.6707	97.9936	52.198	60.5788	85.4401	59.1733	77.533	69.3209	47.8077	157.672	103.555	63.6456	19.7313	67.5607	84.4149	65.6445	29.5734	107.919	137.438	64.9302	77.832	47.1852	79.0905	68.5843	35.4493	91.1439
Cyanobacteria;Incertae_sedis;Chroococcales;Chroococcaceae	0	0	0	0	0	0	0	0	0	0	0	0	0	0	0	0	0	0	0	0	0	0	0	0	0	0	0	0	0	0	0	0	0	0	0	0	0	0	0	0	0	0	0	0	0	0	0	0	0
Cyanobacteria;Incertae_sedis;Incertae_sedis;Incertae_sedis	0	0	0	0	0	0	5.87671	0	0	2.67809	0	0	0	0	2.59814	0	0	5.34117	0	0	0	0	0	0	0	0	0	2.19077	0	0	0	0	0	0	1.81845	0	0	0	0	0	0	0	0	0	0	0	0	0	0
Cyanobacteria;Incertae_sedis;Nostocales;Hapalosiphonaceae	0	0	0	0	0	0	0	0	0	0	0	0	0	0	0	0	0	0	0	0	0	0	0	0	0	0	0	0	0	0	0	0	0	0	0	0	0	2.63797	0	0	0	0	0	0	0	0	0	0	0
Cyanobacteria;Incertae_sedis;Nostocales;Scytonemataceae	0	0	0	0	0	0	0	0	0	0	0	0	0	0	0	0	0	0	0	0	0	0	0	0	0	0	0	0	0	0	0	0	0	0	0	0	0	0	0	0	0	0	0	0	0	0	0	0	0
Cyanobacteria;Incertae_sedis;Nostocales;Symphyonemataceae	0	0	0	0	0	0	0	0	0	0	0	0	0	0	0	0	0	0	0	0	0	0	0	0	0	0	0	0	0	0	0	0	0	0	0	0	0	0	0	0	0	0	0	0	0	0	0	0	0
Cyanobacteria;Incertae_sedis;Oscillatoriales;Gomontiellaceae	0	0	0	0	0	0	0	0	0	0	0	0	0	0	0	0	0	2.67058	0	0	0	0	0	0	0	0	0	0	0	0	0	0	0	0	3.63689	0	0	0	0	0	0	0	0	0	0	0	0	0	0
Cyanobacteria;Incertae_sedis;Oscillatoriales;Microcoleaceae	0	0	0	0	0	0	0	0	0	0	0	0	0	0	0	0	0	0	0	0	0	0	0	2.34538	0	0	0	0	0	0	0	0	0	0	0	0	0	0	0	0	0	0	0	0	0	0	0	0	0
Cyanobacteria;Incertae_sedis;Synechococcales;Acaryochloridaceae	0	0	0	0	0	0	0	0	0	0	0	0	0	0	0	0	0	0	0	0	0	0	0	0	0	0	0	0	0	0	0	0	0	0	0	0	0	0	0	0	0	2.02114	0	0	0	0	0	0	0
Cyanobacteria;Incertae_sedis;Synechococcales;Incertae_sedis	0	0	0	0	0	0	0	0	0	0	0	0	0	0	0	0	0	2.67058	0	1.98173	0	0	0	0	0	0	0	0	0	0	0	0	0	2.40825	0	0	0	0	0	0	0	0	0	0	0	0	0	0	0
Cyanobacteria;Incertae_sedis;Synechococcales;Leptolyngbyaceae	0	0	0	0	0	3.00698	0	0	0	0	0	0	0	0	0	0	0	0	0	0	0	0	0	0	0	0	0	0	0	0	0	0	0	0	0	0	0	0	0	0	0	0	0	0	0	0	0	0	0
Cyanobacteria;Incertae_sedis;Synechococcales;Synechococcaceae	0	0	0	0	0	0	0	0	0	0	0	0	0	0	0	0	0	0	0	0	0	0	0	0	0	0	0	0	0	0	0	0	0	0	0	0	0	0	0	0	0	0	0	0	0	0	0	0	0
Deferribacteres;Deferribacteres;Deferribacterales;Deferribacteraceae	167.837	0	0	0	26.3505	180.419	15.6712	4.50156	0	243.706	3.07863	61.4561	79.4521	63.7909	41.5703	2.1504	9.14139	53.4117	63.6789	3.96346	27.2257	16.1479	2.19063	58.6345	382.175	79.4317	15.6332	8.76309	50.2973	49.3392	13.8642	88.7857	138.309	0	1.81845	3.28855	0	10.5519	2.34445	36.9668	5.13901	0	19.9785	4.71709	41.7408	19.7726	93.524	0	111.398
Deferribacteres;Deferribacteres;Deferribacterales;Incertae_sedis	30.7701	0	0	0	0	12.0279	0	0	0	24.1028	0	2.19486	0	6.59906	2.59814	0	0	5.34117	10.9791	0	0	0	0	2.34538	26.9482	4.53896	0	0	2.95867	3.52423	0	4.55311	19.3632	0	0	0	0	0	0	9.8578	5.13901	0	2.49732	4.71709	0	2.47158	8.31324	0	10.1271
Deferribacteres;Deferribacteres;Incertae_sedis;Incertae_sedis	0	0	0	2.18977	0	0	0	2.25078	0	0	0	0	0	4.39938	2.59814	2.1504	0	0	2.19582	3.96346	0	0	0	2.34538	0	0	0	0	5.91733	7.04846	0	2.27656	0	2.40825	0	1.64428	0	0	0	0	0	0	2.49732	0	0	0	0	0	2.53177
Deinococcus-Thermus;Deinococci;Thermales;Thermaceae	0	0	0	0	0	0	0	0	0	0	0	0	5.47945	0	2.59814	0	0	0	0	1.98173	0	2.01849	2.19063	0	0	2.26948	0	0	0	3.52423	0	0	0	2.40825	0	3.28855	0	0	0	4.9289	2.56951	0	0	0	0	0	2.07831	2.36328	0
Dictyoglomi;Dictyoglomia;Dictyoglomales;Dictyoglomaceae	0	0	0	0	0	0	0	0	0	0	0	0	0	0	0	0	0	0	0	0	0	0	0	0	0	0	0	0	0	0	0	0	0	0	0	0	0	0	0	4.9289	0	0	0	0	0	0	0	0	0
Elusimicrobia;Elusimicrobia;Elusimicrobiales;Elusimicrobiaceae	19.581	3.97338	7.9426	13.1386	11.9775	9.02093	7.83561	0	8.38176	24.1028	67.7298	2.19486	0	10.9984	2.59814	8.6016	0	32.047	10.9791	7.92691	8.16771	4.03698	4.38126	16.4177	17.1489	2.26948	7.81662	4.38154	26.628	7.04846	13.8642	2.27656	80.2191	0	0	0	6.75607	5.27593	4.68889	0	0	0	0	0	7.25926	2.47158	4.15662	0	15.1906
Elusimicrobia;Incertae_sedis;Incertae_sedis;Incertae_sedis	30.7701	15.8935	2.64753	41.6055	67.0739	15.0349	68.5616	29.2602	5.58784	34.8152	320.177	26.3383	8.21918	17.5975	7.79443	8.6016	9.14139	74.7763	65.8747	17.8356	49.0063	18.1664	30.6688	89.1245	80.8447	2.26948	41.0373	24.0985	56.2147	10.5727	43.9032	0	232.359	4.81649	10.9107	18.087	40.5364	2.63797	30.4778	7.39335	0	0	2.49732	0	16.3333	12.3579	18.7048	0	37.9766
Fibrobacteres;Fibrobacteria;Fibrobacterales;Fibrobacteraceae	0	0	0	0	4.79099	0	0	6.75235	0	2.67809	6.15726	4.38972	16.4384	2.19969	2.59814	8.6016	2.28535	0	10.9791	3.96346	2.72257	0	4.38126	2.34538	2.44984	2.26948	1.95416	4.38154	0	14.0969	2.3107	2.27656	2.76618	0	0	1.64428	6.75607	0	7.03334	0	5.13901	12.1268	2.49732	2.35855	0	2.47158	2.07831	0	5.06355
Firmicutes;Bacilli;Bacillales;Alicyclobacillaceae	0	7.94676	13.2377	6.5693	7.18649	6.01395	7.83561	13.5047	5.58784	2.67809	3.07863	6.58458	10.9589	4.39938	5.19629	10.752	2.28535	8.01175	8.78329	15.8538	10.8903	0	2.19063	7.03614	4.89968	6.80843	5.86247	4.38154	5.91733	0	2.3107	2.27656	5.53235	4.81649	5.45534	3.28855	3.37804	0	2.34445	4.9289	2.56951	2.02114	2.49732	9.43418	0	0	6.23493	2.36328	2.53177
Firmicutes;Bacilli;Bacillales;Bacillaceae	19.581	39.7338	55.5982	63.5032	35.9324	24.0558	52.8904	47.2664	47.4966	37.4933	67.7298	41.7023	54.7945	39.5944	49.3648	49.4592	86.8432	29.3764	43.9165	35.6711	29.9483	56.5177	37.2407	18.763	48.9968	27.2337	62.533	48.197	50.2973	59.9119	50.8353	20.489	66.3882	55.3897	43.6427	59.194	67.5607	39.5695	37.5111	27.109	69.3766	70.7399	39.957	68.3978	45.3704	56.8463	29.0964	30.7227	55.699
Firmicutes;Bacilli;Bacillales;Incertae_sedis	109.094	97.3478	124.434	111.678	112.588	399.928	176.301	139.548	382.767	447.242	153.931	142.666	194.521	123.183	207.852	178.483	173.686	216.317	101.008	59.4519	479.172	413.79	381.169	112.578	350.327	90.7791	191.507	205.933	600.609	197.357	152.506	50.0842	265.553	308.255	256.401	111.811	192.548	166.192	67.9889	194.692	292.924	115.205	184.801	191.042	208.704	163.124	266.024	144.16	93.6756
Firmicutes;Bacilli;Bacillales;Listeriaceae	2.79728	7.94676	2.64753	0	0	6.01395	0	2.25078	13.9696	8.03428	12.3145	0	2.73973	0	12.9907	6.4512	2.28535	2.67058	0	0	0	12.1109	13.1438	2.34538	2.44984	6.80843	1.95416	2.19077	2.95867	7.04846	0	0	5.53235	24.0825	5.45534	1.64428	3.37804	0	0	0	2.56951	6.06342	0	4.71709	0	0	0	2.36328	2.53177
Firmicutes;Bacilli;Bacillales;Paenibacillaceae	27.9728	51.6539	68.8359	67.8827	28.746	36.0837	56.8082	51.768	41.9088	42.8495	67.7298	30.728	43.8356	41.7941	54.561	53.76	38.8509	88.1293	28.5457	25.7625	49.0063	38.3513	56.9563	49.253	51.4466	59.0064	42.9914	83.2494	65.0907	59.9119	90.1172	31.8718	52.5573	45.7567	45.4612	37.8184	60.8046	21.1037	37.5111	44.3601	77.0852	36.3805	64.9302	44.8124	27.2222	34.6021	56.1144	42.5391	55.699
Firmicutes;Bacilli;Bacillales;Planococcaceae	13.9864	3.97338	5.29507	2.18977	4.79099	0	3.9178	2.25078	0	2.67809	6.15726	4.38972	8.21918	2.19969	2.59814	0	9.14139	5.34117	2.19582	0	10.8903	0	0	2.34538	0	0	1.95416	8.76309	0	7.04846	4.62139	0	2.76618	0	9.09223	1.64428	3.37804	0	2.34445	0	5.13901	8.08456	2.49732	11.7927	7.25926	0	4.15662	2.36328	0
Firmicutes;Bacilli;Bacillales;Sporolactobacillaceae	0	0	0	0	0	0	1.9589	0	2.79392	0	0	0	0	0	0	0	0	2.67058	0	0	0	0	0	2.34538	2.44984	0	0	0	0	0	0	0	0	0	0	0	0	0	0	0	0	0	0	0	0	0	0	0	0
Firmicutes;Bacilli;Bacillales;Staphylococcaceae	1675.57	23.8403	23.8278	2.18977	45.5144	902.093	188.055	2.25078	13.9696	2399.57	1877.96	377.516	52.0548	153.978	189.665	30.1056	45.707	53.4117	107.595	31.7077	5.44514	0	6.57189	136.032	61.246	77.1622	7.81662	8.76309	65.0907	511.013	23.107	398.397	33.1941	2.40825	7.27379	19.7313	40.5364	5.27593	166.456	9.8578	12.8475	12.1268	157.331	16.5098	21.7778	2.47158	249.397	4.72657	91.1439
Firmicutes;Bacilli;Bacillales;Thermoactinomycetaceae	0	0	2.64753	2.18977	0	0	0	0	0	0	0	0	0	6.59906	0	0	0	0	0	1.98173	0	2.01849	2.19063	0	0	0	1.95416	2.19077	0	3.52423	2.3107	0	0	2.40825	0	0	0	0	0	2.46445	0	0	2.49732	4.71709	0	0	0	0	0
Firmicutes;Bacilli;Incertae_sedis;Incertae_sedis	109.094	97.3478	121.787	94.1599	83.8424	81.1884	95.9862	117.041	75.4359	91.0552	101.595	52.6766	90.411	68.1903	98.7295	62.3616	139.406	141.541	70.2664	65.397	49.0063	127.165	78.8626	84.4337	105.343	88.5096	127.02	135.828	71.008	84.5815	69.3209	50.0842	80.2191	120.412	63.6456	69.0596	87.8289	58.0352	72.6778	73.9335	107.919	68.7188	49.9463	89.6248	52.6297	42.0168	76.8975	106.348	131.652
Firmicutes;Bacilli;Lactobacillales;Aerococcaceae	16.7837	31.787	45.0081	52.5544	11.9775	15.0349	29.3835	36.0125	19.5574	13.3905	27.7077	21.9486	52.0548	26.3963	36.374	12.9024	41.1363	21.3647	15.3708	45.5798	24.5031	20.1849	28.4782	16.4177	14.699	20.4253	37.129	37.2431	35.504	10.5727	48.5246	13.6593	8.29853	36.1237	20.0029	26.3084	30.4023	18.4658	7.03334	24.6445	38.5426	50.5285	14.9839	47.1709	10.8889	4.94315	31.1747	47.2657	22.786
Firmicutes;Bacilli;Lactobacillales;Carnobacteriaceae	176.229	5.96007	5.29507	15.3284	40.7234	12.0279	13.7123	9.00313	33.527	2.67809	15.3931	37.3126	49.3151	4.39938	10.3926	4.3008	2.28535	424.623	103.204	0	5.44514	2.01849	10.9531	2.34538	7.34952	9.07791	44.9456	10.9539	8.876	10.5727	9.24278	6.82967	2.76618	12.0412	7.27379	14.7985	10.1341	5.27593	16.4111	7.39335	17.9865	8.08456	2.49732	9.43418	25.4074	7.41473	22.8614	9.45314	7.59532
Firmicutes;Bacilli;Lactobacillales;Enterococcaceae	36.3647	117.215	10.5901	19.7079	965.385	21.0488	39.178	49.5172	5.58784	61.5961	80.0443	131.692	13.6986	15.3978	246.824	8.6016	681.034	405.929	54.8956	35.6711	479.172	42.3883	13.1438	75.0522	22.0486	4.53896	87.937	17.5262	82.8427	169.163	18.4856	0	22.1294	240.825	34.5505	468.619	16.8902	47.4834	30.4778	64.0757	30.8341	42.444	9.98926	2.35855	56.2593	66.7326	20.7831	23.6328	27.8495
Firmicutes;Bacilli;Lactobacillales;Incertae_sedis	5.59456	15.8935	13.2377	17.5181	76.6559	24.0558	19.589	11.2539	11.1757	18.7467	27.7077	19.7537	13.6986	10.9984	33.7759	6.4512	91.4139	42.7293	13.1749	21.799	65.3417	16.1479	13.1438	16.4177	22.0486	15.8863	25.404	17.5262	20.7107	24.6696	16.1749	4.55311	11.0647	52.9814	3.63689	52.6169	30.4023	21.1037	7.03334	32.0379	33.4036	28.296	0	16.5098	7.25926	27.1873	10.3916	25.9961	20.2542
Firmicutes;Bacilli;Lactobacillales;Lactobacillaceae	3896.61	12391	4553.76	8496.29	12032.6	6531.15	10523.2	7609.89	14316	5605.25	4947.36	14055.9	4358.9	10120.8	8742.76	5360.94	7175.99	8858.33	6679.7	13701.7	4067.52	4107.63	7914.74	10244.6	9473.53	17343.3	5153.11	12546.6	2615.46	1423.79	695.52	1277.15	5797.9	5984.49	6901	14430.2	11286	5922.23	4081.68	5476.01	7862.69	6166.5	3531.2	4254.82	6696.67	9854.18	8028.51	3074.63	14241.2
Firmicutes;Bacilli;Lactobacillales;Leuconostocaceae	2.79728	7.94676	5.29507	2.18977	0	0	1.9589	2.25078	0	2.67809	0	4.38972	2.73973	0	2.59814	2.1504	2.28535	2.67058	4.39165	1.98173	0	4.03698	4.38126	4.69076	2.44984	4.53896	0	0	0	3.52423	6.93209	4.55311	2.76618	7.22474	0	1.64428	3.37804	0	0	0	2.56951	2.02114	0	4.71709	1.81482	2.47158	2.07831	0	2.53177
Firmicutes;Bacilli;Lactobacillales;Streptococcaceae	16.7837	13.9068	15.8852	10.9488	11.9775	27.0628	21.5479	18.0063	2.79392	2.67809	24.629	26.3383	60.274	32.9953	46.7666	15.0528	2774.41	112.165	8.78329	7.92691	242.309	16.1479	15.3344	18.763	19.5987	6.80843	19.5416	2.19077	17.752	10.5727	11.5535	9.10622	19.3632	7.22474	10.9107	34.5298	23.6463	15.8278	4.68889	9.8578	12.8475	30.3171	9.98926	23.5855	3.62963	24.7158	14.5482	9.45314	27.8495
Firmicutes;Clostridia;Candidatus_Borkfalkiales;Candidatus_Borkfalkiaceae	69.932	33.7737	95.3112	35.0362	79.0514	66.1535	72.4794	18.0063	30.7331	77.6647	92.3588	28.5332	46.5753	70.39	31.1777	12.9024	11.4267	96.141	32.9374	51.5249	51.7288	18.1664	28.4782	53.9438	58.7961	20.4253	21.4957	10.9539	62.132	10.5727	46.2139	6.82967	85.7514	9.63298	18.1845	6.57711	30.4023	13.1898	11.7222	12.3223	10.278	4.04228	27.4705	44.8124	27.2222	32.1305	18.7048	7.08985	197.478
Firmicutes;Clostridia;Clostridiales;Catabacteriaceae	5.59456	1.98669	2.64753	10.9488	4.79099	6.01395	1.9589	4.50156	5.58784	5.35619	24.629	8.77944	8.21918	8.79875	2.59814	0	6.85605	10.6823	2.19582	1.98173	2.72257	4.03698	0	11.7269	0	2.26948	3.90831	0	0	7.04846	2.3107	0	63.622	0	7.27379	4.93283	6.75607	5.27593	0	0	0	4.04228	2.49732	14.1513	0	4.94315	2.07831	0	5.06355
Firmicutes;Clostridia;Clostridiales;Christensenellaceae	22.3782	19.8669	21.1803	17.5181	11.9775	21.0488	3.9178	18.0063	22.3514	10.7124	12.3145	10.9743	13.6986	13.1981	31.1777	19.3536	13.7121	50.7411	15.3708	21.799	13.6129	12.1109	24.0969	2.34538	12.2492	15.8863	39.0831	6.57232	14.7933	24.6696	9.24278	11.3828	8.29853	12.0412	18.1845	6.57711	6.75607	15.8278	11.7222	19.7156	10.278	8.08456	14.9839	11.7927	5.44445	17.301	8.31324	7.08985	7.59532
Firmicutes;Clostridia;Clostridiales;Clostridiaceae	436.376	794.676	730.719	775.177	596.479	980.274	826.657	810.282	804.649	637.386	902.038	603.586	778.082	842.48	974.304	802.099	850.15	1038.86	726.818	582.628	607.133	938.598	1020.83	616.835	862.344	994.031	736.717	758.007	677.535	800	573.053	744.434	473.016	1069.26	612.816	572.208	1070.84	846.787	597.834	744.264	989.259	828.668	756.687	1129.74	549.889	785.961	872.891	940.587	1045.62
Firmicutes;Clostridia;Clostridiales;Clostridiales_Family_XII._Incertae_Sedis	0	0	0	2.18977	0	0	0	0	0	0	0	0	0	0	2.59814	0	0	10.6823	0	0	0	0	0	0	0	0	1.95416	0	2.95867	0	0	0	0	2.40825	0	0	0	0	0	0	0	0	0	0	0	0	0	0	0
Firmicutes;Clostridia;Clostridiales;Clostridiales_Family_XIII._Incertae_Sedis	16.7837	25.827	60.8933	50.3646	28.746	18.0419	56.8082	56.2696	86.6115	21.4247	18.4718	41.7023	82.1918	39.5944	57.1592	38.7072	38.8509	34.7176	32.9374	25.7625	27.2257	42.3883	70.1001	25.7992	34.2978	27.2337	33.2206	52.5785	44.38	56.3877	64.6995	81.956	22.1294	31.3072	20.0029	29.597	50.6705	36.9315	37.5111	54.2179	48.8206	52.5497	54.9409	44.8124	36.2963	37.0737	41.5662	66.172	50.6355
Firmicutes;Clostridia;Clostridiales;Clostridiales_Family_XVI._Incertae_Sedis	8.39184	0	0	6.5693	0	3.00698	0	2.25078	2.79392	0	0	0	0	0	0	0	0	0	0	3.96346	0	2.01849	0	0	9.79936	0	0	0	0	0	0	0	0	2.40825	0	0	0	0	0	0	0	2.02114	0	0	0	2.47158	0	0	0
Firmicutes;Clostridia;Clostridiales;Clostridiales_Family_XVII._Incertae_Sedis	0	0	0	0	0	3.00698	0	0	0	0	0	0	0	2.19969	0	2.1504	0	2.67058	0	0	0	0	0	0	0	0	0	0	0	3.52423	4.62139	0	0	0	0	0	0	0	0	2.46445	0	0	0	2.35855	0	0	0	0	0
Firmicutes;Clostridia;Clostridiales;Defluviitaleaceae	0	0	0	0	0	0	1.9589	0	0	0	0	0	0	0	0	0	0	0	0	0	0	0	0	0	0	0	0	0	0	0	0	0	0	0	0	0	0	0	0	0	0	0	0	2.35855	0	0	0	0	0
Firmicutes;Clostridia;Clostridiales;Eubacteriaceae	179.026	234.429	418.31	243.064	222.781	141.328	319.301	285.849	271.01	184.788	132.381	193.148	197.26	171.576	306.581	236.544	221.679	296.435	208.603	227.899	182.412	226.071	256.304	276.755	259.683	195.175	273.582	262.893	239.652	243.172	226.448	166.189	188.1	498.507	334.594	223.622	378.34	337.66	241.478	288.341	354.592	384.017	337.138	438.69	221.408	274.345	230.692	314.317	184.819
Firmicutes;Clostridia;Clostridiales;Gracilibacteraceae	0	1.98669	0	0	2.3955	0	0	0	0	2.67809	0	0	0	0	0	0	0	0	0	0	0	0	0	0	0	0	0	0	0	0	0	0	0	0	0	0	0	2.63797	0	0	2.56951	0	0	2.35855	0	0	0	0	2.53177
Firmicutes;Clostridia;Clostridiales;Heliobacteriaceae	0	1.98669	0	0	0	0	0	0	0	0	0	0	0	0	0	0	0	0	0	0	2.72257	2.01849	0	0	0	2.26948	0	0	0	0	0	0	0	0	0	0	0	0	0	0	0	0	0	0	0	0	0	0	0
Firmicutes;Clostridia;Clostridiales;Hungateiclostridiaceae	176.229	206.616	153.557	201.458	186.849	195.453	242.904	256.589	203.956	203.535	230.897	169.004	167.123	217.769	233.833	156.979	107.411	275.07	245.932	140.703	176.967	179.646	74.4814	281.446	107.793	186.097	160.241	129.256	88.76	243.172	127.088	52.3608	384.498	195.068	194.574	189.092	256.731	163.554	196.933	167.583	164.448	163.712	112.379	242.93	81.6667	261.987	187.048	191.426	268.368
Firmicutes;Clostridia;Clostridiales;Incertae_sedis	4940	6669.32	7156.28	5235.73	6484.61	4934.45	6405.61	7357.81	5895.17	4831.28	6108	5765.9	6526.03	4098.02	6586.3	6109.28	5240.3	7215.92	6938.8	6194.88	4549.41	5942.43	6701.13	5530.41	5629.73	6079.93	6010.98	5224.99	5976.51	6840.53	5506.39	7039.11	3352.6	6588.96	5553.54	5038.07	6188.56	7048.64	5900.97	5429.18	6588.21	6394.89	5923.63	6132.22	4938.11	6097.38	5869.15	7011.86	6623.12
Firmicutes;Clostridia;Clostridiales;Lachnospiraceae	4738.59	6609.71	7479.28	4443.03	5301.23	3436.97	5020.67	6315.69	5417.41	4068.02	5184.41	5445.45	7008.22	3059.77	5934.16	5358.79	5804.79	4849.78	6394.24	5515.15	3893.28	5758.75	7327.65	4303.77	4919.28	6175.25	5842.92	5071.64	5686.56	6072.25	4480.44	5864.41	2163.15	6552.84	5231.67	5010.11	5063.68	6753.19	5842.36	4495.16	6166.81	6540.41	6155.88	4110.95	4827.41	4997.53	5565.72	7323.82	5385.08
Firmicutes;Clostridia;Clostridiales;Oscillospiraceae	206.999	202.642	262.106	190.51	344.951	207.481	334.972	333.116	142.49	254.419	283.234	327.034	268.493	272.761	314.376	245.145	121.123	435.305	259.107	237.807	179.69	280.57	173.06	241.574	195.987	301.841	130.928	135.828	233.735	274.89	388.197	355.143	165.971	156.536	178.208	146.341	219.572	213.675	234.445	184.834	141.323	299.129	189.796	275.95	154.259	266.93	243.162	215.059	397.488
Firmicutes;Clostridia;Clostridiales;Peptococcaceae	212.593	369.524	600.99	494.887	270.691	264.614	468.178	357.874	460.997	393.68	406.379	252.409	383.562	290.359	407.909	427.929	452.499	560.823	368.898	346.802	209.638	369.384	374.597	370.57	218.036	381.272	484.631	339.57	452.676	331.278	434.411	259.527	193.632	524.998	305.499	323.923	516.84	287.538	288.367	372.132	331.466	291.044	269.71	542.466	174.222	257.044	313.825	371.036	503.823
Firmicutes;Clostridia;Clostridiales;Peptostreptococcaceae	858.765	725.142	362.712	772.987	1593.01	153.356	671.903	1517.03	832.588	131.227	1003.63	1371.79	3263.01	294.758	1408.19	1610.65	4378.73	897.316	783.909	588.573	1037.3	1303.94	70.1001	1022.59	17.1489	138.438	941.903	1215.88	1503	1296.92	993.599	20.489	254.488	1676.14	1489.31	1395.99	567.51	137.174	726.778	2025.78	1739.55	2920.55	1947.91	1044.84	490	74.1473	463.463	2271.12	15.1906
Firmicutes;Clostridia;Clostridiales;Ruminococcaceae	8358.28	11093.7	12920	9205.77	9193.92	8753.31	10354.8	10164.5	8390.14	8818.96	10855.2	8013.43	9572.6	12113.7	12504.9	11197.1	10814.3	9136.07	9402.52	9399.34	8894.64	11214.7	9389.03	8180.69	9902.25	10294.4	8912.9	11694.3	8509.13	12479.3	9813.53	8020.31	8660.89	12363.9	12700	9852.51	9468.63	12889.1	9314.48	8820.27	14448.3	11134.5	9529.76	11160.6	11442.4	14233.8	11484.7	15077.8	12499.4
Firmicutes;Clostridia;Clostridiales;Symbiobacteriaceae	0	5.96007	0	0	2.3955	0	0	0	0	0	0	0	2.73973	0	0	0	4.5707	0	0	0	0	0	0	0	2.44984	0	0	0	2.95867	0	0	2.27656	0	0	7.27379	0	0	0	0	2.46445	0	0	0	0	0	0	2.07831	0	0
Firmicutes;Clostridia;Clostridiales;Syntrophomonadaceae	5.59456	5.96007	5.29507	4.37953	2.3955	0	1.9589	4.50156	2.79392	0	3.07863	2.19486	10.9589	2.19969	5.19629	2.1504	2.28535	0	2.19582	1.98173	2.72257	2.01849	2.19063	0	2.44984	2.26948	7.81662	2.19077	0	0	2.3107	4.55311	2.76618	7.22474	5.45534	0	3.37804	13.1898	0	0	0	4.04228	4.99463	4.71709	0	4.94315	0	2.36328	15.1906
Firmicutes;Clostridia;Clostridiales;Vallitaleaceae	2.79728	0	2.64753	0	4.79099	0	1.9589	0	0	2.67809	0	0	0	0	5.19629	0	0	0	0	1.98173	2.72257	2.01849	0	0	4.89968	0	3.90831	0	0	0	0	4.55311	0	2.40825	1.81845	4.93283	3.37804	0	4.68889	0	0	0	0	2.35855	0	0	0	0	5.06355
Firmicutes;Clostridia;Clostridiales;Xylanivirgaceae	0	3.97338	2.64753	0	0	0	3.9178	0	2.79392	2.67809	0	0	0	2.19969	0	0	0	2.67058	0	0	0	0	4.38126	4.69076	0	2.26948	0	0	0	0	0	0	11.0647	0	1.81845	0	0	0	0	0	0	0	0	0	0	0	0	0	2.53177
Firmicutes;Clostridia;Halanaerobiales;Halanaerobiaceae	0	0	0	0	0	0	3.9178	2.25078	0	0	0	0	2.73973	0	0	0	0	0	0	0	0	0	0	0	0	0	0	2.19077	0	0	4.62139	0	0	0	0	0	0	0	0	0	2.56951	0	0	0	0	0	0	9.45314	0
Firmicutes;Clostridia;Halanaerobiales;Incertae_sedis	0	9.93345	0	0	0	0	0	0	0	0	3.07863	0	0	2.19969	0	0	0	0	0	0	0	0	0	0	0	0	0	0	0	0	0	0	0	0	0	1.64428	0	0	0	0	0	0	0	0	0	0	0	0	0
Firmicutes;Clostridia;Incertae_sedis;Incertae_sedis	993.035	1368.83	1511.74	1180.28	1147.44	1139.64	1285.04	1278.44	1430.49	1084.63	1191.43	1176.44	1331.51	1064.65	1569.28	1081.65	1346.07	1118.97	1012.27	1189.04	931.119	1160.63	1568.49	1006.17	1222.47	1202.82	1139.27	1169.87	1103.58	1328.63	1053.68	1192.92	719.206	1478.66	1105.62	1137.84	1243.12	1508.92	1169.88	1131.18	1490.31	1259.17	1256.15	1139.18	1048.96	1267.92	1255.3	1722.83	1291.2
Firmicutes;Clostridia;Natranaerobiales;Natranaerobiaceae	0	0	0	0	0	0	0	0	0	0	0	0	0	0	0	0	0	0	0	0	0	0	0	0	0	0	0	0	0	0	0	2.27656	0	0	0	0	0	0	0	0	0	0	0	0	0	0	0	0	0
Firmicutes;Clostridia;Thermoanaerobacterales;Incertae_sedis	0	0	0	2.18977	0	0	0	0	2.79392	0	0	0	0	0	0	0	0	0	0	0	2.72257	0	0	0	0	0	0	0	0	0	0	0	0	0	0	0	0	0	0	0	0	0	0	0	0	0	0	0	2.53177
Firmicutes;Clostridia;Thermoanaerobacterales;Thermoanaerobacteraceae	36.3647	93.3744	116.491	105.109	76.6559	60.1395	101.863	132.796	170.429	101.768	86.2016	61.4561	136.986	76.9891	111.72	73.1136	141.692	144.212	94.4204	99.0864	78.9545	102.943	111.722	103.197	83.2945	106.665	125.066	83.2494	73.9667	84.5815	108.603	79.6795	74.6867	161.352	80.0116	100.301	158.768	116.07	110.189	103.507	82.2242	78.8245	62.4329	179.25	52.6297	44.4884	99.7589	80.3517	131.652
Firmicutes;Clostridia;Thermoanaerobacterales;Thermoanaerobacterales_Family_III._Incertae_Sedis	11.1891	5.96007	5.29507	2.18977	9.58199	3.00698	11.7534	2.25078	11.1757	2.67809	6.15726	0	10.9589	6.59906	7.79443	4.3008	2.28535	2.67058	6.58747	1.98173	5.44514	6.05547	8.76251	7.03614	12.2492	4.53896	11.7249	13.1446	2.95867	28.1938	13.8642	6.82967	2.76618	4.81649	3.63689	3.28855	6.75607	0	0	2.46445	5.13901	4.04228	2.49732	2.35855	3.62963	4.94315	14.5482	4.72657	5.06355
Firmicutes;Clostridia;Thermoanaerobacterales;Thermoanaerobacterales_Family_IV._Incertae_Sedis	0	1.98669	0	0	0	0	0	2.25078	0	0	0	0	0	0	0	0	0	0	0	0	8.16771	2.01849	0	0	0	0	0	0	0	0	0	0	0	0	0	0	0	0	0	0	0	0	2.49732	0	1.81482	0	0	0	0
Firmicutes;Erysipelotrichia;Erysipelotrichales;Erysipelotrichaceae	640.577	1110.56	987.53	827.731	742.604	375.872	289.918	729.253	329.683	345.474	1317.65	1325.7	1501.37	156.178	805.425	415.027	2143.66	985.445	601.656	396.346	1080.86	995.115	341.738	860.755	369.926	644.532	531.53	425.01	529.601	771.806	725.559	1627.74	240.657	486.466	1071.06	937.238	418.876	403.609	494.678	507.677	508.762	1414.8	669.281	929.267	246.815	373.208	409.427	742.071	207.605
Firmicutes;Incertae_sedis;Incertae_sedis;Incertae_sedis	3297.99	3760.8	3722.43	2932.1	3102.17	2489.78	3520.15	3900.61	3394.61	2648.63	3605.07	2826.98	3849.32	2859.59	3520.49	3122.38	3144.64	4804.38	3691.18	2716.95	2665.4	3625.21	3130.41	3044.3	2594.38	3236.28	3454.95	2786.66	2949.79	3545.37	3366.68	2911.72	2448.07	3573.84	3054.99	2918.59	3367.9	3701.07	3153.28	2755.26	3080.84	3183.3	2674.62	3398.67	3101.52	3188.33	2984.45	3592.19	3491.32
Firmicutes;Limnochordia;Limnochordales;Limnochordaceae	0	0	0	0	0	0	0	0	0	0	0	0	0	0	0	0	0	0	0	0	0	0	0	0	0	0	0	0	0	0	0	0	0	0	0	0	0	0	0	0	0	0	0	0	0	0	0	0	2.53177
Firmicutes;Negativicutes;Acidaminococcales;Acidaminococcaceae	11.1891	5.96007	47.6556	24.0874	14.373	24.0558	23.5068	24.7586	25.1453	13.3905	6.15726	2.19486	35.6164	17.5975	7.79443	6.4512	18.2828	48.0705	6.58747	25.7625	2.72257	26.2404	4.38126	16.4177	2.44984	20.4253	11.7249	15.3354	17.752	3.52423	20.7963	13.6593	11.0647	12.0412	10.9107	23.0199	33.7804	5.27593	18.7556	17.2512	12.8475	26.2748	2.49732	21.2269	7.25926	9.88631	16.6265	21.2696	22.786
Firmicutes;Negativicutes;Incertae_sedis;Incertae_sedis	394.417	208.602	267.401	225.546	469.517	426.991	319.301	479.417	385.561	345.474	209.347	272.163	457.534	292.558	278.002	658.022	287.954	85.4587	342.548	255.643	313.096	385.531	83.2439	396.369	183.738	426.662	1072.83	319.853	230.776	348.899	427.479	134.317	326.409	168.577	565.537	531.102	216.194	585.628	539.223	564.359	593.556	252.643	399.57	403.311	780.371	543.747	546.596	579.005	139.248
Firmicutes;Negativicutes;Selenomonadales;Incertae_sedis	55.9456	53.6406	52.9507	59.1237	83.8424	3.00698	144.959	139.548	8.38176	48.2057	33.8649	37.3126	106.849	68.1903	31.1777	288.153	15.9974	13.3529	43.9165	15.8538	84.3997	66.6101	26.2875	21.1084	4.89968	38.5811	19.5416	19.717	106.512	17.6211	25.4177	9.10622	58.0897	103.555	85.467	52.6169	33.7804	184.658	157.078	36.9668	244.103	64.6765	79.9141	33.0196	165.148	64.261	70.6626	87.4415	45.5719
Firmicutes;Negativicutes;Selenomonadales;Selenomonadaceae	9507.96	2542.96	3539.75	2982.46	8405.8	7267.86	4756.21	6583.54	6627.18	5881.09	3540.42	4468.73	9383.56	5411.23	2761.83	9698.3	4742.1	787.822	5199.71	4223.06	5374.35	5639.66	863.108	6696.06	2209.76	7223.75	19506.4	6206.46	4443.92	5487.22	8782.96	1905.48	3709.44	2952.51	9117.69	8272.36	2182.21	10588.8	8050.83	10589.7	8224.99	3929.1	6258.27	6938.84	13072.1	9597.13	8926.34	9103.37	1615.27
Firmicutes;Negativicutes;Selenomonadales;Sporomusaceae	5.59456	17.8802	21.1803	15.3284	9.58199	15.0349	23.5068	13.5047	25.1453	10.7124	6.15726	4.38972	10.9589	8.79875	20.7852	4.3008	20.5681	21.3647	10.9791	15.8538	8.16771	10.0924	8.76251	2.34538	9.79936	20.4253	17.5874	15.3354	5.91733	28.1938	18.4856	18.2124	8.29853	28.899	10.9107	11.5099	20.2682	5.27593	14.0667	4.9289	12.8475	6.06342	2.49732	23.5855	7.25926	2.47158	0	16.543	5.06355
Firmicutes;Negativicutes;Veillonellales;Veillonellaceae	69.932	1283.4	937.227	1337.95	1250.45	1503.49	1234.11	1496.77	1341.08	1314.94	920.51	1172.06	1136.99	1282.42	1244.51	1419.26	1492.33	109.494	1521.71	1153.37	1682.55	1739.94	795.198	999.132	1129.38	1345.8	977.078	1075.67	878.724	1466.08	1652.15	635.159	1709.5	835.661	1125.62	1349.95	1239.74	830.959	1891.97	1633.93	822.242	1281.4	1191.22	1110.88	1529.89	1156.7	1055.78	1365.98	1119.04
Firmicutes;Tissierellia;Incertae_sedis;Incertae_sedis	0	0	2.64753	2.18977	0	0	0	0	0	0	3.07863	0	0	2.19969	0	0	0	0	0	0	0	0	0	7.03614	0	0	0	2.19077	0	0	0	0	0	0	0	0	0	0	0	0	0	0	0	0	0	0	0	0	0
Firmicutes;Tissierellia;Tissierellales;Gottschalkiaceae	0	1.98669	0	0	4.79099	0	0	0	2.79392	0	0	4.38972	5.47945	0	0	0	0	2.67058	0	0	0	0	0	0	0	2.26948	0	0	2.95867	0	2.3107	0	2.76618	2.40825	0	0	6.75607	0	0	0	2.56951	0	0	4.71709	0	7.41473	0	7.08985	0
Firmicutes;Tissierellia;Tissierellales;Incertae_sedis	0	0	0	0	0	0	0	0	0	0	0	0	0	0	0	0	0	0	0	0	0	0	0	0	0	0	5.86247	0	0	0	2.3107	0	0	0	0	0	0	0	0	0	0	0	0	0	0	0	0	0	0
Firmicutes;Tissierellia;Tissierellales;Peptoniphilaceae	16.7837	37.7471	29.1229	13.1386	4.79099	12.0279	33.3013	22.5078	8.38176	16.0686	21.5504	8.77944	27.3973	28.5959	15.5889	10.752	13.7121	2.67058	41.7206	9.90864	16.3354	24.2219	10.9531	9.38152	9.79936	11.3474	23.4499	19.717	23.6693	21.1454	18.4856	6.82967	13.8309	19.266	20.0029	18.087	27.0243	7.9139	2.34445	19.7156	17.9865	24.2537	2.49732	28.3026	7.25926	14.8295	29.0964	7.08985	17.7224
Firmicutes;Tissierellia;Tissierellales;Tissierellaceae	0	0	0	0	0	0	0	2.25078	0	0	0	0	0	0	2.59814	0	0	8.01175	2.19582	0	0	0	0	0	2.44984	2.26948	0	0	0	3.52423	2.3107	2.27656	0	0	0	0	0	7.9139	0	0	0	0	0	0	0	0	0	0	0
Fusobacteria;Fusobacteriia;Fusobacteriales;Fusobacteriaceae	587.429	1.98669	0	10.9488	344.951	0	0	76.5266	0	10.7124	132.381	19.7537	408.219	28.5959	36.374	208.589	4.5707	138.87	52.6998	0	8.16771	36.3328	0	0	0	0	1.95416	0	115.388	24.6696	0	100.168	0	0	0	0	3.37804	0	18.7556	7.39335	0	0	9.98926	0	10.8889	0	2.07831	0	0
Fusobacteria;Fusobacteriia;Fusobacteriales;Incertae_sedis	8.39184	0	0	0	0	0	0	0	0	0	0	0	8.21918	0	2.59814	4.3008	0	2.67058	0	0	0	0	0	0	0	0	0	0	0	7.04846	0	0	0	0	0	0	0	0	0	0	0	0	0	0	0	0	0	0	0
Gemmatimonadetes;Incertae_sedis;Incertae_sedis;Incertae_sedis	5.59456	9.93345	0	2.18977	7.18649	6.01395	0	4.50156	5.58784	16.0686	3.07863	6.58458	0	2.19969	0	0	4.5707	5.34117	4.39165	1.98173	2.72257	4.03698	2.19063	4.69076	7.34952	0	0	2.19077	5.91733	3.52423	11.5535	0	0	4.81649	0	3.28855	6.75607	0	4.68889	2.46445	0	8.08456	4.99463	2.35855	9.07408	0	4.15662	2.36328	2.53177
Ignavibacteriae;Ignavibacteria;Ignavibacteriales;Melioribacteraceae	0	0	0	0	0	3.00698	1.9589	0	0	0	0	2.19486	0	0	0	0	0	0	0	0	0	0	0	0	0	0	0	0	2.95867	3.52423	0	0	0	0	0	0	0	0	0	0	0	0	2.49732	0	0	2.47158	0	0	0
Ignavibacteriae;Ignavibacteria;Incertae_sedis;Incertae_sedis	5.59456	1.98669	0	0	0	9.02093	5.87671	13.5047	8.38176	21.4247	9.23588	6.58458	21.9178	6.59906	10.3926	0	2.28535	5.34117	19.7624	19.8173	2.72257	2.01849	6.57189	11.7269	17.1489	2.26948	3.90831	2.19077	14.7933	7.04846	4.62139	2.27656	11.0647	0	3.63689	1.64428	20.2682	2.63797	21.1	0	0	2.02114	7.49195	0	5.44445	0	2.07831	0	0
Ignavibacteriae;Incertae_sedis;Incertae_sedis;Incertae_sedis	5.59456	3.97338	5.29507	0	7.18649	3.00698	0	0	0	2.67809	0	4.38972	0	0	0	2.1504	0	0	0	0	10.8903	0	2.19063	0	0	0	1.95416	0	0	0	0	0	0	0	0	0	0	0	0	0	0	2.02114	0	0	0	0	0	0	0
Incertae_sedis;Candidatus_Sericytochromatia;Incertae_sedis;Incertae_sedis	0	0	0	0	0	0	0	0	0	0	0	0	0	0	0	0	0	0	0	0	0	0	0	0	0	0	0	0	0	0	0	0	0	0	0	0	0	0	0	0	0	0	0	0	0	0	0	0	0
Incertae_sedis;Incertae_sedis;Haloplasmatales;Haloplasmataceae	0	0	0	0	0	0	0	0	0	0	0	0	0	0	0	0	0	0	0	0	0	0	0	0	0	0	0	0	0	0	0	0	0	0	0	0	0	0	0	0	0	0	0	0	0	0	0	0	0
Incertae_sedis;Incertae_sedis;Incertae_sedis;Incertae_sedis	8067.36	8785.14	8450.93	11399.9	8894.48	9240.44	9769.05	9664.86	10035.8	9384.04	9411.37	9705.67	8257.53	8376.41	8672.61	6780.21	7367.96	10484.7	8710.83	9127.84	10128	8614.91	9375.89	10422.9	9115.85	7938.63	6106.74	9689.79	8911.51	7894.27	8244.56	6517.78	10588.9	6220.5	8095.72	7685.35	9387.56	6170.2	9300.42	7119.8	6606.2	7904.68	8947.88	8478.97	8101.34	8289.67	8431.71	5955.48	8678.92
Lentisphaerae;Incertae_sedis;Incertae_sedis;Incertae_sedis	0	0	0	0	0	0	0	0	0	2.67809	0	0	0	0	0	0	0	0	0	0	0	0	0	0	0	0	0	0	0	0	0	0	0	0	0	0	0	0	0	0	0	0	0	0	0	0	0	0	2.53177
Lentisphaerae;Lentisphaeria;Lentisphaerales;Lentisphaeraceae	0	11.9201	21.1803	8.75906	9.58199	6.01395	1.9589	4.50156	13.9696	10.7124	0	4.38972	10.9589	6.59906	7.79443	23.6544	15.9974	2.67058	4.39165	13.8721	0	8.07396	10.9531	0	17.1489	6.80843	7.81662	19.717	8.876	7.04846	11.5535	9.10622	5.53235	28.899	12.7291	8.22139	30.4023	29.0176	4.68889	12.3223	12.8475	4.04228	59.9356	30.6611	3.62963	2.47158	6.23493	21.2696	5.06355
Lentisphaerae;Lentisphaeria;Victivallales;Incertae_sedis	11.1891	0	2.64753	2.18977	0	3.00698	1.9589	0	5.58784	88.3771	27.7077	21.9486	8.21918	10.9984	5.19629	4.3008	0	0	2.19582	0	2.72257	14.1294	6.57189	2.34538	14.699	2.26948	0	0	35.504	10.5727	4.62139	11.3828	11.0647	0	1.81845	0	0	2.63797	0	4.9289	2.56951	0	2.49732	0	9.07408	2.47158	10.3916	0	7.59532
Nitrospinae;Incertae_sedis;Incertae_sedis;Incertae_sedis	0	0	0	0	0	0	0	0	0	0	0	0	0	0	0	0	0	0	0	0	0	0	0	0	0	0	0	0	0	0	0	0	0	0	0	0	0	0	0	0	0	0	0	0	0	0	0	0	0
Nitrospirae;Incertae_sedis;Incertae_sedis;Incertae_sedis	0	0	2.64753	0	0	0	0	0	2.79392	0	0	0	0	0	0	0	0	0	0	0	0	0	0	0	0	0	3.90831	0	0	0	2.3107	0	0	7.22474	0	0	0	0	0	0	0	0	0	0	0	0	2.07831	2.36328	0
Nitrospirae;Nitrospira;Nitrospirales;Nitrospiraceae	0	0	0	0	0	0	0	0	0	0	0	0	0	0	0	0	0	0	0	0	0	0	0	0	0	0	0	0	0	0	0	0	0	0	0	0	0	0	0	0	0	0	0	0	0	0	0	0	0
Planctomycetes;Candidatus_Brocadiae;Candidatus_Brocadiales;Candidatus_Brocadiaceae	0	0	0	0	0	0	0	0	0	2.67809	0	0	0	0	0	0	0	0	0	0	0	0	0	0	0	0	0	0	0	0	0	0	0	0	0	0	0	0	0	0	0	0	0	0	0	0	0	0	0
Planctomycetes;Incertae_sedis;Incertae_sedis;Incertae_sedis	0	0	0	0	0	0	0	0	0	0	0	0	0	0	0	0	0	0	0	0	0	0	0	0	0	0	0	0	0	0	0	0	0	0	0	0	0	0	0	0	0	0	0	0	0	0	0	0	0
Planctomycetes;Planctomycetia;Isosphaerales;Isosphaeraceae	0	0	0	0	0	0	0	0	0	0	0	0	0	0	0	0	0	0	0	0	0	0	0	0	0	0	0	0	0	0	0	0	0	0	0	0	0	0	0	0	0	0	0	0	0	0	0	0	0
Planctomycetes;Planctomycetia;Planctomycetales;Incertae_sedis	0	0	0	0	0	0	0	0	0	0	0	0	0	0	0	0	0	0	0	0	0	0	0	0	0	0	0	0	0	0	0	0	0	0	0	0	0	0	0	0	0	0	0	0	0	0	0	0	0
Planctomycetes;Planctomycetia;Planctomycetales;Planctomycetaceae	0	0	0	0	0	0	0	0	0	0	0	0	0	0	2.59814	0	0	0	0	0	0	0	0	0	0	0	0	0	0	0	0	0	0	0	0	0	0	0	0	0	0	0	0	0	0	0	0	0	0
Proteobacteria;Alphaproteobacteria;Holosporales;Caedimonadaceae	0	0	0	0	0	0	0	0	0	0	0	0	0	0	0	0	0	0	0	0	0	0	0	0	0	0	0	0	0	0	0	0	0	0	0	0	0	0	0	0	0	0	0	0	0	0	0	0	0
Proteobacteria;Alphaproteobacteria;Holosporales;Candidatus_Paracaedibacteraceae	0	0	0	0	0	0	0	0	0	0	0	0	0	0	0	0	0	0	0	0	0	0	0	0	0	0	0	0	0	0	0	0	0	0	0	0	0	0	0	0	0	0	0	0	0	0	0	0	0
Proteobacteria;Alphaproteobacteria;Incertae_sedis;Incertae_sedis	327.282	150.988	129.729	558.39	129.357	219.509	254.657	162.056	273.804	99.0894	409.458	68.0406	117.808	136.381	140.3	43.008	13.7121	210.976	83.4413	67.3788	302.205	234.145	111.722	110.233	438.521	18.1558	93.7995	105.157	183.437	31.7181	117.846	111.551	334.707	43.3484	81.8301	41.1069	111.475	29.0176	37.5111	56.6824	71.9461	20.2114	17.4812	54.2466	50.8149	98.8631	62.3493	37.8125	179.756
Proteobacteria;Alphaproteobacteria;Kiloniellales;Kiloniellaceae	0	0	0	0	0	0	0	0	0	0	0	0	0	0	0	0	0	0	0	0	0	0	0	0	0	0	0	0	0	0	0	0	0	0	0	0	0	0	0	0	0	0	0	0	0	0	0	0	0
Proteobacteria;Alphaproteobacteria;Magnetococcales;Magnetococcaceae	0	0	0	0	0	0	0	0	0	0	0	0	0	0	0	0	0	0	0	0	0	0	0	0	0	0	0	0	0	0	0	0	0	0	0	0	0	0	0	0	0	0	0	0	0	0	0	0	0
Proteobacteria;Alphaproteobacteria;Rhizobiales;Aurantimonadaceae	0	0	2.64753	0	0	6.01395	0	0	0	2.67809	0	0	0	0	0	0	0	0	0	0	0	0	0	0	0	0	0	0	0	0	0	0	0	0	0	0	0	0	0	0	0	0	0	0	0	0	0	0	0
Proteobacteria;Alphaproteobacteria;Rhizobiales;Bartonellaceae	0	0	0	0	0	0	0	0	0	0	0	0	0	0	0	0	0	0	2.19582	0	0	0	0	0	0	0	0	0	0	0	0	0	0	0	0	0	0	0	0	0	0	0	0	0	3.62963	0	0	0	0
Proteobacteria;Alphaproteobacteria;Rhizobiales;Bradyrhizobiaceae	8.39184	3.97338	7.9426	4.37953	2.3955	3.00698	13.7123	2.25078	13.9696	2.67809	3.07863	4.38972	0	0	0	0	4.5707	10.6823	13.1749	3.96346	5.44514	2.01849	6.57189	2.34538	2.44984	11.3474	3.90831	8.76309	5.91733	10.5727	6.93209	6.82967	2.76618	4.81649	7.27379	6.57711	3.37804	15.8278	2.34445	4.9289	0	4.04228	2.49732	21.2269	0	9.88631	2.07831	0	7.59532
Proteobacteria;Alphaproteobacteria;Rhizobiales;Brucellaceae	0	0	0	0	0	0	0	0	0	0	0	0	0	0	0	0	0	0	0	0	0	0	0	0	0	0	0	0	2.95867	0	0	0	0	0	0	0	0	0	0	0	0	0	0	0	0	0	0	0	0
Proteobacteria;Alphaproteobacteria;Rhizobiales;Incertae_sedis	2.79728	0	0	0	2.3955	0	1.9589	0	0	0	6.15726	0	2.73973	0	2.59814	0	0	0	2.19582	1.98173	5.44514	0	4.38126	0	0	0	0	4.38154	2.95867	7.04846	4.62139	0	8.29853	0	0	0	0	0	0	0	0	2.02114	4.99463	0	0	2.47158	0	0	0
Proteobacteria;Alphaproteobacteria;Rhizobiales;Methylobacteriaceae	0	0	0	0	0	0	0	0	0	0	0	0	0	0	0	0	0	0	0	0	0	0	0	7.03614	0	0	0	0	0	0	0	0	0	0	0	0	0	0	0	0	0	0	0	0	0	0	0	0	0
Proteobacteria;Alphaproteobacteria;Rhizobiales;Phyllobacteriaceae	0	0	0	2.18977	0	0	0	0	0	0	0	0	0	0	2.59814	0	0	0	0	0	0	0	0	0	0	0	0	0	0	0	0	0	0	0	0	0	0	0	0	0	0	0	0	2.35855	0	0	0	0	0
Proteobacteria;Alphaproteobacteria;Rhizobiales;Rhizobiaceae	0	0	0	0	0	0	0	0	0	0	0	0	0	0	0	0	0	0	0	0	0	0	0	0	0	0	0	2.19077	0	0	0	0	0	0	0	0	0	0	0	0	0	0	0	0	0	0	0	0	0
Proteobacteria;Alphaproteobacteria;Rhodobacterales;Incertae_sedis	0	0	0	0	0	0	0	0	0	0	0	0	0	0	0	0	0	0	0	0	0	0	0	0	2.44984	0	0	0	0	0	0	0	0	0	0	0	0	2.63797	0	0	0	0	0	0	0	0	0	0	0
Proteobacteria;Alphaproteobacteria;Rhodobacterales;Rhodobacteraceae	0	0	0	0	0	0	0	0	0	0	0	0	0	0	0	0	0	0	2.19582	0	0	0	0	0	0	0	1.95416	0	0	0	0	0	0	0	0	0	0	0	0	0	0	0	0	0	0	0	0	0	2.53177
Proteobacteria;Alphaproteobacteria;Rhodospirillales;Acetobacteraceae	0	0	0	0	0	0	0	0	0	2.67809	0	0	0	0	0	0	0	0	0	0	0	0	0	0	0	0	0	0	0	0	0	0	0	0	0	0	0	0	0	0	0	0	0	0	0	0	0	0	0
Proteobacteria;Alphaproteobacteria;Rhodospirillales;Rhodospirillaceae	5.59456	0	5.29507	2.18977	4.79099	0	1.9589	2.25078	0	5.35619	0	0	0	0	0	2.1504	4.5707	0	0	1.98173	0	0	0	0	4.89968	0	0	0	5.91733	3.52423	0	0	2.76618	0	0	0	3.37804	0	0	0	0	2.02114	0	0	0	0	0	2.36328	0
Proteobacteria;Alphaproteobacteria;Rickettsiales;Anaplasmataceae	0	0	2.64753	0	2.3955	0	1.9589	0	0	0	0	0	0	0	0	0	0	0	0	5.94519	0	0	0	0	0	0	0	0	0	0	0	0	0	0	0	0	0	0	2.34445	0	0	0	0	0	0	4.94315	0	0	0
Proteobacteria;Alphaproteobacteria;Rickettsiales;Incertae_sedis	0	1.98669	0	0	0	3.00698	0	0	0	0	0	2.19486	0	0	0	0	0	0	0	0	0	2.01849	2.19063	0	0	0	0	6.57232	0	3.52423	0	0	0	0	5.45534	0	0	0	0	0	0	0	4.99463	0	0	2.47158	0	2.36328	0
Proteobacteria;Alphaproteobacteria;Rickettsiales;Rickettsiaceae	2.79728	0	0	0	0	0	0	0	0	0	0	0	0	0	0	0	0	0	0	0	0	0	0	0	0	0	1.95416	0	0	0	0	0	2.76618	2.40825	0	0	0	0	0	0	5.13901	0	0	0	0	0	0	0	0
Proteobacteria;Alphaproteobacteria;Sphingomonadales;Erythrobacteraceae	0	0	0	0	0	0	0	0	0	0	0	0	0	0	0	0	0	0	0	0	0	0	0	0	0	2.26948	0	0	0	0	0	0	0	0	0	0	0	0	0	0	0	0	0	0	0	0	0	0	0
Proteobacteria;Alphaproteobacteria;Sphingomonadales;Incertae_sedis	0	0	0	0	0	0	0	0	0	0	0	0	0	0	0	0	0	0	0	0	0	0	0	0	0	0	0	0	0	0	0	0	0	0	0	0	0	0	0	0	0	0	0	0	0	2.47158	0	0	0
Proteobacteria;Alphaproteobacteria;Sphingomonadales;Sphingomonadaceae	0	0	0	0	0	0	0	0	0	0	0	0	0	0	0	0	0	0	0	0	0	0	0	0	0	0	0	0	0	0	0	0	0	0	0	0	0	0	0	0	0	0	0	0	0	0	0	0	0
Proteobacteria;Betaproteobacteria;Burkholderiales;Alcaligenaceae	8.39184	1.98669	2.64753	2.18977	7.18649	3.00698	11.7534	4.50156	2.79392	10.7124	3.07863	8.77944	0	2.19969	5.19629	0	0	0	10.9791	3.96346	0	2.01849	0	2.34538	14.699	6.80843	0	2.19077	23.6693	3.52423	9.24278	11.3828	13.8309	0	0	1.64428	3.37804	0	0	4.9289	0	0	0	0	0	2.47158	2.07831	0	0
Proteobacteria;Betaproteobacteria;Burkholderiales;Burkholderiaceae	30.7701	0	2.64753	2.18977	0	12.0279	5.87671	2.25078	0	5.35619	9.23588	0	8.21918	0	0	0	2.28535	2.67058	6.58747	1.98173	0	6.05547	0	0	0	11.3474	0	0	5.91733	0	2.3107	6.82967	5.53235	0	0	4.93283	0	0	0	2.46445	0	0	7.49195	0	0	2.47158	2.07831	2.36328	5.06355
Proteobacteria;Betaproteobacteria;Burkholderiales;Comamonadaceae	0	1.98669	0	0	0	0	0	0	0	0	3.07863	0	2.73973	0	0	0	0	0	0	0	0	0	0	0	0	0	0	0	2.95867	7.04846	0	2.27656	2.76618	0	0	0	0	0	4.68889	0	0	0	0	0	0	0	0	0	0
Proteobacteria;Betaproteobacteria;Burkholderiales;Incertae_sedis	109.094	15.8935	26.4753	13.1386	31.1415	45.1046	54.8493	29.2602	2.79392	37.4933	30.7863	28.5332	10.9589	32.9953	15.5889	2.1504	6.85605	50.7411	17.5666	41.6163	24.5031	36.3328	10.9531	4.69076	95.5437	81.7012	15.6332	2.19077	38.4627	38.7665	16.1749	43.2546	55.3235	0	5.45534	21.3756	6.75607	5.27593	28.1334	9.8578	5.13901	10.1057	9.98926	7.07564	30.8519	12.3579	45.7228	0	27.8495
Proteobacteria;Betaproteobacteria;Burkholderiales;Oxalobacteraceae	8.39184	5.96007	10.5901	13.1386	7.18649	15.0349	9.79451	4.50156	11.1757	10.7124	12.3145	17.5589	10.9589	15.3978	18.187	4.3008	18.2828	29.3764	6.58747	3.96346	21.7806	2.01849	21.9063	11.7269	24.4984	4.53896	11.7249	6.57232	14.7933	3.52423	4.62139	13.6593	2.76618	9.63298	1.81845	9.86566	10.1341	10.5519	11.7222	7.39335	23.1255	10.1057	17.4812	7.07564	9.07408	9.88631	12.4699	0	10.1271
Proteobacteria;Betaproteobacteria;Burkholderiales;Sutterellaceae	226.58	45.6939	45.0081	10.9488	81.4469	108.251	66.6027	45.0156	0	144.617	113.909	24.1435	38.3562	43.9938	12.9907	12.9024	11.4267	130.859	109.791	53.5067	57.174	48.4437	0	11.7269	129.841	183.828	35.1748	8.76309	103.553	84.5815	32.3497	166.189	107.881	0	1.81845	54.2611	6.75607	5.27593	39.8556	17.2512	10.278	18.1903	27.4705	0	39.926	17.301	64.4276	0	48.1037
Proteobacteria;Betaproteobacteria;Incertae_sedis;Incertae_sedis	139.864	31.787	47.6556	30.6567	52.7009	54.1256	64.6438	29.2602	16.7635	77.6647	80.0443	17.5589	21.9178	26.3963	25.9814	8.6016	15.9974	80.1175	41.7206	41.6163	19.058	36.3328	17.525	21.1084	56.3463	83.9707	27.3582	13.1446	65.0907	56.3877	30.0391	52.3608	66.3882	9.63298	18.1845	29.597	23.6463	10.5519	25.7889	17.2512	12.8475	2.02114	19.9785	16.5098	23.5926	22.2442	37.4096	4.72657	27.8495
Proteobacteria;Betaproteobacteria;Neisseriales;Chromobacteriaceae	2.79728	0	0	0	0	0	0	0	0	0	0	0	0	0	0	0	0	0	2.19582	0	0	0	0	0	0	2.26948	0	0	0	0	0	0	0	0	0	0	0	0	0	0	0	0	0	0	0	0	2.07831	0	0
Proteobacteria;Betaproteobacteria;Neisseriales;Neisseriaceae	8.39184	5.96007	2.64753	4.37953	4.79099	15.0349	13.7123	9.00313	8.38176	21.4247	3.07863	4.38972	5.47945	10.9984	5.19629	6.4512	18.2828	5.34117	13.1749	5.94519	5.44514	0	6.57189	4.69076	0	4.53896	1.95416	4.38154	11.8347	3.52423	2.3107	4.55311	22.1294	7.22474	10.9107	9.86566	6.75607	13.1898	4.68889	4.9289	0	4.04228	9.98926	4.71709	5.44445	14.8295	6.23493	4.72657	0
Proteobacteria;Betaproteobacteria;Nitrosomonadales;Gallionellaceae	0	0	0	0	0	0	0	0	0	0	0	0	0	0	0	0	0	0	2.19582	0	0	0	0	2.34538	0	2.26948	0	0	0	0	0	0	0	0	0	0	0	0	0	0	0	0	0	0	0	0	0	0	0
Proteobacteria;Betaproteobacteria;Nitrosomonadales;Incertae_sedis	2.79728	0	0	6.5693	0	0	5.87671	2.25078	0	2.67809	3.07863	0	0	0	0	0	0	0	2.19582	0	0	2.01849	0	0	2.44984	2.26948	0	0	0	0	0	2.27656	5.53235	0	0	1.64428	0	0	0	4.9289	0	0	2.49732	0	0	0	0	0	0
Proteobacteria;Betaproteobacteria;Nitrosomonadales;Methylophilaceae	8.39184	0	0	0	2.3955	0	0	0	0	0	0	0	0	0	0	0	0	0	0	0	0	0	0	0	0	4.53896	0	0	0	0	0	0	2.76618	0	0	0	0	0	4.68889	0	0	0	0	0	1.81482	2.47158	2.07831	0	0
Proteobacteria;Betaproteobacteria;Nitrosomonadales;Nitrosomonadaceae	2.79728	0	0	2.18977	0	0	0	0	0	2.67809	0	0	0	0	0	0	2.28535	0	0	0	0	0	0	0	0	0	0	2.19077	0	0	0	0	0	0	0	0	0	0	2.34445	0	0	0	0	0	0	0	0	0	0
Proteobacteria;Betaproteobacteria;Nitrosomonadales;Sterolibacteriaceae	16.7837	0	2.64753	0	2.3955	3.00698	0	0	0	0	0	0	0	0	0	0	0	0	4.39165	0	0	4.03698	0	0	0	6.80843	0	0	0	0	0	2.27656	2.76618	0	0	0	0	0	0	0	0	0	0	0	0	0	0	0	0
Proteobacteria;Betaproteobacteria;Rhodocyclales;Azonexaceae	0	0	0	0	0	0	0	0	0	0	0	0	0	0	0	0	0	0	0	0	0	0	0	0	0	0	0	0	0	0	0	0	0	0	0	0	0	0	2.34445	0	0	0	0	0	0	0	0	0	0
Proteobacteria;Betaproteobacteria;Rhodocyclales;Incertae_sedis	0	0	0	0	0	0	0	0	0	0	0	0	0	0	0	0	0	0	0	0	0	0	0	0	0	0	0	0	0	0	0	0	0	0	0	0	0	0	0	0	0	0	0	0	0	0	0	0	0
Proteobacteria;Betaproteobacteria;Rhodocyclales;Rhodocyclaceae	5.59456	11.9201	7.9426	19.7079	2.3955	24.0558	7.83561	20.257	5.58784	8.03428	18.4718	4.38972	13.6986	24.1966	7.79443	6.4512	11.4267	2.67058	0	1.98173	13.6129	16.1479	19.7157	16.4177	9.79936	4.53896	5.86247	10.9539	11.8347	0	13.8642	4.55311	35.9603	0	10.9107	11.5099	6.75607	5.27593	11.7222	4.9289	0	8.08456	22.4758	9.43418	5.44445	7.41473	22.8614	0	2.53177
Proteobacteria;Betaproteobacteria;Rhodocyclales;Zoogloeaceae	0	1.98669	0	0	2.3955	0	1.9589	0	0	2.67809	0	0	0	0	0	0	0	2.67058	0	1.98173	2.72257	0	0	0	0	2.26948	0	0	0	0	2.3107	0	2.76618	0	0	1.64428	0	0	0	0	0	0	0	0	0	0	0	0	0
Proteobacteria;Deltaproteobacteria;Bradymonadales;Bradymonadaceae	0	0	0	0	0	0	0	0	0	0	0	0	0	0	0	0	0	0	0	0	0	0	0	0	0	0	0	0	0	0	0	0	0	0	0	0	0	0	0	0	0	0	0	0	0	2.47158	2.07831	0	0
Proteobacteria;Deltaproteobacteria;Bradymonadales;Incertae_sedis	0	0	0	0	0	0	0	0	0	0	0	0	0	0	0	0	0	0	0	0	0	0	0	0	0	0	0	0	0	0	0	0	0	0	0	0	0	0	0	0	0	0	0	0	0	0	0	0	0
Proteobacteria;Deltaproteobacteria;Candidatus_Acidulodesulfobacterales;Incertae_sedis	0	0	0	0	0	0	0	0	0	0	0	0	0	0	0	0	0	0	0	0	0	0	0	0	0	0	0	0	0	0	0	0	0	0	0	0	0	0	0	0	0	0	0	0	0	0	0	0	0
Proteobacteria;Deltaproteobacteria;Desulfarculales;Desulfarculaceae	0	0	0	0	0	0	0	0	0	0	0	0	0	0	0	0	0	0	0	1.98173	0	0	0	0	0	0	0	0	0	0	0	0	0	0	0	0	0	0	0	0	0	0	0	0	0	0	0	0	0
Proteobacteria;Deltaproteobacteria;Desulfobacterales;Desulfobacteraceae	0	3.97338	2.64753	4.37953	0	6.01395	5.87671	9.00313	0	8.03428	0	0	5.47945	2.19969	10.3926	6.4512	4.5707	5.34117	4.39165	3.96346	8.16771	6.05547	2.19063	0	7.34952	0	1.95416	2.19077	0	3.52423	0	2.27656	8.29853	9.63298	3.63689	1.64428	6.75607	0	2.34445	0	2.56951	6.06342	0	7.07564	3.62963	2.47158	4.15662	2.36328	7.59532
Proteobacteria;Deltaproteobacteria;Desulfobacterales;Desulfobulbaceae	0	0	0	0	0	0	0	0	0	0	0	0	0	0	0	0	0	0	0	0	0	0	0	0	0	2.26948	0	4.38154	0	0	0	0	0	0	0	0	0	0	0	0	0	0	2.49732	0	0	0	0	0	0
Proteobacteria;Deltaproteobacteria;Desulfobacterales;Incertae_sedis	0	0	0	0	0	0	0	0	0	0	0	0	0	0	0	0	0	0	0	0	0	0	0	0	0	0	0	0	0	0	0	0	0	0	0	0	0	0	0	0	0	0	0	0	0	0	0	0	0
Proteobacteria;Deltaproteobacteria;Desulfovibrionales;Desulfohalobiaceae	2.79728	3.97338	2.64753	4.37953	0	6.01395	9.79451	4.50156	5.58784	0	0	6.58458	5.47945	4.39938	12.9907	6.4512	9.14139	5.34117	10.9791	9.90864	5.44514	0	8.76251	2.34538	7.34952	2.26948	1.95416	10.9539	2.95867	0	0	2.27656	8.29853	7.22474	5.45534	1.64428	3.37804	2.63797	2.34445	4.9289	0	4.04228	4.99463	2.35855	5.44445	2.47158	2.07831	2.36328	0
Proteobacteria;Deltaproteobacteria;Desulfovibrionales;Desulfomicrobiaceae	0	0	0	0	0	0	0	0	0	0	0	0	0	0	0	0	0	0	0	0	0	0	0	0	0	0	0	2.19077	0	0	0	0	0	0	0	0	0	0	0	0	0	0	0	0	0	0	0	0	0
Proteobacteria;Deltaproteobacteria;Desulfovibrionales;Desulfonatronaceae	0	1.98669	2.64753	4.37953	0	0	0	0	5.58784	0	0	4.38972	0	4.39938	2.59814	0	0	0	2.19582	7.92691	5.44514	0	6.57189	0	2.44984	0	0	4.38154	0	0	0	0	0	7.22474	0	1.64428	3.37804	2.63797	2.34445	0	5.13901	0	7.49195	2.35855	3.62963	0	0	0	0
Proteobacteria;Deltaproteobacteria;Desulfovibrionales;Desulfovibrionaceae	495.119	357.604	505.679	462.04	354.533	472.095	546.534	263.342	447.027	291.912	387.907	496.038	575.342	85.7878	452.077	447.283	527.916	397.917	344.744	358.693	313.096	363.328	464.413	335.389	671.256	367.655	351.748	368.05	825.468	874.009	628.509	962.983	520.041	221.559	409.15	391.338	564.132	453.73	492.334	431.279	436.816	422.418	489.474	235.855	421.037	343.549	359.548	413.575	321.535
Proteobacteria;Deltaproteobacteria;Desulfovibrionales;Incertae_sedis	13.9864	21.8536	47.6556	17.5181	26.3505	18.0419	31.3424	2.25078	22.3514	8.03428	9.23588	4.38972	16.4384	6.59906	10.3926	8.6016	15.9974	13.3529	17.5666	17.8356	19.058	8.07396	39.4313	11.7269	19.5987	22.6948	5.86247	8.76309	23.6693	10.5727	34.6604	4.55311	27.6618	12.0412	10.9107	6.57711	20.2682	5.27593	11.7222	0	15.417	14.148	22.4758	9.43418	10.8889	4.94315	10.3916	9.45314	20.2542
Proteobacteria;Deltaproteobacteria;Desulfurellales;Desulfurellaceae	0	1.98669	0	2.18977	2.3955	0	1.9589	0	2.79392	0	0	0	0	0	0	0	0	5.34117	2.19582	0	0	0	2.19063	2.34538	0	0	0	0	0	0	0	0	0	0	0	1.64428	0	0	0	2.46445	0	0	0	0	0	0	0	0	0
Proteobacteria;Deltaproteobacteria;Desulfuromonadales;Desulfuromonadaceae	0	0	0	0	0	0	0	0	0	0	0	2.19486	0	0	0	0	0	0	0	0	0	0	0	0	2.44984	0	0	0	0	0	2.3107	0	0	0	0	1.64428	0	0	0	0	0	4.04228	0	0	0	0	0	0	2.53177
Proteobacteria;Deltaproteobacteria;Desulfuromonadales;Geobacteraceae	0	0	2.64753	2.18977	0	3.00698	0	0	0	5.35619	0	2.19486	0	0	0	0	0	0	0	1.98173	0	6.05547	4.38126	0	0	2.26948	5.86247	0	5.91733	0	2.3107	4.55311	0	0	0	0	6.75607	2.63797	0	0	2.56951	8.08456	4.99463	2.35855	0	2.47158	2.07831	2.36328	10.1271
Proteobacteria;Deltaproteobacteria;Desulfuromonadales;Incertae_sedis	0	0	2.64753	0	0	0	0	0	2.79392	0	0	2.19486	0	0	0	0	0	5.34117	0	0	0	0	0	0	2.44984	0	0	0	0	3.52423	0	2.27656	0	0	0	0	0	0	0	4.9289	0	0	0	2.35855	1.81482	0	0	2.36328	0
Proteobacteria;Deltaproteobacteria;Incertae_sedis;Candidatus_Desulfofervidaceae	0	0	0	0	0	0	0	0	0	0	0	0	0	0	0	0	0	0	0	0	0	0	0	0	0	0	0	0	0	0	0	0	0	0	0	0	0	0	0	0	0	0	0	0	0	0	0	0	0
Proteobacteria;Deltaproteobacteria;Incertae_sedis;Incertae_sedis	33.5674	13.9068	15.8852	78.8315	19.164	21.0488	74.4383	18.0063	53.0845	29.459	33.8649	70.2355	49.3151	17.5975	41.5703	25.8048	77.7019	21.3647	26.3499	69.3605	27.2257	42.3883	81.0533	28.1446	85.7444	18.1558	27.3582	26.2893	88.76	14.0969	43.9032	2.27656	60.8559	48.1649	16.366	18.087	30.4023	26.3797	39.8556	29.5734	89.9327	58.6131	64.9302	44.8124	25.4074	19.7726	41.5662	35.4493	12.6589
Proteobacteria;Deltaproteobacteria;Myxococcales;Anaeromyxobacteraceae	0	0	0	0	0	0	0	0	0	0	0	0	0	0	0	0	0	0	0	0	0	0	0	0	0	0	0	0	0	0	0	0	0	0	0	0	0	0	0	0	0	0	0	0	0	0	0	0	0
Proteobacteria;Deltaproteobacteria;Myxococcales;Incertae_sedis	0	0	0	0	0	0	0	0	0	0	0	0	0	0	0	0	0	0	2.19582	0	0	0	0	0	0	0	0	0	0	0	0	0	0	0	0	0	0	0	0	0	0	0	0	0	0	0	0	0	0
Proteobacteria;Deltaproteobacteria;Myxococcales;Kofleriaceae	0	0	0	0	0	0	0	0	0	0	0	0	0	0	0	0	0	0	0	0	0	0	0	0	0	0	0	0	0	0	0	0	0	0	0	0	0	0	0	0	0	0	0	0	0	0	0	0	0
Proteobacteria;Deltaproteobacteria;Myxococcales;Polyangiaceae	0	0	0	0	0	0	0	0	0	0	0	0	0	0	0	0	0	0	0	0	0	0	0	0	0	0	0	0	0	0	0	0	0	0	0	0	0	0	0	0	0	0	0	0	0	0	0	0	0
Proteobacteria;Deltaproteobacteria;Syntrophobacterales;Syntrophaceae	0	0	0	0	0	0	0	0	0	0	0	0	0	0	0	0	0	0	0	0	0	0	0	0	0	0	0	0	0	0	0	0	0	0	0	0	0	0	0	0	0	0	0	0	0	0	0	0	0
Proteobacteria;Deltaproteobacteria;Syntrophobacterales;Syntrophobacteraceae	0	0	0	0	0	0	0	0	0	0	0	0	0	0	0	0	0	0	0	0	0	0	0	0	0	0	0	0	0	0	0	0	0	0	0	0	0	0	0	0	0	0	0	0	0	0	0	0	0
Proteobacteria;Epsilonproteobacteria;Campylobacterales;Campylobacteraceae	0	9.93345	0	4.37953	7.18649	3.00698	1.9589	0	0	2.67809	12.3145	8.77944	0	0	5.19629	4.3008	0	2.67058	0	3.96346	2.72257	4.03698	2.19063	0	7.34952	2.26948	5.86247	4.38154	2.95867	0	2.3107	0	2.76618	2.40825	1.81845	4.93283	3.37804	2.63797	0	9.8578	5.13901	2.02114	0	2.35855	0	4.94315	10.3916	2.36328	10.1271
Proteobacteria;Epsilonproteobacteria;Campylobacterales;Helicobacteraceae	2.79728	0	0	0	11.9775	9.02093	3.9178	0	0	0	0	0	0	10.9984	0	2.1504	0	0	0	0	8.16771	10.0924	0	0	0	13.6169	0	0	5.91733	0	4.62139	2.27656	0	0	0	0	0	0	0	2.46445	0	0	0	0	1.81482	2.47158	2.07831	0	5.06355
Proteobacteria;Epsilonproteobacteria;Campylobacterales;Incertae_sedis	0	0	0	0	0	9.02093	0	0	0	0	0	0	0	0	0	0	0	0	0	0	0	0	0	0	0	2.26948	0	0	0	0	0	0	0	0	0	0	0	0	0	0	0	0	0	0	0	0	0	0	0
Proteobacteria;Epsilonproteobacteria;Incertae_sedis;Incertae_sedis	0	0	0	0	0	0	0	0	0	0	0	0	0	0	0	2.1504	0	0	0	0	0	0	0	0	0	0	0	0	0	0	0	0	0	0	0	0	0	0	0	0	0	0	0	0	0	0	0	0	0
Proteobacteria;Epsilonproteobacteria;Nautiliales;Nautiliaceae	0	0	0	0	0	0	0	0	0	0	0	0	0	0	0	0	0	0	0	0	0	0	0	0	2.44984	0	0	0	0	0	0	0	0	0	0	0	0	0	0	0	2.56951	0	2.49732	0	0	0	0	0	0
Proteobacteria;Gammaproteobacteria;Acidiferrobacterales;Acidiferrobacteraceae	0	0	0	0	0	0	0	0	0	0	0	0	0	0	0	0	0	0	0	0	0	0	0	0	0	0	0	0	0	0	0	0	0	0	0	0	0	0	0	0	0	0	0	0	0	0	0	0	0
Proteobacteria;Gammaproteobacteria;Aeromonadales;Aeromonadaceae	0	0	0	0	0	0	0	0	0	0	0	0	0	0	0	0	0	0	0	0	0	0	0	0	0	0	0	0	0	0	0	0	2.76618	0	0	0	0	0	0	0	0	0	0	0	0	0	0	0	0
Proteobacteria;Gammaproteobacteria;Aeromonadales;Incertae_sedis	0	0	0	0	0	0	0	4.50156	0	0	0	0	0	0	0	0	0	0	0	3.96346	0	0	0	0	0	0	0	0	0	0	0	0	2.76618	0	0	0	3.37804	0	0	0	0	0	0	0	0	0	0	0	0
Proteobacteria;Gammaproteobacteria;Aeromonadales;Succinivibrionaceae	120.283	5.96007	58.2457	10.9488	67.0739	24.0558	39.178	49.5172	0	58.9181	61.5726	4.38972	13.6986	19.7972	2.59814	15.0528	2.28535	37.3882	37.329	25.7625	16.3354	18.1664	0	32.8353	68.5955	15.8863	5.86247	15.3354	17.752	28.1938	11.5535	43.2546	74.6867	0	5.45534	1.64428	6.75607	0	35.1667	2.46445	12.8475	20.2114	9.98926	0	10.8889	17.301	22.8614	0	17.7224
Proteobacteria;Gammaproteobacteria;Alteromonadales;Alteromonadaceae	0	0	0	0	0	0	0	2.25078	0	0	0	0	0	0	0	0	0	2.67058	0	0	2.72257	2.01849	0	4.69076	2.44984	0	0	0	0	0	0	0	8.29853	0	0	0	0	0	0	0	0	2.02114	0	0	0	0	0	0	0
Proteobacteria;Gammaproteobacteria;Alteromonadales;Colwelliaceae	2.79728	0	0	0	0	0	0	0	0	0	3.07863	0	0	0	0	0	0	0	0	0	0	2.01849	0	0	0	0	0	0	0	0	0	0	0	0	0	0	0	0	0	0	0	0	0	0	0	0	0	0	0
Proteobacteria;Gammaproteobacteria;Alteromonadales;Ferrimonadaceae	0	0	0	0	0	0	0	0	0	0	0	0	0	0	0	0	0	0	0	0	0	0	0	0	0	0	0	0	0	0	0	0	0	0	0	0	0	0	0	0	0	0	0	0	0	0	0	0	0
Proteobacteria;Gammaproteobacteria;Alteromonadales;Idiomarinaceae	0	0	0	0	0	0	0	0	0	0	0	0	0	0	0	0	0	0	0	0	0	0	0	0	0	0	0	0	0	0	0	0	0	0	0	0	0	0	0	0	0	0	0	0	0	0	0	0	0
Proteobacteria;Gammaproteobacteria;Alteromonadales;Incertae_sedis	0	0	0	0	0	0	0	0	0	0	0	0	0	0	0	0	0	0	0	1.98173	0	0	2.19063	0	0	0	0	0	0	0	0	0	0	0	0	0	0	0	0	0	0	0	0	0	0	0	0	0	0
Proteobacteria;Gammaproteobacteria;Alteromonadales;Pseudoalteromonadaceae	0	0	0	0	0	0	0	0	0	0	0	0	0	0	0	0	0	0	0	0	0	0	0	0	0	0	0	0	0	0	0	0	0	0	0	0	0	0	0	0	0	0	0	0	0	0	0	0	0
Proteobacteria;Gammaproteobacteria;Alteromonadales;Shewanellaceae	0	0	0	6.5693	0	0	1.9589	0	0	2.67809	6.15726	0	0	0	0	0	0	2.67058	2.19582	0	5.44514	0	0	2.34538	0	0	0	0	5.91733	0	0	0	5.53235	0	0	0	3.37804	0	2.34445	0	0	0	0	0	0	0	0	0	0
Proteobacteria;Gammaproteobacteria;Cardiobacteriales;Cardiobacteriaceae	0	0	0	0	0	0	0	0	0	0	0	0	0	0	0	0	0	0	0	0	0	0	0	0	0	0	0	0	0	0	0	0	0	0	0	0	0	0	0	0	0	0	0	0	0	0	0	0	0
Proteobacteria;Gammaproteobacteria;Cellvibrionales;Cellvibrionaceae	0	0	0	0	0	0	0	0	0	0	0	0	0	0	0	0	0	0	0	0	0	0	0	0	0	0	0	0	0	0	0	0	0	0	0	0	0	0	0	0	0	0	0	2.35855	0	0	0	0	0
Proteobacteria;Gammaproteobacteria;Cellvibrionales;Incertae_sedis	0	0	0	0	0	0	0	2.25078	0	0	0	0	0	0	0	0	0	0	0	0	0	0	0	0	0	0	0	0	0	0	0	0	0	0	0	0	0	0	0	0	0	0	0	0	0	0	0	0	0
Proteobacteria;Gammaproteobacteria;Cellvibrionales;Microbulbiferaceae	0	0	0	0	0	0	0	0	0	0	0	0	0	0	0	0	0	0	0	0	0	0	0	0	0	0	0	0	0	0	0	0	0	0	0	0	0	0	0	0	0	0	0	0	0	0	0	0	0
Proteobacteria;Gammaproteobacteria;Chromatiales;Chromatiaceae	0	0	0	2.18977	0	6.01395	0	0	0	0	0	0	2.73973	0	0	0	4.5707	0	0	0	2.72257	0	0	0	0	0	0	2.19077	5.91733	0	0	0	0	2.40825	0	0	0	0	0	0	0	0	0	2.35855	0	0	0	0	0
Proteobacteria;Gammaproteobacteria;Chromatiales;Ectothiorhodospiraceae	0	1.98669	0	2.18977	0	0	0	2.25078	5.58784	2.67809	3.07863	2.19486	0	0	2.59814	8.6016	4.5707	0	4.39165	0	0	0	6.57189	2.34538	4.89968	0	0	8.76309	0	0	2.3107	9.10622	0	0	3.63689	3.28855	6.75607	0	0	0	0	0	0	0	0	0	0	0	0
Proteobacteria;Gammaproteobacteria;Chromatiales;Halothiobacillaceae	0	0	0	0	0	0	0	0	0	0	0	0	0	0	0	0	0	0	0	0	0	0	2.19063	0	0	0	0	0	0	0	0	0	0	0	0	0	0	0	0	0	0	0	0	0	0	0	2.07831	0	0
Proteobacteria;Gammaproteobacteria;Chromatiales;Incertae_sedis	0	0	0	0	0	0	1.9589	0	2.79392	0	0	0	0	0	0	0	0	0	0	0	0	0	0	0	0	0	0	0	0	0	0	0	0	0	0	0	0	0	0	0	0	0	0	0	0	0	0	0	0
Proteobacteria;Gammaproteobacteria;Chromatiales;Thioalkalibacteraceae	0	0	0	0	0	0	0	0	0	0	0	0	0	0	0	0	0	0	0	0	0	0	0	0	0	0	0	0	0	0	2.3107	0	0	0	0	0	0	0	0	0	0	0	0	0	0	0	0	0	0
Proteobacteria;Gammaproteobacteria;Chromatiales;Wenzhouxiangellaceae	0	0	0	0	0	0	0	0	0	0	0	0	0	0	0	0	0	0	0	0	0	0	0	0	0	0	0	0	0	0	0	0	0	0	0	0	0	0	0	0	0	0	0	0	0	0	0	0	0
Proteobacteria;Gammaproteobacteria;Enterobacterales;Enterobacteriaceae	22.3782	13.9068	0	4.37953	114.984	9.02093	1.9589	0	0	0	197.032	228.265	13.6986	4.39938	12.9907	0	36.5656	0	2.19582	29.7259	1813.23	1743.97	15.3344	32.8353	124.942	47.659	21.4957	2.19077	630.196	278.414	43.9032	1365.93	35.9603	28.899	0	36.1741	6.75607	137.174	53.9223	2.46445	12.8475	4.04228	24.9732	44.8124	7.25926	7.41473	4.15662	2.36328	53.1672
Proteobacteria;Gammaproteobacteria;Enterobacterales;Erwiniaceae	0	0	0	0	0	0	0	0	0	0	0	0	0	0	0	0	0	0	0	0	0	0	0	0	0	0	0	0	0	0	0	0	0	0	0	0	0	0	0	0	0	0	0	0	0	0	0	0	0
Proteobacteria;Gammaproteobacteria;Enterobacterales;Incertae_sedis	0	0	0	0	0	0	0	0	0	0	0	0	0	0	0	0	0	0	0	0	2.72257	2.01849	0	0	0	0	0	0	0	0	0	0	0	2.40825	1.81845	0	0	0	0	0	0	0	0	0	0	0	0	0	0
Proteobacteria;Gammaproteobacteria;Enterobacterales;Morganellaceae	0	0	0	0	0	6.01395	0	2.25078	0	0	0	0	0	0	0	0	4.5707	2.67058	0	0	0	0	2.19063	0	2.44984	0	0	2.19077	0	3.52423	0	4.55311	0	0	0	0	0	0	2.34445	2.46445	0	0	2.49732	2.35855	0	0	0	0	0
Proteobacteria;Gammaproteobacteria;Enterobacterales;Yersiniaceae	0	0	0	0	0	0	0	0	0	0	0	0	0	0	0	0	0	0	0	1.98173	2.72257	4.03698	0	4.69076	2.44984	0	0	0	0	3.52423	0	0	0	0	0	0	0	0	0	0	0	4.04228	0	0	0	0	0	0	0
Proteobacteria;Gammaproteobacteria;Immundisolibacterales;Immundisolibacteraceae	0	0	0	0	0	0	0	0	0	0	0	0	0	2.19969	0	0	0	0	0	0	0	0	0	0	0	0	0	0	0	0	0	0	0	0	0	0	0	0	0	0	0	0	0	0	0	0	0	0	0
Proteobacteria;Gammaproteobacteria;Incertae_sedis;Candidatus_Competibacteraceae	0	0	0	0	0	3.00698	0	0	0	0	0	0	0	4.39938	0	0	0	0	0	0	0	0	0	0	2.44984	0	0	4.38154	0	0	2.3107	0	0	2.40825	0	3.28855	0	0	0	0	0	0	0	0	1.81482	0	0	0	0
Proteobacteria;Gammaproteobacteria;Incertae_sedis;Incertae_sedis	44.7565	31.787	31.7704	45.9851	26.3505	39.0907	29.3835	54.0188	58.6723	37.4933	67.7298	4.38972	19.1781	63.7909	44.1685	17.2032	22.8535	18.6941	26.3499	47.5615	38.116	28.2589	56.9563	58.6345	48.9968	20.4253	31.2665	43.8154	20.7107	21.1454	30.0391	38.7015	49.7912	19.266	49.0981	3.28855	37.1584	15.8278	30.4778	22.1801	35.9731	32.3383	42.4544	37.7367	36.2963	19.7726	33.253	11.8164	25.3177
Proteobacteria;Gammaproteobacteria;Legionellales;Coxiellaceae	0	0	0	0	0	0	0	0	0	0	0	0	0	0	0	0	0	0	0	0	0	0	0	0	0	0	0	0	0	0	2.3107	0	0	0	0	0	0	0	2.34445	0	0	0	0	0	0	0	2.07831	0	0
Proteobacteria;Gammaproteobacteria;Legionellales;Legionellaceae	0	0	0	0	2.3955	0	1.9589	0	0	5.35619	0	0	0	0	0	0	0	0	4.39165	1.98173	0	0	0	0	0	0	0	0	0	0	0	2.27656	0	0	0	0	3.37804	0	2.34445	0	0	2.02114	0	0	0	0	0	0	0
Proteobacteria;Gammaproteobacteria;Methylococcales;Methylothermaceae	2.79728	3.97338	2.64753	4.37953	2.3955	6.01395	3.9178	2.25078	8.38176	10.7124	6.15726	2.19486	8.21918	0	2.59814	4.3008	9.14139	0	2.19582	13.8721	10.8903	0	6.57189	2.34538	0	0	5.86247	2.19077	8.876	0	13.8642	0	5.53235	2.40825	3.63689	1.64428	6.75607	0	2.34445	2.46445	2.56951	2.02114	9.98926	7.07564	0	2.47158	4.15662	0	2.53177
Proteobacteria;Gammaproteobacteria;Oceanospirillales;Alcanivoracaceae	0	0	0	0	0	0	0	0	0	0	0	2.19486	0	0	0	0	0	0	0	0	0	0	0	0	0	0	0	0	0	0	0	0	0	0	0	0	0	0	0	0	0	0	0	0	0	0	0	0	0
Proteobacteria;Gammaproteobacteria;Oceanospirillales;Endozoicomonadaceae	0	0	0	0	0	0	0	0	0	0	0	0	0	0	0	0	0	0	0	0	0	0	0	0	0	0	0	0	0	0	0	0	0	0	0	0	0	0	0	0	0	0	0	2.35855	0	0	0	0	0
Proteobacteria;Gammaproteobacteria;Oceanospirillales;Hahellaceae	0	0	0	0	0	0	0	0	0	0	0	0	0	0	0	0	0	0	0	0	0	0	0	0	0	0	0	0	0	0	0	0	0	0	0	1.64428	0	0	0	0	0	0	0	0	0	0	0	0	0
Proteobacteria;Gammaproteobacteria;Oceanospirillales;Halomonadaceae	0	0	0	0	0	0	0	2.25078	0	0	0	0	0	0	0	0	0	0	0	0	0	0	0	0	0	0	0	0	0	3.52423	0	4.55311	0	0	0	0	0	0	0	0	0	0	2.49732	0	0	0	0	0	0
Proteobacteria;Gammaproteobacteria;Oceanospirillales;Incertae_sedis	0	0	0	0	0	0	0	0	0	0	0	0	0	0	0	0	0	0	0	3.96346	0	0	0	0	0	0	0	0	0	0	0	0	0	0	0	0	0	0	0	0	0	0	0	0	1.81482	0	0	0	0
Proteobacteria;Gammaproteobacteria;Oceanospirillales;Oceanospirillaceae	0	0	0	0	0	0	0	0	0	0	0	0	0	0	0	0	0	0	0	0	0	0	0	0	0	0	0	0	0	0	0	0	0	0	0	0	0	0	0	0	0	0	2.49732	0	0	0	2.07831	0	0
Proteobacteria;Gammaproteobacteria;Oceanospirillales;Saccharospirillaceae	0	0	0	0	0	0	0	0	0	0	0	0	0	0	0	0	0	0	0	0	0	0	0	0	0	0	0	0	0	0	0	0	0	0	0	0	0	0	0	0	0	0	0	0	0	0	0	0	0
Proteobacteria;Gammaproteobacteria;Orbales;Orbaceae	0	0	0	0	0	0	0	0	0	0	0	0	0	0	0	0	0	0	0	0	0	0	0	2.34538	0	0	0	0	0	0	0	0	0	0	0	0	0	0	0	0	0	0	0	0	0	0	0	0	0
Proteobacteria;Gammaproteobacteria;Pasteurellales;Pasteurellaceae	0	0	2.64753	0	2.3955	0	0	0	0	0	0	0	0	0	0	0	0	0	0	0	0	0	0	0	0	0	0	0	0	0	0	0	0	0	0	0	0	0	0	0	0	0	0	0	0	0	0	0	0
Proteobacteria;Gammaproteobacteria;Pseudomonadales;Incertae_sedis	0	0	0	0	0	0	0	0	0	0	6.15726	0	0	0	0	0	0	0	0	0	0	0	0	0	0	0	0	0	0	0	0	0	0	0	0	0	0	0	0	0	0	0	0	0	0	0	0	0	0
Proteobacteria;Gammaproteobacteria;Pseudomonadales;Moraxellaceae	16.7837	1.98669	0	13.1386	0	24.0558	11.7534	2.25078	0	2.67809	6.15726	0	5.47945	6.59906	15.5889	2.1504	4.5707	2.67058	2.19582	3.96346	5.44514	10.0924	6.57189	18.763	4.89968	9.07791	1.95416	4.38154	2.95867	0	4.62139	0	24.8956	0	3.63689	1.64428	3.37804	0	7.03334	4.9289	2.56951	4.04228	0	4.71709	0	2.47158	2.07831	0	0
Proteobacteria;Gammaproteobacteria;Pseudomonadales;Pseudomonadaceae	8.39184	1.98669	5.29507	4.37953	7.18649	36.0837	1.9589	6.75235	13.9696	8.03428	9.23588	2.19486	2.73973	6.59906	5.19629	2.1504	4.5707	5.34117	2.19582	1.98173	19.058	16.1479	6.57189	9.38152	7.34952	0	1.95416	4.38154	14.7933	3.52423	6.93209	22.7656	19.3632	2.40825	0	4.93283	3.37804	0	4.68889	12.3223	2.56951	0	9.98926	4.71709	0	7.41473	12.4699	11.8164	7.59532
Proteobacteria;Gammaproteobacteria;Salinisphaerales;Salinisphaeraceae	0	0	0	0	0	0	0	0	0	0	0	0	0	0	0	0	0	0	0	0	0	0	0	0	0	2.26948	0	0	0	0	0	0	0	0	0	0	0	0	0	0	0	0	0	0	0	0	0	0	0
Proteobacteria;Gammaproteobacteria;Thiotrichales;Fastidiosibacteraceae	0	0	0	0	0	0	1.9589	0	0	0	0	2.19486	0	0	0	0	0	0	0	0	0	0	0	0	0	0	0	0	0	0	0	0	2.76618	0	0	0	13.5121	0	0	0	0	0	2.49732	0	1.81482	2.47158	0	0	0
Proteobacteria;Gammaproteobacteria;Thiotrichales;Piscirickettsiaceae	0	0	0	0	0	0	0	0	0	0	0	0	0	0	0	0	0	0	0	0	0	0	0	0	0	0	0	0	0	0	0	0	0	0	0	0	0	0	0	0	0	0	0	0	0	0	0	0	0
Proteobacteria;Gammaproteobacteria;Thiotrichales;Thiotrichaceae	0	0	0	0	0	0	0	0	0	0	0	0	0	0	0	0	0	0	0	0	0	0	0	0	0	0	0	0	0	0	0	0	0	0	0	0	0	0	0	0	0	0	0	0	0	0	0	0	0
Proteobacteria;Gammaproteobacteria;Vibrionales;Vibrionaceae	0	1.98669	0	2.18977	0	0	0	0	0	2.67809	0	0	0	0	0	0	0	0	0	0	0	0	0	0	0	0	0	0	0	0	0	0	0	0	0	0	0	0	0	0	0	0	0	0	0	0	0	0	0
Proteobacteria;Gammaproteobacteria;Xanthomonadales;Incertae_sedis	0	0	0	0	0	0	0	0	0	0	0	0	0	0	0	0	0	0	0	3.96346	0	0	0	0	0	0	0	0	0	0	0	0	0	0	0	0	0	0	0	0	0	0	0	0	0	0	0	0	0
Proteobacteria;Gammaproteobacteria;Xanthomonadales;Rhodanobacteraceae	0	13.9068	2.64753	2.18977	0	0	0	0	0	2.67809	6.15726	2.19486	0	4.39938	0	0	0	0	0	7.92691	0	0	0	0	0	0	0	0	0	3.52423	4.62139	2.27656	2.76618	4.81649	0	0	0	0	0	0	0	0	2.49732	7.07564	1.81482	0	2.07831	0	0
Proteobacteria;Gammaproteobacteria;Xanthomonadales;Xanthomonadaceae	2.79728	9.93345	0	4.37953	16.7685	18.0419	7.83561	13.5047	0	10.7124	6.15726	0	8.21918	8.79875	10.3926	4.3008	9.14139	5.34117	4.39165	7.92691	5.44514	6.05547	21.9063	11.7269	9.79936	2.26948	3.90831	6.57232	11.8347	14.0969	0	13.6593	27.6618	2.40825	3.63689	13.1542	0	2.63797	0	9.8578	15.417	2.02114	9.98926	11.7927	0	9.88631	0	2.36328	10.1271
Proteobacteria;Hydrogenophilalia;Hydrogenophilales;Hydrogenophilaceae	0	0	0	0	0	0	0	0	0	0	0	0	0	0	0	0	0	0	0	0	0	0	0	0	0	0	0	0	0	0	0	0	0	0	0	0	0	0	0	0	0	0	0	0	0	0	0	0	0
Proteobacteria;Incertae_sedis;Incertae_sedis;Incertae_sedis	137.067	73.5075	68.8359	151.094	50.3054	135.314	115.575	105.787	120.139	163.364	135.46	61.4561	87.6712	85.7878	93.5332	49.4592	107.411	90.7998	147.12	138.721	122.516	66.6101	129.247	140.723	164.139	72.6233	48.8539	131.446	198.231	88.1057	83.1851	93.3388	141.075	36.1237	136.383	73.9925	94.585	68.5871	110.189	59.1468	74.5156	60.6342	154.834	120.286	72.5926	91.4483	124.699	33.086	43.0402
Proteobacteria;Oligoflexia;Bacteriovoracales;Bacteriovoracaceae	0	0	0	0	2.3955	0	0	0	0	0	0	0	0	0	0	0	0	0	0	0	0	0	0	0	0	0	0	0	0	0	0	0	0	0	0	0	0	0	0	0	0	0	0	0	0	0	0	0	0
Proteobacteria;Oligoflexia;Bacteriovoracales;Halobacteriovoraceae	0	0	0	0	0	0	0	0	0	0	0	0	0	0	0	0	0	0	0	0	0	0	0	0	0	0	0	0	0	0	0	0	0	0	0	0	0	0	0	0	0	0	0	0	0	0	0	0	2.53177
Proteobacteria;Oligoflexia;Bdellovibrionales;Incertae_sedis	0	0	0	0	0	0	0	0	0	0	0	0	0	0	0	0	0	0	0	0	0	0	0	0	0	0	0	0	0	0	0	0	0	0	0	0	0	0	0	0	0	0	0	0	0	0	0	0	0
Proteobacteria;Zetaproteobacteria;Mariprofundales;Mariprofundaceae	0	0	0	0	0	0	0	0	0	0	0	0	0	0	0	0	0	0	0	0	0	0	0	0	0	0	0	0	0	0	0	0	0	0	0	0	0	0	0	0	0	0	0	0	0	0	0	0	0
Spirochaetes;Incertae_sedis;Incertae_sedis;Incertae_sedis	8.39184	3.97338	7.9426	8.75906	0	6.01395	11.7534	4.50156	0	18.7467	43.1008	4.38972	2.73973	10.9984	5.19629	0	2.28535	8.01175	6.58747	5.94519	0	6.05547	2.19063	7.03614	2.44984	0	0	0	5.91733	10.5727	4.62139	2.27656	11.0647	0	0	6.57711	6.75607	0	9.37778	2.46445	0	0	4.99463	0	0	14.8295	0	7.08985	2.53177
Spirochaetes;Spirochaetia;Brachyspirales;Brachyspiraceae	0	0	0	0	0	0	0	0	13.9696	10.7124	83.123	0	0	0	0	0	0	0	0	0	0	0	0	0	0	0	0	0	0	0	0	0	0	0	1.81845	0	0	0	4.68889	0	0	0	0	2.35855	0	0	0	0	0
Spirochaetes;Spirochaetia;Leptospirales;Leptospiraceae	0	0	0	0	0	0	0	0	0	0	0	0	0	0	0	0	0	0	0	0	0	0	0	0	0	0	0	0	0	0	0	0	0	0	1.81845	0	0	0	0	0	0	0	0	0	0	0	0	0	0
Spirochaetes;Spirochaetia;Spirochaetales;Borreliaceae	0	0	0	0	0	0	0	0	0	0	0	0	0	0	0	0	0	0	0	0	0	0	0	0	0	0	0	0	0	0	0	0	0	0	0	0	0	0	0	0	0	0	0	0	0	0	0	0	0
Spirochaetes;Spirochaetia;Spirochaetales;Incertae_sedis	72.7293	33.7737	103.254	39.4158	35.9324	84.1953	148.877	45.0156	27.9392	136.583	184.718	63.6509	46.5753	74.7894	51.9629	17.2032	13.7121	101.482	46.1123	31.7077	49.0063	60.5547	35.0501	65.6707	71.0453	6.80843	9.77078	10.9539	79.884	28.1938	30.0391	27.3187	116.179	2.40825	16.366	8.22139	40.5364	26.3797	16.4111	4.9289	0	2.02114	19.9785	28.3026	14.5185	49.4315	12.4699	0	60.7626
Spirochaetes;Spirochaetia;Spirochaetales;Spirochaetaceae	27.9728	5.96007	79.426	30.6567	47.9099	57.1325	94.0273	36.0125	0	101.768	150.853	28.5332	13.6986	37.3947	33.7759	8.6016	0	53.4117	37.329	29.7259	24.5031	18.1664	21.9063	39.8715	56.3463	4.53896	7.81662	10.9539	76.9254	21.1454	39.2818	20.489	80.2191	0	14.5476	8.22139	16.8902	7.9139	25.7889	0	0	2.02114	2.49732	4.71709	3.62963	37.0737	22.8614	0	43.0402
Synergistetes;Incertae_sedis;Incertae_sedis;Incertae_sedis	41.9592	17.8802	34.4179	21.8977	21.5595	24.0558	43.0958	15.7555	8.38176	40.1714	30.7863	37.3126	19.1781	46.1934	18.187	8.6016	25.1388	8.01175	26.3499	27.7442	16.3354	20.1849	2.19063	18.763	26.9482	22.6948	9.77078	6.57232	56.2147	31.7181	27.7284	52.3608	41.4926	0	1.81845	8.22139	20.2682	7.9139	37.5111	9.8578	12.8475	20.2114	24.9732	7.07564	25.4074	22.2442	29.0964	4.72657	27.8495
Synergistetes;Synergistia;Synergistales;Incertae_sedis	39.1619	3.97338	29.1229	10.9488	11.9775	21.0488	27.4246	11.2539	11.1757	5.35619	12.3145	10.9743	5.47945	10.9984	12.9907	6.4512	20.5681	40.0588	10.9791	3.96346	8.16771	16.1479	0	28.1446	7.34952	4.53896	9.77078	8.76309	35.504	24.6696	25.4177	29.5952	11.0647	4.81649	3.63689	4.93283	16.8902	5.27593	9.37778	7.39335	0	2.02114	17.4812	7.07564	16.3333	14.8295	10.3916	7.08985	15.1906
Synergistetes;Synergistia;Synergistales;Synergistaceae	766.455	305.95	458.023	490.507	349.742	342.795	558.287	398.388	176.017	385.645	535.681	498.233	383.562	527.925	501.442	483.84	502.777	547.47	368.898	560.829	362.102	438.012	122.675	394.024	529.165	388.081	293.123	140.209	884.642	542.731	473.693	794.518	600.26	48.1649	116.381	166.072	385.096	242.693	625.967	162.654	110.489	323.383	309.667	129.72	451.889	420.168	494.638	94.5314	620.285
Tenericutes;Incertae_sedis;Incertae_sedis;Incertae_sedis	19.581	19.8669	18.5327	54.7441	4.79099	6.01395	5.87671	4.50156	41.9088	16.0686	24.629	4.38972	46.5753	15.3978	2.59814	10.752	13.7121	0	19.7624	9.90864	46.2837	34.3143	6.57189	18.763	0	6.80843	5.86247	21.9077	14.7933	14.0969	4.62139	4.55311	74.6867	2.40825	7.27379	13.1542	10.1341	21.1037	2.34445	27.109	10.278	18.1903	2.49732	28.3026	43.5556	2.47158	37.4096	0	5.06355
Tenericutes;Mollicutes;Acholeplasmatales;Acholeplasmataceae	5.59456	11.9201	0	15.3284	0	0	1.9589	0	5.58784	0	15.3931	0	2.73973	0	2.59814	4.3008	9.14139	0	6.58747	3.96346	19.058	8.07396	13.1438	14.0723	0	0	1.95416	8.76309	2.95867	7.04846	2.3107	4.55311	33.1941	0	3.63689	16.4428	3.37804	7.9139	0	0	12.8475	10.1057	0	2.35855	14.5185	2.47158	12.4699	0	10.1271
Tenericutes;Mollicutes;Entomoplasmatales;Entomoplasmataceae	0	0	0	0	0	0	0	2.25078	0	0	0	0	0	0	0	0	0	0	0	0	2.72257	0	2.19063	0	0	0	0	0	0	0	0	0	2.76618	0	0	0	0	0	0	0	0	0	0	0	0	0	0	0	2.53177
Tenericutes;Mollicutes;Entomoplasmatales;Incertae_sedis	0	0	0	0	0	0	0	0	0	0	0	0	0	0	0	0	0	0	0	0	0	0	0	0	0	0	0	0	0	0	0	0	0	0	0	0	0	0	0	0	0	0	0	0	0	0	0	0	0
Tenericutes;Mollicutes;Entomoplasmatales;Spiroplasmataceae	0	0	0	4.37953	0	0	0	0	0	0	0	0	0	0	0	0	0	0	0	0	0	0	0	0	0	0	0	0	2.95867	0	0	0	0	0	0	1.64428	0	0	0	0	0	0	0	0	0	0	0	0	0
Tenericutes;Mollicutes;Incertae_sedis;Incertae_sedis	19.581	23.8403	47.6556	457.661	100.611	273.635	170.424	76.5266	173.223	334.762	286.312	140.471	150.685	186.973	158.487	55.9104	116.553	34.7176	120.77	25.7625	351.212	207.904	129.247	145.414	279.282	83.9707	68.3954	70.1047	153.851	98.6784	106.292	22.7656	627.922	65.0226	63.6456	46.0398	97.963	31.6556	56.2667	59.1468	46.2511	80.8456	197.288	103.776	112.519	274.345	145.482	59.0821	35.4448
Tenericutes;Mollicutes;Mycoplasmatales;Mycoplasmataceae	5.59456	0	0	2.18977	2.3955	3.00698	7.83561	0	2.79392	0	0	0	8.21918	4.39938	0	15.0528	0	0	2.19582	0	0	0	0	0	0	0	0	8.76309	0	0	0	0	5.53235	0	0	0	0	0	0	0	0	6.06342	2.49732	9.43418	1.81482	0	2.07831	4.72657	2.53177
Thermodesulfobacteria;Thermodesulfobacteria;Thermodesulfobacteriales;Thermodesulfobacteriaceae	0	0	0	2.18977	0	0	0	0	0	5.35619	0	0	0	0	0	0	0	0	0	0	0	0	0	0	0	0	0	2.19077	0	0	0	0	0	0	0	0	3.37804	0	0	0	0	0	0	0	1.81482	0	0	0	0
Thermotogae;Thermotogae;Kosmotogales;Kosmotogaceae	0	0	0	0	0	0	0	0	0	0	0	0	0	0	0	0	0	0	0	0	0	0	0	0	0	0	0	0	0	0	0	0	0	0	0	0	0	0	0	0	0	0	0	0	0	0	0	0	0
Thermotogae;Thermotogae;Petrotogales;Petrotogaceae	0	0	0	0	0	0	0	0	0	0	0	0	0	0	0	0	0	0	0	0	0	0	0	0	0	0	1.95416	0	0	0	0	0	0	0	0	0	0	0	0	0	0	0	0	0	0	0	0	0	0
Thermotogae;Thermotogae;Thermotogales;Fervidobacteriaceae	0	0	0	0	0	0	0	0	0	0	0	0	0	0	0	0	0	0	0	0	0	0	0	0	0	0	0	0	0	0	0	0	2.76618	0	0	0	0	0	0	0	0	0	0	0	0	0	0	0	0
Thermotogae;Thermotogae;Thermotogales;Incertae_sedis	0	5.96007	10.5901	2.18977	2.3955	3.00698	3.9178	9.00313	8.38176	8.03428	0	2.19486	8.21918	0	2.59814	0	11.4267	0	8.78329	1.98173	0	0	0	2.34538	2.44984	4.53896	3.90831	13.1446	2.95867	7.04846	6.93209	6.82967	0	2.40825	3.63689	6.57711	6.75607	2.63797	2.34445	4.9289	0	2.02114	7.49195	11.7927	3.62963	4.94315	8.31324	16.543	7.59532
Thermotogae;Thermotogae;Thermotogales;Thermotogaceae	0	0	5.29507	0	0	3.00698	0	2.25078	0	0	0	6.58458	2.73973	0	0	2.1504	0	0	0	0	0	2.01849	0	0	0	0	0	0	0	0	0	0	0	0	0	0	0	0	0	0	0	0	0	0	3.62963	0	0	0	2.53177
Verrucomicrobia;Incertae_sedis;Incertae_sedis;Incertae_sedis	11.1891	0	0	2.18977	0	0	0	0	0	0	6.15726	13.1692	0	2.19969	2.59814	0	0	8.01175	2.19582	0	0	0	2.19063	4.69076	4.89968	2.26948	0	0	8.876	31.7181	9.24278	0	11.0647	0	0	1.64428	0	0	0	0	0	0	0	0	0	0	0	0	5.06355
Verrucomicrobia;Methylacidiphilae;Methylacidiphilales;Methylacidiphilaceae	0	0	0	0	0	0	0	2.25078	0	0	0	0	0	0	0	0	0	0	0	0	0	0	0	0	0	0	0	0	0	0	0	0	0	0	0	0	0	0	0	0	0	0	0	0	0	0	0	0	0
Verrucomicrobia;Opitutae;Incertae_sedis;Incertae_sedis	0	0	0	0	2.3955	0	0	0	0	0	0	0	0	0	0	0	0	0	0	0	0	0	0	0	0	0	0	0	0	0	0	0	0	0	0	0	0	0	0	0	0	0	0	0	0	0	0	0	0
Verrucomicrobia;Opitutae;Opitutales;Opitutaceae	0	0	0	0	0	0	0	0	0	0	0	0	0	0	0	0	0	0	0	0	0	0	0	0	0	0	0	0	0	0	0	0	0	0	0	0	0	0	0	0	0	0	0	0	0	0	0	0	0
Verrucomicrobia;Opitutae;Puniceicoccales;Puniceicoccaceae	0	0	0	0	0	0	0	0	0	0	0	0	0	0	0	0	0	0	0	0	0	0	0	0	0	0	0	0	0	0	0	0	0	0	0	0	0	0	0	0	0	0	0	0	0	0	0	0	0
Verrucomicrobia;Spartobacteria;Incertae_sedis;Incertae_sedis	0	0	0	0	0	0	0	0	0	0	0	0	0	0	0	0	0	0	0	0	0	0	0	2.34538	0	0	0	0	0	0	0	0	0	0	0	0	0	0	0	0	0	0	0	0	0	0	0	0	0
Verrucomicrobia;Verrucomicrobiae;Verrucomicrobiales;Akkermansiaceae	310.498	0	479.204	6.5693	208.408	0	92.0684	18.0063	0	0	18.4718	219.486	0	6.59906	0	0	0	536.787	10.9791	124.849	43.5611	20.1849	0	351.807	7.34952	0	0	0	0	3.52423	168.681	0	0	0	23.6398	11.5099	54.0486	0	114.878	0	0	0	0	0	0	0	31.1747	0	205.074
Verrucomicrobia;Verrucomicrobiae;Verrucomicrobiales;Incertae_sedis	5.59456	0	21.1803	0	4.79099	0	3.9178	0	0	0	0	19.7537	0	0	0	0	0	21.3647	0	1.98173	0	0	0	28.1446	0	0	0	0	0	0	6.93209	0	0	0	0	0	3.37804	0	0	0	0	0	0	0	0	0	2.07831	0	10.1271
Verrucomicrobia;Verrucomicrobiae;Verrucomicrobiales;Verrucomicrobia_subdivision_3	0	0	0	0	0	0	0	0	0	0	0	0	0	0	0	0	0	0	0	0	0	0	0	0	0	0	0	0	0	0	0	0	0	0	0	0	0	0	0	0	0	0	0	0	0	0	0	0	0
Verrucomicrobia;Verrucomicrobiae;Verrucomicrobiales;Verrucomicrobiaceae	2.79728	0	0	0	2.3955	0	0	0	0	0	0	0	0	0	0	0	0	5.34117	0	0	0	0	0	0	0	0	0	0	0	0	0	0	0	0	0	0	0	0	0	0	0	0	0	0	1.81482	0	0	0	0
candidate_division_CPR2;Incertae_sedis;Incertae_sedis;Incertae_sedis	0	0	0	0	0	0	0	0	0	0	0	0	0	0	0	0	0	0	0	0	0	0	0	0	0	0	0	0	0	0	0	0	0	0	0	0	0	0	0	0	0	0	0	0	0	0	0	0	0
candidate_division_LCP-89;Incertae_sedis;Incertae_sedis;Incertae_sedis	0	0	0	0	0	0	0	0	0	0	0	0	0	0	0	0	0	0	0	0	0	0	0	0	0	0	0	0	0	0	0	0	0	0	0	0	0	0	0	0	0	0	0	0	0	0	0	0	0
candidate_division_NC10;Incertae_sedis;Incertae_sedis;Incertae_sedis	0	0	0	0	0	0	0	0	0	0	0	0	0	0	0	0	0	0	0	0	0	0	0	0	0	0	0	0	0	0	0	0	0	0	0	0	0	0	0	0	0	0	0	7.07564	0	0	0	0	0
candidate_division_WOR-3;Incertae_sedis;Incertae_sedis;Incertae_sedis	0	0	0	0	0	0	0	0	0	0	0	0	0	0	0	0	0	0	0	0	0	0	0	0	0	0	0	0	0	0	0	0	0	0	0	0	0	0	0	0	0	0	0	0	0	0	0	0	0
candidate_division_WWE3;Incertae_sedis;Incertae_sedis;Incertae_sedis	0	0	0	0	0	0	0	0	0	0	0	0	0	0	0	0	0	0	2.19582	0	0	0	0	0	0	0	0	0	0	0	0	0	0	0	0	0	0	0	0	0	0	0	0	0	0	0	0	0	0
candidate_division_Zixibacteria;Incertae_sedis;Incertae_sedis;Incertae_sedis	0	0	0	0	0	0	0	0	0	0	0	0	0	0	0	4.3008	0	0	0	0	0	0	0	0	0	0	0	0	0	0	0	0	0	0	0	0	0	0	0	0	0	0	0	0	0	0	0	0	0
[truncated: 148 more columns]

## Sheet: SI Table 6
Group	T1D169P102B1	T1D169P102B2	T1D169P102B3	T1D169P102B4	T1D169P109B1	T1D169P109B2	T1D169P109B3	T1D169P109B4	T1D169P115B1	T1D169P115B2	T1D169P115B3	T1D169P115B4	T1D169P126B1	T1D169P126B2	T1D169P126B3	T1D169P126B4	T1D169P12B1	T1D169P12B2	T1D169P12B3	T1D169P12B4	T1D169P130B1	T1D169P130B2	T1D169P130B3	T1D169P130B4	T1D169P137B1	T1D169P137B2	T1D169P137B3	T1D169P137B4	T1D169P141B1	T1D169P141B2	T1D169P141B3	T1D169P141B4	T1D169P147B1	T1D169P147B2	T1D169P147B3	T1D169P147B4	T1D169P149B1	T1D169P149B2	T1D169P149B3	T1D169P149B4	T1D169P158B1	T1D169P158B2	T1D169P158B3	T1D169P158B4	T1D169P15B1	T1D169P15B2	T1D169P15B3	T1D169P15B4	T1D169P166B1
Acidobacteria;Acidobacteriia;Acidobacteriales;Acidobacteriaceae;Granulicella	0	0	0	0	0	0	0	0	2.79392	0	0	0	0	0	0	0	0	0	0	0	0	0	2.19063	0	0	2.26948	0	0	0	0	0	0	0	0	0	0	0	0	0	0	0	0	0	2.35855	0	0	0	0	2.53177
Acidobacteria;Incertae_sedis;Incertae_sedis;Incertae_sedis;Incertae_sedis	0	0	2.64753	6.5693	2.3955	3.00698	0	0	8.38176	0	0	0	5.47945	2.19969	2.59814	0	9.14139	0	0	0	2.72257	2.01849	6.57189	2.34538	4.89968	0	0	4.38154	0	0	6.93209	2.27656	2.76618	2.40825	0	0	0	2.63797	0	0	0	4.04228	2.49732	0	0	0	0	0	0
Actinobacteria;Acidimicrobiia;Acidimicrobiales;Acidimicrobiaceae;Incertae_sedis	0	0	0	0	0	0	0	0	0	0	0	0	0	0	0	0	0	0	0	0	0	0	0	0	0	0	0	0	0	0	0	0	0	0	0	0	3.37804	0	0	0	0	0	0	0	0	0	0	0	0
Actinobacteria;Acidimicrobiia;Acidimicrobiales;Ilumatobacteraceae;Ilumatobacter	0	3.97338	0	10.9488	4.79099	3.00698	0	9.00313	0	10.7124	3.07863	10.9743	2.73973	6.59906	5.19629	6.4512	2.28535	0	8.78329	3.96346	8.16771	12.1109	2.19063	2.34538	4.89968	6.80843	1.95416	0	5.91733	3.52423	9.24278	0	5.53235	0	7.27379	4.93283	3.37804	7.9139	11.7222	9.8578	10.278	0	0	4.71709	3.62963	4.94315	2.07831	0	2.53177
Actinobacteria;Acidimicrobiia;Acidimicrobiales;Incertae_sedis;Incertae_sedis	0	0	0	0	0	0	0	0	0	0	0	0	0	0	0	0	0	0	0	0	0	0	0	0	0	0	0	0	0	0	0	0	0	0	0	0	0	0	0	0	0	0	0	0	0	0	0	0	0
Actinobacteria;Acidimicrobiia;Incertae_sedis;Incertae_sedis;Incertae_sedis	0	0	0	0	0	0	0	0	0	0	0	0	0	0	0	0	0	0	0	0	0	0	0	0	0	0	0	0	0	0	0	0	0	0	0	0	0	0	0	0	0	0	0	0	0	0	0	0	0
Actinobacteria;Actinobacteria;Actinomycetales;Actinomycetaceae;Actinobaculum	0	0	0	0	0	3.00698	0	2.25078	0	0	0	2.19486	0	0	0	0	0	0	0	0	0	0	0	0	0	0	0	0	0	0	0	0	0	0	0	0	0	0	0	0	0	2.02114	0	0	0	0	0	0	0
Actinobacteria;Actinobacteria;Actinomycetales;Actinomycetaceae;Actinomyces	0	0	0	0	0	0	0	0	0	2.67809	0	4.38972	0	2.19969	0	0	0	0	0	0	2.72257	2.01849	0	4.69076	0	2.26948	1.95416	0	2.95867	0	0	0	0	0	0	0	0	0	2.34445	0	2.56951	0	0	7.07564	0	0	0	0	0
Actinobacteria;Actinobacteria;Actinomycetales;Actinomycetaceae;Actinotignum	0	0	0	0	0	0	0	0	0	0	0	0	0	0	0	0	0	0	0	0	0	0	0	0	0	0	0	0	0	0	0	0	0	0	0	0	0	0	0	0	0	0	0	0	0	0	0	0	0
Actinobacteria;Actinobacteria;Actinomycetales;Actinomycetaceae;Incertae_sedis	0	0	0	2.18977	0	0	0	0	0	0	0	0	0	0	0	0	0	0	0	0	0	0	0	0	0	0	0	0	0	0	0	0	0	0	0	0	0	0	0	0	0	0	0	0	0	0	0	0	0
Actinobacteria;Actinobacteria;Actinomycetales;Actinomycetaceae;Mobiluncus	0	0	0	0	0	0	0	0	0	0	0	0	0	0	0	0	2.28535	0	0	0	0	0	0	0	0	0	0	0	0	0	0	0	0	0	0	0	0	0	0	0	0	0	0	0	0	0	0	0	0
Actinobacteria;Actinobacteria;Actinomycetales;Actinomycetaceae;Schaalia	0	0	0	0	0	0	0	0	0	0	0	0	0	0	0	0	0	0	0	0	0	0	0	0	0	0	0	0	0	0	0	0	0	0	0	0	0	0	0	0	0	0	0	0	0	0	4.15662	0	0
Actinobacteria;Actinobacteria;Actinomycetales;Actinomycetaceae;Winkia	0	0	0	0	0	0	0	0	0	0	0	0	0	0	0	0	0	0	0	0	0	0	0	0	0	0	0	0	0	0	0	0	0	0	0	0	0	0	0	0	0	0	0	0	0	0	0	0	0
Actinobacteria;Actinobacteria;Actinomycetales;Incertae_sedis;Incertae_sedis	0	0	0	0	0	0	0	0	0	0	0	0	0	0	0	0	0	0	0	0	0	0	0	0	0	0	0	0	0	0	0	0	0	0	0	0	0	0	0	0	0	0	0	0	0	0	0	0	0
Actinobacteria;Actinobacteria;Actinopolysporales;Actinopolysporaceae;Actinopolyspora	0	0	0	0	0	0	0	0	0	0	0	0	0	0	0	0	0	0	0	0	0	0	0	0	0	0	0	0	0	0	0	0	0	0	0	0	3.37804	0	0	0	0	0	0	0	0	0	0	0	0
Actinobacteria;Actinobacteria;Bifidobacteriales;Bifidobacteriaceae;Aeriscardovia	0	0	5.29507	4.37953	11.9775	6.01395	23.5068	9.00313	0	0	0	0	2.73973	0	2.59814	10.752	6.85605	0	2.19582	1.98173	5.44514	8.07396	0	0	0	31.7727	39.0831	10.9539	0	14.0969	0	0	0	2.40825	10.9107	13.1542	3.37804	0	16.4111	2.46445	2.56951	12.1268	4.99463	4.71709	5.44445	0	0	16.543	7.59532
Actinobacteria;Actinobacteria;Bifidobacteriales;Bifidobacteriaceae;Alloscardovia	0	0	0	0	2.3955	3.00698	0	0	0	2.67809	0	0	5.47945	0	0	0	0	0	13.1749	1.98173	8.16771	0	2.19063	0	2.44984	0	0	2.19077	0	0	0	0	0	2.40825	0	0	0	2.63797	0	0	0	0	4.99463	0	0	0	0	0	5.06355
Actinobacteria;Actinobacteria;Bifidobacteriales;Bifidobacteriaceae;Bifidobacterium	567.848	2397.93	1043.13	1285.39	1123.49	694.611	1574.96	1532.78	1933.39	923.942	831.23	1516.65	1572.6	934.867	2385.1	4849.15	3094.36	405.929	862.959	893.76	884.835	1879.21	3027.45	1060.11	1087.73	1143.82	3476.44	2412.04	2352.14	3894.27	2587.98	361.972	674.947	11010.5	1958.47	2612.76	2645	6230.87	1397.29	5463.69	4370.73	3712.84	3411.33	3549.61	2332.04	2113.2	2020.12	7035.5	227.86
Actinobacteria;Actinobacteria;Bifidobacteriales;Bifidobacteriaceae;Gardnerella	27.9728	103.308	7.9426	30.6567	35.9324	12.0279	60.726	22.5078	72.6419	34.8152	6.15726	50.4818	24.6575	35.195	31.1777	62.3616	15.9974	16.0235	37.329	43.598	0	6.05547	48.1938	14.0723	0	20.4253	27.3582	37.2431	5.91733	7.04846	4.62139	6.82967	5.53235	65.0226	12.7291	37.8184	23.6463	21.1037	11.7222	22.1801	53.9596	66.6977	17.4812	18.8684	14.5185	12.3579	31.1747	63.8087	10.1271
Actinobacteria;Actinobacteria;Bifidobacteriales;Bifidobacteriaceae;Incertae_sedis	16.7837	95.3611	18.5327	52.5544	55.0964	24.0558	56.8082	69.7742	33.527	29.459	33.8649	43.8972	71.2329	21.9969	83.1406	187.085	98.27	18.6941	43.9165	23.7807	40.8386	76.7026	151.153	25.7992	51.4466	47.659	111.387	65.7232	103.553	95.1542	120.156	15.9359	13.8309	303.439	72.7379	90.4352	121.609	274.348	60.9556	138.009	133.614	113.184	109.882	127.361	112.519	54.3747	37.4096	243.418	35.4448
Actinobacteria;Actinobacteria;Bifidobacteriales;Bifidobacteriaceae;Parascardovia	0	0	0	0	0	0	0	0	0	0	0	0	0	0	0	0	0	0	0	0	0	0	0	0	0	0	0	0	0	0	0	0	0	2.40825	0	0	0	0	0	0	0	0	0	0	0	0	0	0	0
Actinobacteria;Actinobacteria;Bifidobacteriales;Bifidobacteriaceae;Scardovia	0	0	0	0	0	0	0	0	0	0	0	0	0	0	0	0	0	0	0	0	0	0	0	0	0	0	0	0	0	0	0	0	0	0	0	0	0	0	0	0	0	0	0	0	0	0	0	0	0
Actinobacteria;Actinobacteria;Candidatus_Nanopelagicales;Candidatus_Nanopelagicaceae;Candidatus_Planktophila	0	0	0	0	0	0	0	0	0	0	0	0	0	0	0	0	0	0	0	0	0	0	0	0	0	0	0	0	0	0	0	0	0	0	0	0	0	0	0	0	0	0	0	0	0	0	0	0	0
Actinobacteria;Actinobacteria;Corynebacteriales;Corynebacteriaceae;Corynebacterium	2.79728	27.8136	23.8278	52.5544	43.1189	30.0698	47.0137	60.7711	33.527	50.8838	27.7077	37.3126	21.9178	41.7941	20.7852	17.2032	34.2802	0	39.5248	21.799	40.8386	54.4992	37.2407	37.5261	24.4984	38.5811	46.8997	19.717	17.752	38.7665	55.4567	18.2124	52.5573	21.6742	25.4582	31.2413	50.6705	42.2074	39.8556	41.8957	10.278	46.4862	39.957	21.2269	38.1111	27.1873	27.018	30.7227	25.3177
Actinobacteria;Actinobacteria;Corynebacteriales;Dietziaceae;Dietzia	0	0	0	0	0	0	0	0	0	0	0	0	0	0	0	0	0	0	0	0	0	0	0	0	0	0	0	0	0	0	0	0	0	0	0	0	0	0	0	0	0	0	0	0	0	0	0	0	0
Actinobacteria;Actinobacteria;Corynebacteriales;Incertae_sedis;Incertae_sedis	0	0	0	0	0	0	0	0	0	0	0	0	0	0	0	0	0	0	0	0	0	0	0	0	0	0	0	0	0	0	0	4.55311	0	0	0	0	0	0	0	0	0	0	0	0	0	0	0	0	0
Actinobacteria;Actinobacteria;Corynebacteriales;Mycobacteriaceae;Incertae_sedis	0	0	0	0	0	0	0	0	0	0	0	0	0	0	0	0	0	0	0	0	0	0	0	0	0	0	0	0	0	0	0	0	0	0	0	0	0	0	0	0	0	0	0	0	0	0	0	0	0
Actinobacteria;Actinobacteria;Corynebacteriales;Mycobacteriaceae;Mycobacterium	0	0	0	0	0	0	0	0	0	0	0	0	0	0	0	0	0	8.01175	0	0	0	0	0	0	0	2.26948	0	0	0	0	0	0	0	0	0	0	0	0	0	0	0	0	0	0	0	0	0	4.72657	0
Actinobacteria;Actinobacteria;Corynebacteriales;Mycobacteriaceae;Mycobacteroides	0	0	0	0	0	0	0	0	0	0	0	0	0	0	0	0	0	2.67058	0	0	0	0	0	0	0	0	0	0	2.95867	0	0	0	0	2.40825	0	0	0	0	0	0	0	0	0	0	0	0	0	0	0
Actinobacteria;Actinobacteria;Corynebacteriales;Mycobacteriaceae;Mycolicibacterium	0	0	0	0	0	0	3.9178	0	0	0	0	0	0	0	0	0	0	0	0	0	0	0	0	0	0	0	0	0	0	0	0	0	0	0	0	0	0	0	0	0	0	0	0	0	0	0	0	0	0
Actinobacteria;Actinobacteria;Corynebacteriales;Nocardiaceae;Nocardia	0	0	0	0	0	0	0	0	0	0	0	0	0	0	0	0	0	0	0	0	0	0	0	0	0	0	0	0	0	0	0	0	0	0	0	0	0	0	0	0	0	0	0	0	0	0	0	0	0
Actinobacteria;Actinobacteria;Corynebacteriales;Nocardiaceae;Rhodococcus	0	0	0	0	0	0	0	0	0	0	0	0	0	0	0	0	0	0	0	0	0	0	0	0	0	0	0	0	0	0	0	0	0	0	0	0	0	0	0	0	0	0	0	0	0	0	0	0	0
Actinobacteria;Actinobacteria;Frankiales;Frankiaceae;Frankia	0	0	0	0	0	0	0	0	0	0	0	0	0	0	0	0	0	0	0	0	0	0	0	0	0	0	0	0	0	0	0	0	0	0	0	0	0	0	0	0	0	0	0	0	0	0	0	0	0
Actinobacteria;Actinobacteria;Geodermatophilales;Geodermatophilaceae;Cumulibacter	0	0	0	0	0	0	0	0	0	0	0	0	0	0	0	0	0	0	0	0	0	0	0	0	0	0	0	0	0	0	0	0	0	0	0	0	0	0	0	0	0	0	0	0	0	0	0	0	0
Actinobacteria;Actinobacteria;Geodermatophilales;Geodermatophilaceae;Geodermatophilus	0	0	0	0	0	0	0	0	0	0	0	0	0	0	0	0	0	0	0	0	0	0	0	0	0	0	0	0	0	0	0	0	0	2.40825	0	0	0	0	0	0	0	0	0	0	0	0	0	0	0
Actinobacteria;Actinobacteria;Geodermatophilales;Geodermatophilaceae;Incertae_sedis	0	3.97338	0	0	0	0	0	0	0	0	3.07863	0	0	0	2.59814	4.3008	0	0	0	0	0	0	0	0	2.44984	0	0	0	0	0	0	0	0	2.40825	0	0	3.37804	0	0	0	0	0	0	0	1.81482	0	0	0	0
Actinobacteria;Actinobacteria;Geodermatophilales;Geodermatophilaceae;Modestobacter	0	0	0	0	0	0	0	0	0	0	0	0	0	0	0	0	0	0	2.19582	0	0	0	0	0	0	0	0	0	0	0	0	0	0	0	0	0	0	0	0	0	0	0	0	0	0	0	0	0	0
Actinobacteria;Actinobacteria;Incertae_sedis;Incertae_sedis;Incertae_sedis	0	11.9201	37.0655	4.37953	4.79099	15.0349	13.7123	20.257	8.38176	5.35619	18.4718	4.38972	8.21918	13.1981	0	12.9024	11.4267	2.67058	10.9791	3.96346	5.44514	6.05547	15.3344	0	12.2492	4.53896	13.6791	6.57232	0	17.6211	16.1749	11.3828	11.0647	2.40825	5.45534	8.22139	3.37804	7.9139	0	9.8578	2.56951	18.1903	12.4866	2.35855	5.44445	9.88631	8.31324	9.45314	2.53177
Actinobacteria;Actinobacteria;Incertae_sedis;Incertae_sedis;Thermobispora	0	0	0	0	0	6.01395	0	0	0	0	3.07863	2.19486	0	4.39938	2.59814	0	0	0	0	0	0	2.01849	0	0	0	0	0	0	0	0	0	0	5.53235	2.40825	0	0	0	0	0	0	2.56951	0	0	0	0	0	2.07831	0	0
Actinobacteria;Actinobacteria;Kineosporiales;Kineosporiaceae;Pseudokineococcus	0	0	0	2.18977	0	0	0	0	0	0	0	0	0	0	0	0	0	0	0	0	0	0	0	0	0	0	0	0	0	0	0	0	0	0	0	0	0	0	0	0	0	0	0	0	0	0	0	0	0
Actinobacteria;Actinobacteria;Micrococcales;Bogoriellaceae;Georgenia	0	0	5.29507	0	0	0	1.9589	0	0	0	12.3145	0	0	0	0	0	0	0	0	0	0	0	0	0	0	0	0	0	0	0	0	0	0	0	0	3.28855	0	0	0	0	2.56951	4.04228	0	0	1.81482	0	0	0	0
Actinobacteria;Actinobacteria;Micrococcales;Brevibacteriaceae;Brevibacterium	0	0	0	0	0	0	0	0	0	0	0	2.19486	0	0	0	0	0	0	0	0	0	0	0	0	0	0	0	0	0	0	0	0	0	0	0	1.64428	0	0	0	0	0	0	0	0	0	0	0	0	0
Actinobacteria;Actinobacteria;Micrococcales;Cellulomonadaceae;Cellulomonas	0	0	0	0	0	0	0	0	0	0	0	0	0	0	0	0	0	0	0	0	0	0	0	0	0	0	0	0	0	0	0	0	0	0	0	0	3.37804	0	0	0	0	0	0	0	0	0	0	0	0
Actinobacteria;Actinobacteria;Micrococcales;Demequinaceae;Demequina	0	1.98669	0	0	0	0	0	0	0	0	0	0	0	0	0	0	0	0	0	0	0	0	0	0	0	0	0	0	0	0	0	0	0	0	0	0	0	0	0	0	0	0	0	0	0	0	0	0	0
Actinobacteria;Actinobacteria;Micrococcales;Dermabacteraceae;Brachybacterium	0	19.8669	5.29507	26.2772	23.955	21.0488	13.7123	22.5078	16.7635	21.4247	12.3145	30.728	5.47945	17.5975	2.59814	10.752	36.5656	0	19.7624	7.92691	10.8903	18.1664	15.3344	25.7992	7.34952	6.80843	1.95416	13.1446	14.7933	10.5727	11.5535	2.27656	19.3632	2.40825	12.7291	24.6642	3.37804	7.9139	16.4111	14.7867	0	16.1691	14.9839	16.5098	10.8889	12.3579	10.3916	21.2696	15.1906
Actinobacteria;Actinobacteria;Micrococcales;Dermacoccaceae;Dermacoccus	0	0	0	0	0	0	0	0	0	0	0	0	0	0	0	0	0	0	0	0	0	0	0	0	0	0	0	0	0	0	0	0	0	0	0	0	0	0	0	0	0	0	0	0	0	0	0	0	0
Actinobacteria;Actinobacteria;Micrococcales;Dermacoccaceae;Flexivirga	0	0	0	0	0	0	0	0	0	0	0	0	0	0	0	0	0	0	0	0	0	0	0	0	0	0	0	0	0	0	0	0	0	0	0	0	0	0	0	0	0	0	0	0	0	0	0	0	0
Actinobacteria;Actinobacteria;Micrococcales;Dermacoccaceae;Luteipulveratus	0	0	0	0	0	0	0	0	2.79392	0	0	2.19486	0	0	0	0	0	0	0	0	0	0	0	0	0	0	0	0	0	0	0	0	0	0	0	0	0	0	0	0	0	0	0	0	0	0	0	0	0
Actinobacteria;Actinobacteria;Micrococcales;Incertae_sedis;Incertae_sedis	0	0	0	0	11.9775	6.01395	0	2.25078	0	2.67809	3.07863	0	0	2.19969	2.59814	2.1504	6.85605	8.01175	0	9.90864	0	2.01849	2.19063	0	2.44984	9.07791	0	2.19077	0	0	2.3107	0	0	0	3.63689	0	3.37804	2.63797	7.03334	0	0	4.04228	2.49732	0	7.25926	2.47158	0	0	0
Actinobacteria;Actinobacteria;Micrococcales;Intrasporangiaceae;Humibacillus	0	0	0	0	0	0	0	0	0	0	0	0	0	0	0	0	0	0	0	0	0	0	0	0	0	0	0	0	0	0	0	0	0	0	0	0	0	0	0	0	0	0	0	0	0	0	0	0	0
Actinobacteria;Actinobacteria;Micrococcales;Intrasporangiaceae;Incertae_sedis	0	0	0	0	0	0	0	0	0	0	0	0	0	0	0	0	0	0	0	0	0	0	0	0	0	0	0	0	0	0	0	0	0	0	0	0	0	0	0	0	0	0	0	0	0	0	0	0	0
Actinobacteria;Actinobacteria;Micrococcales;Intrasporangiaceae;Knoellia	0	1.98669	0	0	0	0	0	0	0	0	0	0	2.73973	0	2.59814	0	0	0	0	0	0	4.03698	2.19063	0	0	0	1.95416	0	0	0	0	0	2.76618	0	0	0	0	0	2.34445	0	0	0	2.49732	0	0	2.47158	0	2.36328	0
Actinobacteria;Actinobacteria;Micrococcales;Intrasporangiaceae;Phycicoccus	0	0	0	0	0	0	0	0	0	0	0	0	0	0	0	0	0	0	0	0	0	0	0	0	0	0	0	0	0	0	0	0	0	0	1.81845	0	0	0	0	0	0	0	0	0	0	0	0	0	0
Actinobacteria;Actinobacteria;Micrococcales;Intrasporangiaceae;Serinicoccus	0	0	0	0	0	0	0	0	0	0	0	0	0	0	0	0	0	0	0	0	0	0	0	0	0	0	0	0	0	0	0	0	0	0	0	0	0	0	0	0	0	0	0	0	0	0	0	0	0
Actinobacteria;Actinobacteria;Micrococcales;Jonesiaceae;Jonesia	0	0	0	0	0	0	0	2.25078	0	0	0	0	0	0	0	0	2.28535	0	0	0	0	0	0	0	2.44984	0	0	0	0	0	0	0	0	0	0	0	0	2.63797	0	0	0	0	0	0	0	0	0	0	0
Actinobacteria;Actinobacteria;Micrococcales;Microbacteriaceae;Agreia	0	0	0	0	0	0	0	0	0	0	0	0	0	0	0	0	0	0	0	0	0	0	0	0	0	0	0	0	0	0	0	0	0	0	0	0	0	0	0	0	0	0	0	0	0	0	0	0	0
Actinobacteria;Actinobacteria;Micrococcales;Microbacteriaceae;Agromyces	0	0	0	0	0	3.00698	1.9589	2.25078	0	0	0	0	0	2.19969	0	2.1504	2.28535	0	0	0	0	2.01849	0	0	2.44984	0	0	0	5.91733	0	0	0	0	0	0	0	0	0	0	2.46445	0	0	0	0	0	0	0	0	0
Actinobacteria;Actinobacteria;Micrococcales;Microbacteriaceae;Amnibacterium	0	0	0	0	0	0	0	0	0	0	0	0	0	0	0	0	0	0	0	0	0	0	0	0	0	0	0	0	0	0	0	0	0	0	0	0	0	0	0	0	0	0	0	0	0	0	0	0	0
Actinobacteria;Actinobacteria;Micrococcales;Microbacteriaceae;Cryobacterium	0	0	0	0	0	0	0	0	0	0	0	0	0	0	0	0	0	0	0	0	0	0	0	0	0	0	0	0	0	7.04846	0	0	0	0	0	0	0	0	0	0	0	0	0	0	0	2.47158	0	0	0
Actinobacteria;Actinobacteria;Micrococcales;Microbacteriaceae;Curtobacterium	0	0	0	0	0	0	0	0	0	0	0	0	0	0	0	0	0	0	0	0	0	0	0	0	0	0	1.95416	0	0	0	0	0	0	0	0	0	0	0	0	0	0	8.08456	0	0	0	0	0	0	0
Actinobacteria;Actinobacteria;Micrococcales;Microbacteriaceae;Glaciihabitans	0	0	0	0	0	0	0	0	0	0	0	0	0	0	0	0	0	0	0	0	0	0	0	0	0	0	0	0	0	0	0	0	0	0	0	0	0	0	0	0	0	0	0	2.35855	0	0	0	0	0
Actinobacteria;Actinobacteria;Micrococcales;Microbacteriaceae;Gulosibacter	0	0	0	0	0	0	0	0	0	0	0	0	0	0	0	0	0	0	0	0	0	0	0	0	0	0	0	0	0	0	0	0	0	0	0	0	0	0	0	0	0	0	0	0	0	0	0	0	0
Actinobacteria;Actinobacteria;Micrococcales;Microbacteriaceae;Herbiconiux	0	0	0	0	0	0	0	0	0	0	0	0	0	0	0	0	0	0	0	0	0	0	0	0	0	0	0	0	0	0	0	0	0	0	0	0	0	0	0	0	0	0	0	0	0	0	0	0	0
Actinobacteria;Actinobacteria;Micrococcales;Microbacteriaceae;Incertae_sedis	0	0	0	2.18977	0	0	0	0	0	0	3.07863	0	0	0	0	2.1504	0	0	0	0	0	0	0	0	0	2.26948	0	0	2.95867	0	0	0	0	0	0	0	0	0	0	0	0	0	0	2.35855	0	0	0	0	0
Actinobacteria;Actinobacteria;Micrococcales;Microbacteriaceae;Leifsonia	0	0	0	0	0	3.00698	0	4.50156	0	0	0	0	0	0	0	0	0	0	2.19582	0	0	4.03698	0	0	0	0	0	0	0	3.52423	0	4.55311	2.76618	0	0	0	0	0	2.34445	0	0	2.02114	0	2.35855	0	0	0	2.36328	0
Actinobacteria;Actinobacteria;Micrococcales;Microbacteriaceae;Leucobacter	0	0	0	0	0	0	0	0	0	0	0	0	0	0	0	2.1504	0	0	0	0	0	0	2.19063	0	2.44984	2.26948	0	0	0	0	0	0	0	0	0	0	0	0	0	0	0	0	2.49732	0	0	0	0	0	0
Actinobacteria;Actinobacteria;Micrococcales;Microbacteriaceae;Microbacterium	0	0	0	2.18977	2.3955	3.00698	0	2.25078	0	0	6.15726	0	2.73973	0	5.19629	0	0	0	2.19582	1.98173	0	2.01849	0	4.69076	0	0	3.90831	0	2.95867	3.52423	4.62139	0	0	0	1.81845	0	6.75607	0	2.34445	0	2.56951	2.02114	0	7.07564	0	0	0	0	0
Actinobacteria;Actinobacteria;Micrococcales;Microbacteriaceae;Microterricola	0	0	0	0	0	0	0	0	0	0	0	0	0	0	0	0	0	0	0	0	0	0	0	0	0	0	0	0	0	0	0	0	0	0	0	0	0	0	0	0	0	0	0	0	0	0	0	0	0
Actinobacteria;Actinobacteria;Micrococcales;Microbacteriaceae;Pontimonas	0	0	0	0	0	0	0	0	0	0	0	0	0	0	0	0	0	0	0	0	0	0	0	0	0	0	0	2.19077	0	0	0	0	0	0	0	0	0	0	0	0	0	0	0	0	0	0	0	0	0
Actinobacteria;Actinobacteria;Micrococcales;Microbacteriaceae;Pseudoclavibacter	0	0	0	0	0	0	0	0	0	0	0	0	0	0	0	0	0	0	0	0	0	0	0	0	0	0	0	0	0	0	0	0	0	0	0	0	0	0	0	0	0	0	0	0	0	0	0	0	0
Actinobacteria;Actinobacteria;Micrococcales;Microbacteriaceae;Rathayibacter	0	0	0	0	0	0	0	0	0	0	0	0	0	0	0	0	0	0	0	0	0	0	0	0	0	0	0	0	0	0	0	0	0	0	0	0	0	0	0	0	0	0	0	0	0	0	0	0	0
Actinobacteria;Actinobacteria;Micrococcales;Micrococcaceae;Acaricomes	0	0	0	0	0	0	0	0	0	0	0	0	0	0	0	0	0	0	0	0	0	0	0	0	2.44984	0	0	0	0	0	0	0	0	0	0	0	0	0	0	0	0	0	0	0	0	0	0	0	0
Actinobacteria;Actinobacteria;Micrococcales;Micrococcaceae;Arthrobacter	0	0	0	0	0	0	0	0	0	0	0	0	0	0	0	0	0	10.6823	0	0	0	0	0	0	0	0	0	0	0	3.52423	0	0	0	4.81649	0	0	0	0	0	0	0	0	0	0	0	0	0	0	0
Actinobacteria;Actinobacteria;Micrococcales;Micrococcaceae;Enteractinococcus	0	0	0	0	0	0	0	0	0	0	0	0	0	0	0	0	0	0	0	0	0	0	0	0	0	0	0	0	0	0	0	0	0	0	0	0	0	0	0	0	0	0	0	0	0	0	0	0	0
Actinobacteria;Actinobacteria;Micrococcales;Micrococcaceae;Glutamicibacter	0	0	0	0	0	0	0	0	0	0	0	0	0	0	0	0	0	0	0	0	0	0	0	0	0	0	0	0	0	3.52423	0	0	0	0	0	0	0	0	0	0	0	0	0	0	0	0	0	0	0
Actinobacteria;Actinobacteria;Micrococcales;Micrococcaceae;Incertae_sedis	0	0	2.64753	4.37953	0	0	0	0	0	0	0	0	0	0	0	0	4.5707	0	0	0	0	0	0	0	0	0	0	0	0	0	0	0	0	0	0	0	0	0	0	0	0	0	2.49732	0	0	0	0	0	0
Actinobacteria;Actinobacteria;Micrococcales;Micrococcaceae;Kocuria	0	0	0	0	0	0	0	0	0	0	0	0	0	0	0	0	0	2.67058	0	0	0	4.03698	0	0	0	0	0	0	0	0	0	0	0	0	0	0	0	2.63797	0	0	0	0	2.49732	0	0	0	0	0	0
Actinobacteria;Actinobacteria;Micrococcales;Micrococcaceae;Nesterenkonia	0	0	0	0	0	0	0	0	0	0	0	0	0	0	0	0	0	0	0	0	0	0	0	0	0	0	0	0	0	0	0	0	0	0	0	0	0	0	0	0	0	0	0	0	0	0	0	0	0
Actinobacteria;Actinobacteria;Micrococcales;Micrococcaceae;Rothia	0	0	0	0	0	0	0	0	0	0	0	0	0	0	0	0	0	0	0	0	0	0	0	0	0	0	0	0	0	0	0	2.27656	0	0	0	0	0	0	0	0	0	0	0	0	0	0	0	0	0
Actinobacteria;Actinobacteria;Micrococcales;Micrococcaceae;Yaniella	0	0	0	0	0	0	0	0	0	0	0	0	0	0	0	0	0	0	0	0	0	0	0	0	0	0	0	0	0	0	0	0	0	0	0	0	3.37804	0	0	0	0	0	0	0	0	0	0	0	0
Actinobacteria;Actinobacteria;Micrococcales;Promicromonosporaceae;Cellulosimicrobium	0	0	0	0	0	0	0	0	0	0	0	0	0	4.39938	0	0	0	0	0	0	0	0	0	0	0	0	0	0	0	0	0	0	0	0	0	0	0	0	0	0	0	0	0	0	0	0	0	0	0
Actinobacteria;Actinobacteria;Micrococcales;Promicromonosporaceae;Isoptericola	0	0	0	0	0	0	0	0	0	0	0	0	0	0	0	0	0	0	0	0	0	0	0	0	0	0	0	0	0	0	0	0	0	0	0	0	0	0	0	0	0	0	0	0	0	0	0	0	0
Actinobacteria;Actinobacteria;Micrococcales;Ruaniaceae;Ruania	0	0	0	0	0	0	0	0	0	0	0	0	0	0	2.59814	0	0	0	0	0	8.16771	2.01849	0	0	0	0	0	0	0	0	0	0	0	0	0	0	0	0	0	0	0	0	0	0	0	0	0	0	0
Actinobacteria;Actinobacteria;Micromonosporales;Micromonosporaceae;Longispora	0	0	0	0	0	0	0	0	0	0	0	0	0	0	0	0	0	0	0	0	0	0	0	0	0	0	0	0	0	0	0	0	0	0	0	0	0	0	0	0	0	0	0	0	0	0	0	0	0
Actinobacteria;Actinobacteria;Micromonosporales;Micromonosporaceae;Micromonospora	0	0	0	0	0	0	0	0	0	0	0	0	0	0	0	0	0	0	0	0	0	0	0	0	0	0	0	0	0	0	0	0	0	0	0	0	0	0	0	0	0	0	0	0	0	0	0	0	0
Actinobacteria;Actinobacteria;Nakamurellales;Nakamurellaceae;Nakamurella	0	0	0	0	0	0	0	0	2.79392	0	0	0	0	0	0	0	0	0	2.19582	0	0	0	0	0	0	0	0	0	0	0	2.3107	0	0	0	0	0	0	0	0	0	0	2.02114	0	0	0	0	0	0	0
Actinobacteria;Actinobacteria;Propionibacteriales;Incertae_sedis;Incertae_sedis	0	0	0	0	0	0	0	0	0	0	0	0	0	0	0	0	0	0	0	0	0	0	0	0	0	0	0	0	0	0	0	0	0	0	0	0	0	0	0	0	0	0	0	0	0	0	0	0	0
Actinobacteria;Actinobacteria;Propionibacteriales;Nocardioidaceae;Aeromicrobium	0	0	0	0	0	0	0	0	0	0	0	0	0	0	0	0	0	0	0	0	0	0	0	0	0	0	0	0	0	0	0	0	0	0	1.81845	0	0	0	0	0	0	0	0	0	0	0	0	0	0
Actinobacteria;Actinobacteria;Propionibacteriales;Nocardioidaceae;Nocardioides	0	0	0	0	0	0	0	0	0	0	3.07863	0	0	4.39938	0	0	0	0	0	0	0	0	0	0	4.89968	4.53896	0	0	0	0	4.62139	0	0	0	0	0	3.37804	0	0	0	0	0	4.99463	0	0	0	6.23493	0	0
Actinobacteria;Actinobacteria;Propionibacteriales;Nocardioidaceae;Propionicimonas	0	0	0	0	0	0	0	0	0	0	0	0	0	0	0	0	0	2.67058	0	0	0	0	0	0	0	0	0	0	0	0	0	0	0	0	0	0	0	0	0	0	0	0	0	0	0	0	0	0	0
Actinobacteria;Actinobacteria;Propionibacteriales;Propionibacteriaceae;Incertae_sedis	0	0	0	2.18977	0	0	0	0	0	0	0	0	0	0	0	0	0	0	0	0	0	0	0	0	0	0	0	0	0	0	0	0	0	0	0	0	0	0	0	0	0	0	0	0	0	0	0	0	0
Actinobacteria;Actinobacteria;Propionibacteriales;Propionibacteriaceae;Luteococcus	0	0	0	0	0	0	0	0	0	0	0	0	0	0	0	0	0	0	0	0	0	0	0	0	0	0	0	0	0	0	0	0	0	0	0	0	0	0	0	0	0	0	0	0	0	0	0	0	0
Actinobacteria;Actinobacteria;Propionibacteriales;Propionibacteriaceae;Tessaracoccus	0	0	0	0	0	0	0	0	0	0	6.15726	0	0	0	0	0	0	0	0	0	0	0	0	0	0	0	0	0	0	0	0	0	0	0	0	0	0	0	0	0	0	0	0	0	0	2.47158	0	0	0
Actinobacteria;Actinobacteria;Pseudonocardiales;Pseudonocardiaceae;Amycolatopsis	0	0	0	0	0	0	0	0	0	0	0	0	0	0	0	0	0	0	0	0	0	0	0	0	0	0	0	0	0	0	0	0	0	0	0	0	0	0	0	0	0	0	0	0	1.81482	0	0	0	0
Actinobacteria;Actinobacteria;Pseudonocardiales;Pseudonocardiaceae;Incertae_sedis	0	1.98669	0	0	0	0	0	0	0	0	0	0	0	0	0	0	0	0	0	0	0	0	0	0	0	0	0	0	0	0	0	0	0	0	0	0	0	0	0	0	0	0	0	0	1.81482	0	0	0	0
Actinobacteria;Actinobacteria;Pseudonocardiales;Pseudonocardiaceae;Prauserella	0	0	0	0	0	0	0	0	0	0	0	0	0	0	0	0	0	0	0	0	0	0	0	0	0	0	0	0	0	0	0	0	0	0	0	0	0	0	0	0	0	0	0	0	0	0	0	0	0
Actinobacteria;Actinobacteria;Pseudonocardiales;Pseudonocardiaceae;Saccharomonospora	0	0	0	0	0	0	0	0	0	0	0	0	0	0	0	0	0	0	0	0	0	0	0	0	0	0	0	0	0	0	0	0	0	0	0	0	0	0	0	0	0	0	0	0	0	0	0	0	0
Actinobacteria;Actinobacteria;Pseudonocardiales;Pseudonocardiaceae;Saccharopolyspora	0	0	0	0	0	3.00698	0	0	0	0	0	0	0	0	0	0	0	0	0	0	0	4.03698	0	0	0	0	0	6.57232	2.95867	0	0	0	0	0	0	0	0	0	0	0	0	0	0	0	1.81482	0	0	0	0
Actinobacteria;Actinobacteria;Pseudonocardiales;Pseudonocardiaceae;Thermocrispum	0	0	0	0	0	0	0	0	0	0	0	0	0	0	0	0	0	0	0	0	0	0	0	0	0	0	0	0	0	0	0	0	2.76618	0	0	0	0	0	0	0	0	0	0	0	0	0	0	0	0
Actinobacteria;Actinobacteria;Streptomycetales;Streptomycetaceae;Streptacidiphilus	0	0	0	0	0	0	0	2.25078	0	0	0	0	0	0	0	0	0	0	0	0	0	2.01849	0	0	0	0	0	0	0	0	0	0	0	0	0	0	0	0	0	0	0	0	0	0	0	0	4.15662	0	0
Actinobacteria;Actinobacteria;Streptomycetales;Streptomycetaceae;Streptomyces	0	3.97338	0	0	0	0	1.9589	0	0	5.35619	0	0	2.73973	4.39938	0	12.9024	0	2.67058	0	1.98173	2.72257	0	0	0	2.44984	0	0	2.19077	0	7.04846	0	0	0	7.22474	0	3.28855	0	0	0	2.46445	0	2.02114	2.49732	0	0	0	0	2.36328	5.06355
Actinobacteria;Actinobacteria;Streptosporangiales;Nocardiopsaceae;Incertae_sedis	0	0	0	2.18977	0	0	0	0	0	0	0	0	0	0	0	0	0	0	0	0	0	0	0	0	0	0	0	0	0	0	0	0	0	0	0	0	0	0	0	0	0	0	2.49732	0	0	0	0	0	0
Actinobacteria;Actinobacteria;Streptosporangiales;Nocardiopsaceae;Nocardiopsis	0	0	0	0	0	0	0	0	0	0	0	0	0	0	0	0	0	0	0	0	0	2.01849	0	0	0	0	0	0	0	0	0	0	0	0	0	0	0	0	0	0	0	0	0	0	1.81482	0	0	0	0
Actinobacteria;Actinobacteria;Streptosporangiales;Nocardiopsaceae;Thermobifida	0	0	0	0	0	0	0	2.25078	0	0	0	0	0	0	0	0	0	0	0	0	0	0	0	0	0	0	0	0	0	0	0	0	0	2.40825	0	0	0	0	0	0	0	0	2.49732	0	0	0	0	0	0
Actinobacteria;Coriobacteriia;Coriobacteriales;Atopobiaceae;Atopobium	0	9.93345	0	4.37953	0	3.00698	1.9589	0	5.58784	0	0	2.19486	0	0	5.19629	4.3008	2.28535	0	6.58747	0	0	0	4.38126	2.34538	0	0	9.77078	0	8.876	0	2.3107	0	0	2.40825	1.81845	1.64428	0	2.63797	0	9.8578	5.13901	10.1057	0	0	1.81482	0	0	14.1797	2.53177
Actinobacteria;Coriobacteriia;Coriobacteriales;Atopobiaceae;Incertae_sedis	8.39184	77.4809	68.8359	24.0874	16.7685	15.0349	39.178	29.2602	44.7027	10.7124	27.7077	26.3383	30.137	30.7956	80.5425	92.4672	29.7095	8.01175	26.3499	17.8356	29.9483	72.6656	153.344	44.5622	26.9482	20.4253	41.0373	39.4339	53.256	95.1542	55.4567	40.978	8.29853	190.251	45.4612	27.9527	60.8046	139.812	28.1334	44.3601	48.8206	54.5708	82.4114	58.9637	34.4815	39.5452	31.1747	127.617	15.1906
Actinobacteria;Coriobacteriia;Coriobacteriales;Atopobiaceae;Olsenella	1021.01	4279.33	3656.24	2833.56	1118.7	1446.36	2207.68	2469.11	5070.97	1438.14	1819.47	2236.56	2591.78	3842.85	4073.89	6913.53	2788.13	953.398	2411.01	2344.38	1372.18	5506.44	6867.62	2019.37	3042.7	2190.05	4584.45	3119.66	2899.49	5332.16	4602.91	2847.97	1103.7	8486.66	4113.33	2578.23	5908.18	8006.23	2435.88	4118.1	2939.51	3324.78	3533.7	3323.19	2542.56	3077.11	3003.16	5111.78	974.733
Actinobacteria;Coriobacteriia;Coriobacteriales;Atopobiaceae;Parolsenella	0	0	5.29507	0	4.79099	0	0	0	0	0	0	0	0	0	0	2.1504	0	0	0	0	0	0	0	0	0	0	0	0	2.95867	0	0	0	0	2.40825	5.45534	1.64428	3.37804	2.63797	0	0	0	0	2.49732	0	0	2.47158	0	7.08985	0
Actinobacteria;Coriobacteriia;Coriobacteriales;Coriobacteriaceae;Collinsella	565.051	1402.6	2581.35	1548.16	723.44	682.584	1210.6	1181.66	1466.81	840.921	914.353	1345.45	1498.63	778.689	2327.94	4182.53	1547.18	555.481	2004.79	1311.9	841.274	1923.62	1750.31	973.333	965.237	1109.77	2520.86	1989.22	1538.51	3062.56	2440.1	1381.87	669.414	4527.5	2791.32	2410.51	2469.34	3806.58	1788.81	2856.3	2017.06	2932.68	2295.03	2745.35	1823.89	1470.59	1594.06	5116.51	516.482
Actinobacteria;Coriobacteriia;Coriobacteriales;Coriobacteriaceae;Coriobacterium	0	1.98669	2.64753	6.5693	0	0	3.9178	2.25078	0	0	0	4.38972	0	0	2.59814	17.2032	6.85605	0	0	3.96346	0	0	0	0	2.44984	2.26948	7.81662	10.9539	2.95867	3.52423	6.93209	13.6593	2.76618	26.4907	1.81845	0	0	7.9139	2.34445	4.9289	0	8.08456	4.99463	4.71709	3.62963	2.47158	0	7.08985	0
Actinobacteria;Coriobacteriia;Coriobacteriales;Coriobacteriaceae;Enorma	22.3782	75.4942	132.377	50.3646	52.7009	21.0488	90.1095	42.7649	69.848	85.699	46.1794	59.2612	57.5342	41.7941	85.7388	202.137	86.8432	16.0235	92.2246	85.2143	19.058	86.795	94.197	37.5261	22.0486	65.8149	128.974	138.019	35.504	123.348	94.7385	70.5732	33.1941	219.15	147.294	106.878	148.634	134.536	56.2667	150.331	97.6412	135.416	117.374	150.947	47.1852	59.3178	87.2891	274.141	20.2542
Actinobacteria;Coriobacteriia;Coriobacteriales;Coriobacteriaceae;Incertae_sedis	142.661	397.338	804.85	376.64	153.312	183.426	333.013	308.357	438.646	206.213	307.863	346.788	317.808	173.775	553.405	1098.85	427.36	133.529	480.885	384.455	198.748	458.197	416.219	201.703	213.136	304.11	603.834	532.358	346.164	733.04	529.149	361.972	102.348	1302.86	541.897	549.189	668.851	1028.81	417.311	687.582	570.43	782.182	594.361	669.827	426.482	353.435	351.235	1254.9	108.866
Actinobacteria;Coriobacteriia;Coriobacteriales;Coriobacteriaceae;Parvibacter	0	0	0	0	0	0	0	0	0	0	0	0	0	0	0	2.1504	0	2.67058	0	0	0	4.03698	0	0	0	4.53896	0	0	0	3.52423	0	0	0	4.81649	0	3.28855	0	2.63797	0	0	0	0	0	2.35855	0	2.47158	0	0	0
Actinobacteria;Coriobacteriia;Coriobacteriales;Coriobacteriaceae;Senegalimassilia	5.59456	7.94676	7.9426	6.5693	0	3.00698	3.9178	2.25078	8.38176	2.67809	6.15726	6.58458	0	8.79875	5.19629	8.6016	0	8.01175	6.58747	7.92691	0	0	0	7.03614	2.44984	9.07791	5.86247	0	2.95867	3.52423	4.62139	2.27656	0	12.0412	1.81845	0	10.1341	0	2.34445	7.39335	0	4.04228	2.49732	9.43418	1.81482	12.3579	2.07831	4.72657	0
Actinobacteria;Coriobacteriia;Coriobacteriales;Incertae_sedis;Incertae_sedis	159.445	419.191	262.106	188.32	134.148	54.1256	221.356	175.561	251.453	80.3428	209.347	166.809	197.26	169.376	441.685	664.473	260.53	77.4469	206.407	103.05	98.0125	258.367	558.61	159.486	244.984	131.63	224.728	278.228	286.991	454.626	247.244	229.932	82.9853	915.133	327.32	220.333	337.804	757.096	201.622	357.345	264.659	363.805	457.009	294.818	172.408	195.255	245.241	749.161	86.0803
Actinobacteria;Coriobacteriia;Eggerthellales;Eggerthellaceae;Adlercreutzia	0	0	0	0	0	0	0	0	0	0	0	0	0	0	0	0	0	0	0	0	0	0	2.19063	0	0	0	0	0	2.95867	0	0	0	0	0	0	0	0	0	0	0	0	0	0	4.71709	0	0	2.07831	2.36328	0
Actinobacteria;Coriobacteriia;Eggerthellales;Eggerthellaceae;Cryptobacterium	0	0	0	0	0	0	0	0	2.79392	0	0	0	0	0	0	0	0	0	0	0	0	0	0	0	0	0	0	0	0	0	0	0	0	0	0	0	0	0	0	0	0	0	0	0	1.81482	0	0	0	0
Actinobacteria;Coriobacteriia;Eggerthellales;Eggerthellaceae;Denitrobacterium	0	0	0	2.18977	0	0	1.9589	0	0	0	0	0	0	0	0	0	0	0	0	0	0	4.03698	0	0	0	0	0	0	0	0	0	0	0	0	3.63689	0	0	0	0	0	0	0	0	0	0	0	0	0	0
Actinobacteria;Coriobacteriia;Eggerthellales;Eggerthellaceae;Eggerthella	0	5.96007	0	0	0	0	0	0	0	0	0	0	8.21918	0	0	2.1504	0	2.67058	2.19582	1.98173	5.44514	4.03698	0	0	2.44984	2.26948	1.95416	0	8.876	3.52423	0	0	0	4.81649	0	0	0	2.63797	2.34445	0	0	0	0	2.35855	0	0	2.07831	0	0
Actinobacteria;Coriobacteriia;Eggerthellales;Eggerthellaceae;Enterorhabdus	13.9864	11.9201	0	10.9488	2.3955	3.00698	3.9178	6.75235	11.1757	0	15.3931	4.38972	5.47945	4.39938	12.9907	6.4512	4.5707	5.34117	15.3708	3.96346	19.058	8.07396	13.1438	14.0723	2.44984	6.80843	9.77078	8.76309	14.7933	21.1454	11.5535	22.7656	2.76618	7.22474	10.9107	8.22139	10.1341	13.1898	7.03334	0	15.417	4.04228	9.98926	4.71709	1.81482	17.301	8.31324	9.45314	0
Actinobacteria;Coriobacteriia;Eggerthellales;Eggerthellaceae;Enteroscipio	0	0	0	0	0	0	0	0	0	0	0	0	0	0	0	0	0	0	0	0	0	0	0	0	0	0	0	0	0	0	0	0	0	0	0	1.64428	0	0	2.34445	0	2.56951	2.02114	0	2.35855	0	0	0	0	0
Actinobacteria;Coriobacteriia;Eggerthellales;Eggerthellaceae;Gordonibacter	0	3.97338	2.64753	4.37953	0	6.01395	5.87671	2.25078	5.58784	0	0	0	0	2.19969	7.79443	12.9024	2.28535	0	2.19582	1.98173	0	0	2.19063	2.34538	7.34952	2.26948	1.95416	4.38154	0	3.52423	0	0	0	4.81649	1.81845	4.93283	13.5121	2.63797	4.68889	4.9289	0	2.02114	4.99463	0	3.62963	0	4.15662	2.36328	0
Actinobacteria;Coriobacteriia;Eggerthellales;Eggerthellaceae;Incertae_sedis	11.1891	61.5874	97.9588	28.4669	28.746	24.0558	33.3013	33.7617	22.3514	29.459	27.7077	46.0921	35.6164	17.5975	64.9536	62.3616	25.1388	29.3764	68.0705	29.7259	19.058	34.3143	43.8126	28.1446	22.0486	24.9643	39.0831	43.8154	59.1733	63.4361	64.6995	59.1905	22.1294	62.6144	40.0058	47.684	81.0729	147.726	37.5111	39.4312	41.1121	36.3805	32.4651	51.888	27.2222	24.7158	39.4879	89.8048	12.6589
Actinobacteria;Coriobacteriia;Eggerthellales;Eggerthellaceae;Paraeggerthella	0	0	0	4.37953	0	0	3.9178	6.75235	8.38176	0	0	0	0	0	0	0	0	10.6823	6.58747	0	2.72257	2.01849	2.19063	0	0	0	3.90831	0	0	3.52423	4.62139	0	0	2.40825	1.81845	3.28855	3.37804	7.9139	2.34445	0	0	4.04228	7.49195	9.43418	9.07408	0	2.07831	16.543	2.53177
Actinobacteria;Coriobacteriia;Eggerthellales;Eggerthellaceae;Slackia	5.59456	29.8003	68.8359	32.8465	23.955	30.0698	50.9315	29.2602	50.2906	34.8152	21.5504	52.6766	41.0959	10.9984	59.7573	75.264	20.5681	18.6941	39.5248	47.5615	13.6129	24.2219	63.5282	32.8353	22.0486	56.7369	35.1748	24.0985	29.5867	102.203	41.5925	59.1905	16.5971	89.1051	29.0951	54.2611	114.853	137.174	42.2	36.9668	69.3766	64.6765	29.9678	66.0393	19.963	24.7158	31.1747	118.164	15.1906
Actinobacteria;Coriobacteriia;Incertae_sedis;Incertae_sedis;Incertae_sedis	55.9456	164.895	180.032	137.955	55.0964	42.0977	125.37	110.288	114.551	58.9181	64.6512	153.64	131.507	81.3884	189.665	298.905	134.836	93.4704	210.799	136.739	38.116	147.35	184.013	72.7068	90.6441	149.786	218.865	146.782	115.388	243.172	194.098	184.401	49.7912	341.971	147.294	179.226	249.975	393.057	164.111	243.981	179.865	256.685	174.812	224.062	128.852	121.107	103.916	411.211	60.7626
Actinobacteria;Incertae_sedis;Incertae_sedis;Incertae_sedis;Incertae_sedis	5.59456	31.787	21.1803	35.0362	11.9775	15.0349	25.4657	36.0125	11.1757	24.1028	24.629	24.1435	13.6986	17.5975	44.1685	19.3536	15.9974	13.3529	39.5248	19.8173	10.8903	18.1664	43.8126	4.69076	26.9482	18.1558	17.5874	32.8616	20.7107	49.3392	25.4177	36.4249	13.8309	38.5319	27.2767	16.4428	30.4023	68.5871	21.1	24.6445	12.8475	30.3171	39.957	35.3782	10.8889	19.7726	24.9397	47.2657	5.06355
Actinobacteria;Nitriliruptoria;Euzebyales;Euzebyaceae;Euzebya	0	0	0	0	0	0	0	0	0	0	0	0	0	0	0	0	0	0	0	0	0	0	0	0	0	0	0	0	0	0	0	0	0	0	0	0	0	0	0	0	0	0	0	0	0	0	0	0	0
Actinobacteria;Nitriliruptoria;Nitriliruptorales;Nitriliruptoraceae;Nitriliruptor	0	0	0	0	0	0	0	0	0	0	0	0	0	0	2.59814	0	0	0	0	0	0	0	0	0	0	0	0	0	0	0	0	0	0	0	0	0	0	0	0	0	0	0	0	0	0	0	0	0	0
Actinobacteria;Rubrobacteria;Gaiellales;Gaiellaceae;Gaiella	0	0	0	0	0	0	0	2.25078	2.79392	0	0	0	0	0	0	0	0	0	0	5.94519	0	0	0	0	0	0	0	0	0	0	0	2.27656	0	0	0	0	0	0	0	0	0	0	0	0	0	0	0	0	0
Actinobacteria;Rubrobacteria;Gaiellales;Incertae_sedis;Incertae_sedis	0	0	0	0	0	3.00698	0	0	0	0	0	0	0	0	0	0	0	0	0	0	0	0	0	0	2.44984	0	0	0	0	0	0	0	0	0	0	0	0	0	0	0	0	0	0	0	0	0	0	0	0
Actinobacteria;Rubrobacteria;Incertae_sedis;Incertae_sedis;Incertae_sedis	0	0	0	0	0	0	0	0	0	0	0	0	0	0	0	0	0	0	0	0	0	0	0	0	0	0	0	0	0	0	0	0	0	0	0	0	0	0	0	0	0	0	0	0	0	0	0	0	0
Actinobacteria;Rubrobacteria;Rubrobacterales;Rubrobacteraceae;Rubrobacter	0	0	0	0	0	0	0	0	0	0	0	0	0	0	0	0	0	0	0	0	0	0	0	0	0	0	0	0	0	0	0	2.27656	0	0	0	0	0	0	2.34445	0	0	0	0	0	0	0	0	0	0
Actinobacteria;Thermoleophilia;Incertae_sedis;Incertae_sedis;Incertae_sedis	0	0	0	0	0	0	1.9589	2.25078	0	0	0	0	0	0	0	0	0	0	0	0	0	0	0	0	0	0	1.95416	0	0	0	0	0	0	0	0	1.64428	0	0	0	0	0	0	0	0	0	0	0	0	0
Actinobacteria;Thermoleophilia;Solirubrobacterales;Conexibacteraceae;Conexibacter	0	0	0	0	0	0	0	0	0	0	0	0	0	0	0	0	0	0	0	0	0	0	0	0	0	0	0	0	0	0	0	0	0	0	0	0	0	0	0	0	0	0	0	0	0	0	0	0	0
Actinobacteria;Thermoleophilia;Solirubrobacterales;Incertae_sedis;Incertae_sedis	0	0	0	0	0	0	0	0	0	0	0	0	0	0	0	0	0	0	0	0	0	0	0	0	0	0	0	0	0	0	0	0	0	0	0	0	0	0	0	0	0	0	0	0	0	0	0	0	0
Actinobacteria;Thermoleophilia;Solirubrobacterales;Patulibacteraceae;Patulibacter	0	0	0	2.18977	2.3955	0	0	0	0	0	0	0	2.73973	0	0	0	0	0	0	0	0	0	0	0	0	2.26948	0	0	2.95867	0	0	0	0	0	0	3.28855	0	0	0	0	5.13901	0	0	0	0	0	0	0	0
Actinobacteria;Thermoleophilia;Solirubrobacterales;Solirubrobacteraceae;Solirubrobacter	0	0	0	0	0	0	0	0	0	0	0	0	0	0	0	0	0	0	0	0	0	0	0	0	0	0	0	0	0	0	0	0	0	0	0	0	0	0	0	0	0	0	0	0	0	0	0	0	0
Aquificae;Aquificae;Aquificales;Aquificaceae;Hydrogenivirga	0	0	2.64753	0	0	0	0	0	0	0	0	0	0	0	0	0	0	0	0	0	0	0	0	0	0	0	0	0	0	0	0	0	0	0	0	0	0	0	0	0	0	0	0	0	0	0	0	0	0
Aquificae;Aquificae;Aquificales;Aquificaceae;Thermocrinis	0	0	0	0	0	0	5.87671	4.50156	0	0	0	0	0	0	0	0	0	0	0	0	0	0	0	0	0	0	0	0	0	0	0	0	0	0	0	0	0	0	0	0	0	0	0	0	0	0	0	0	0
Aquificae;Aquificae;Aquificales;Hydrogenothermaceae;Incertae_sedis	0	0	0	2.18977	0	0	0	0	0	0	0	0	0	4.39938	2.59814	0	0	0	0	0	0	0	2.19063	0	0	0	0	0	0	0	0	4.55311	2.76618	0	0	0	0	0	2.34445	0	0	2.02114	0	0	0	0	4.15662	0	0
Aquificae;Aquificae;Aquificales;Hydrogenothermaceae;Sulfurihydrogenibium	2.79728	1.98669	7.9426	0	0	3.00698	7.83561	6.75235	0	5.35619	0	6.58458	0	4.39938	5.19629	0	2.28535	8.01175	0	3.96346	2.72257	2.01849	0	9.38152	2.44984	0	0	6.57232	0	7.04846	6.93209	0	2.76618	7.22474	0	0	3.37804	0	7.03334	0	2.56951	4.04228	2.49732	2.35855	0	4.94315	2.07831	4.72657	2.53177
Aquificae;Aquificae;Aquificales;Incertae_sedis;Thermosulfidibacter	0	0	0	0	0	0	0	0	0	0	0	0	0	0	0	0	0	0	0	0	0	0	0	0	0	0	0	0	2.95867	0	0	0	0	0	0	0	0	0	0	0	0	0	0	0	0	0	0	0	0
Aquificae;Aquificae;Desulfurobacteriales;Desulfurobacteriaceae;Desulfurobacterium	0	0	0	0	0	0	3.9178	0	0	0	0	0	0	0	0	2.1504	6.85605	2.67058	0	0	0	0	0	0	0	0	0	0	0	0	0	0	0	0	1.81845	0	0	0	0	0	0	2.02114	0	0	0	4.94315	0	0	0
Aquificae;Aquificae;Desulfurobacteriales;Desulfurobacteriaceae;Incertae_sedis	0	0	0	0	0	0	0	0	2.79392	0	0	0	0	0	0	0	0	0	0	0	0	0	2.19063	0	2.44984	2.26948	0	2.19077	0	0	0	0	0	0	0	0	0	0	0	0	0	0	0	0	0	0	0	0	0
Aquificae;Aquificae;Desulfurobacteriales;Desulfurobacteriaceae;Phorcysia	0	0	0	0	0	0	0	0	0	0	0	0	0	0	0	0	0	0	0	0	0	0	0	0	0	0	1.95416	0	0	0	0	0	0	0	0	0	0	0	0	0	0	0	0	0	1.81482	2.47158	0	0	0
Aquificae;Aquificae;Desulfurobacteriales;Desulfurobacteriaceae;Thermovibrio	0	0	0	0	0	0	0	2.25078	0	0	0	0	0	0	0	0	0	0	0	0	0	0	0	2.34538	0	0	0	2.19077	5.91733	0	0	0	0	0	0	0	0	0	0	0	0	0	0	0	0	0	4.15662	0	0
Armatimonadetes;Chthonomonadetes;Chthonomonadales;Chthonomonadaceae;Chthonomonas	0	0	0	0	0	0	0	0	0	0	0	0	0	0	0	0	0	0	0	0	0	0	0	0	0	0	0	0	0	0	0	0	0	0	0	0	0	0	0	0	0	0	0	0	0	0	0	0	0
Armatimonadetes;Incertae_sedis;Incertae_sedis;Incertae_sedis;Incertae_sedis	0	0	0	0	0	0	0	0	0	0	0	0	0	0	0	0	0	0	0	0	0	0	2.19063	0	0	0	0	0	0	0	2.3107	0	0	0	0	0	0	0	0	0	0	0	0	0	0	0	4.15662	0	0
Bacteroidetes;Bacteroidia;Bacteroidales;Bacteroidaceae;Bacteroides	16358.5	13660.5	14156.4	9996.28	11785.8	15470.9	14915.1	12253.3	10181	15910.6	14210.9	10245.6	11991.8	12604.2	9394.89	7646.82	13056.2	17372.1	16027.3	12669.2	11963	8913.65	9231.31	14349	18246.4	12933.8	9737.56	7680.85	12482.6	8539.21	12974.6	27564.5	16190.4	5567.86	6788.26	10913.1	9184.88	7046.01	11405.7	12785.6	7402.74	9095.14	12137	9809.19	10251.9	5696.98	11885.9	4676.94	12210.7
Bacteroidetes;Bacteroidia;Bacteroidales;Bacteroidaceae;Incertae_sedis	1032.2	733.088	889.571	602.185	625.225	769.786	820.78	681.987	698.48	725.763	1028.26	757.227	597.26	681.903	828.808	595.66	564.481	1097.61	849.784	600.464	811.326	938.598	887.205	773.976	428.722	565.1	541.301	578.364	1189.38	951.542	744.044	1149.66	799.425	556.305	672.825	478.485	689.119	482.748	923.712	618.577	619.251	727.611	744.2	1183.99	435.556	585.764	789.758	576.641	1108.92
Bacteroidetes;Bacteroidia;Bacteroidales;Bacteroidaceae;Mediterranea	702.118	280.123	839.268	1066.42	656.366	478.109	1355.56	434.401	846.558	1164.97	1419.25	1194	827.397	897.473	1408.19	1503.13	550.769	2502.34	1187.94	513.268	1246.94	1963.99	2267.3	1393.16	489.968	944.103	597.972	841.257	2683.51	1681.06	1525.06	2620.32	589.195	1172.82	1238.36	626.47	486.437	912.736	1416.05	685.117	1359.27	1746.27	986.44	1476.45	745.889	739.001	1001.75	1387.25	1597.55
Bacteroidetes;Bacteroidia;Bacteroidales;Balneicellaceae;Balneicella	2.79728	0	0	0	0	3.00698	0	0	0	2.67809	0	0	5.47945	0	0	0	4.5707	0	2.19582	0	0	0	0	0	0	0	0	6.57232	0	0	0	0	0	0	0	0	0	0	0	0	0	0	0	0	0	0	0	0	0
Bacteroidetes;Bacteroidia;Bacteroidales;Barnesiellaceae;Barnesiella	615.402	111.255	124.434	457.661	292.251	553.284	203.726	258.84	97.7872	337.44	326.335	700.16	301.37	184.774	184.468	260.198	322.234	251.035	456.731	158.538	590.798	276.533	339.547	321.317	173.939	97.5875	173.92	267.274	429.007	521.586	577.674	619.223	376.2	79.4721	320.047	335.433	422.255	47.4834	419.656	120.758	92.5022	167.755	224.758	202.835	210.519	286.703	191.205	217.422	184.819
Bacteroidetes;Bacteroidia;Bacteroidales;Barnesiellaceae;Coprobacter	5.59456	1.98669	2.64753	4.37953	0	9.02093	3.9178	9.00313	2.79392	0	9.23588	24.1435	0	2.19969	2.59814	0	2.28535	5.34117	6.58747	3.96346	8.16771	4.03698	2.19063	4.69076	0	0	3.90831	0	0	0	9.24278	0	8.29853	2.40825	1.81845	3.28855	0	0	2.34445	0	0	0	4.99463	2.35855	1.81482	4.94315	2.07831	2.36328	10.1271
Bacteroidetes;Bacteroidia;Bacteroidales;Barnesiellaceae;Incertae_sedis	2.79728	0	0	2.18977	0	3.00698	1.9589	0	0	0	0	0	2.73973	2.19969	0	0	2.28535	0	2.19582	3.96346	2.72257	0	4.38126	0	0	0	0	2.19077	0	3.52423	4.62139	2.27656	0	0	0	0	10.1341	0	2.34445	0	0	0	0	0	0	0	0	0	0
Bacteroidetes;Bacteroidia;Bacteroidales;Dysgonamonadaceae;Dysgonomonas	8.39184	5.96007	2.64753	17.5181	0	3.00698	7.83561	9.00313	5.58784	5.35619	9.23588	6.58458	5.47945	2.19969	2.59814	4.3008	9.14139	2.67058	8.78329	11.8904	10.8903	6.05547	2.19063	2.34538	7.34952	13.6169	1.95416	0	5.91733	0	4.62139	6.82967	22.1294	2.40825	5.45534	1.64428	6.75607	7.9139	4.68889	7.39335	7.70852	14.148	22.4758	11.7927	0	9.88631	8.31324	0	5.06355
Bacteroidetes;Bacteroidia;Bacteroidales;Dysgonamonadaceae;Incertae_sedis	0	5.96007	0	2.18977	0	3.00698	5.87671	2.25078	2.79392	8.03428	3.07863	4.38972	0	8.79875	0	0	4.5707	2.67058	0	3.96346	8.16771	0	2.19063	2.34538	2.44984	4.53896	0	2.19077	8.876	0	2.3107	2.27656	8.29853	0	5.45534	1.64428	0	0	0	0	0	0	0	4.71709	0	2.47158	4.15662	0	0
Bacteroidetes;Bacteroidia;Bacteroidales;Dysgonamonadaceae;Proteiniphilum	8.39184	7.94676	0	6.5693	0	0	5.87671	4.50156	2.79392	0	0	2.19486	0	0	0	0	0	0	8.78329	0	0	4.03698	0	2.34538	0	2.26948	0	8.76309	23.6693	7.04846	2.3107	0	11.0647	2.40825	3.63689	0	3.37804	0	0	0	2.56951	4.04228	0	4.71709	1.81482	2.47158	2.07831	2.36328	0
Bacteroidetes;Bacteroidia;Bacteroidales;Incertae_sedis;Candidatus_Azobacteroides	0	0	0	0	0	0	0	0	0	0	0	0	0	0	0	0	0	0	0	0	0	0	0	0	0	0	0	0	0	0	0	0	0	0	0	0	0	0	0	0	0	0	0	0	0	0	0	0	0
Bacteroidetes;Bacteroidia;Bacteroidales;Incertae_sedis;Candidatus_Symbiothrix	0	0	0	0	0	0	0	0	0	0	0	0	0	0	0	0	0	0	0	0	0	0	0	0	0	0	0	2.19077	0	0	0	0	0	0	0	0	0	0	0	0	0	0	0	0	0	0	0	0	0
Bacteroidetes;Bacteroidia;Bacteroidales;Incertae_sedis;Incertae_sedis	11894	6333.57	8509.17	11636.4	8139.9	11841.5	8260.69	8287.38	7473.74	10739.2	10319.6	8533.61	8216.44	8519.39	6955.23	4930.86	6600.09	11472.8	9097.3	8949.49	12099.1	7712.65	8850.14	10512	10610.3	5473.98	5346.57	7849.54	10745.9	8017.62	8926.22	8550.74	13515.5	3385.99	8703.08	6381.44	8357.26	3492.67	9541.9	7208.52	5005.4	5990.66	9667.11	8736.06	6959.82	7167.57	8111.65	3682	8233.33
Bacteroidetes;Bacteroidia;Bacteroidales;Incertae_sedis;Phocaeicola	0	3.97338	0	4.37953	0	0	0	0	2.79392	0	3.07863	0	5.47945	0	2.59814	0	0	0	2.19582	5.94519	0	0	0	0	0	0	0	0	0	0	0	4.55311	5.53235	0	3.63689	1.64428	0	0	0	9.8578	2.56951	4.04228	0	2.35855	0	2.47158	8.31324	0	0
Bacteroidetes;Bacteroidia;Bacteroidales;Lentimicrobiaceae;Lentimicrobium	0	0	0	2.18977	2.3955	3.00698	3.9178	2.25078	0	8.03428	6.15726	2.19486	2.73973	10.9984	5.19629	0	0	8.01175	6.58747	7.92691	2.72257	2.01849	4.38126	4.69076	4.89968	0	0	6.57232	0	7.04846	2.3107	2.27656	22.1294	0	5.45534	6.57711	16.8902	0	7.03334	14.7867	2.56951	0	9.98926	4.71709	0	2.47158	2.07831	0	2.53177
Bacteroidetes;Bacteroidia;Bacteroidales;Muribaculaceae;Candidatus_Amulumruptor	13.9864	49.6672	10.5901	39.4158	11.9775	54.1256	29.3835	47.2664	19.5574	50.8838	24.629	26.3383	13.6986	21.9969	36.374	10.752	11.4267	26.7058	50.5039	21.799	38.116	36.3328	41.6219	32.8353	24.4984	4.53896	25.404	61.3416	71.008	31.7181	53.146	11.3828	22.1294	26.4907	41.8243	18.087	20.2682	21.1037	51.5778	49.289	30.8341	36.3805	52.4436	51.888	25.4074	29.6589	4.15662	11.8164	15.1906
Bacteroidetes;Bacteroidia;Bacteroidales;Muribaculaceae;Duncaniella	181.823	129.135	82.0735	354.742	110.193	273.635	199.808	263.342	117.345	273.166	277.077	136.081	191.781	235.367	233.833	161.28	105.126	168.247	116.379	200.155	460.114	171.572	214.682	269.719	198.437	95.3181	72.3038	230.031	304.743	74.0088	207.963	106.998	113.413	110.779	263.675	133.186	206.06	71.2251	227.411	177.44	131.045	228.389	264.715	155.664	219.593	259.516	224.458	184.336	217.733
Bacteroidetes;Bacteroidia;Bacteroidales;Muribaculaceae;Incertae_sedis	626.591	439.058	550.687	1232.84	380.884	1139.64	801.191	929.573	567.166	929.298	895.881	667.237	575.342	688.502	524.825	449.433	459.355	566.164	698.272	905.65	1527.36	682.249	863.108	975.678	999.535	281.415	388.877	887.263	1032.57	630.837	732.491	694.35	782.828	293.806	763.747	414.358	733.034	242.693	869.789	564.359	331.466	525.497	1041.38	577.844	653.334	734.058	773.132	333.223	602.562
Bacteroidetes;Bacteroidia;Bacteroidales;Muribaculaceae;Muribaculum	44.7565	39.7338	10.5901	142.335	45.5144	114.265	111.657	94.5329	81.0237	77.6647	86.2016	94.379	101.37	63.7909	77.9443	25.8048	52.563	50.7411	105.4	69.3605	141.574	74.6841	89.8158	112.578	137.191	36.3116	25.404	85.4401	130.181	28.1938	64.6995	38.7015	127.244	14.4495	118.199	34.5298	77.6948	13.1898	119.567	36.9668	48.8206	70.7399	74.9195	82.5491	61.7037	71.6757	76.8975	23.6328	37.9766
Bacteroidetes;Bacteroidia;Bacteroidales;Odoribacteraceae;Butyricimonas	22.3782	0	13.2377	15.3284	2.3955	21.0488	5.87671	15.7555	11.1757	0	21.5504	0	5.47945	6.59906	10.3926	10.752	9.14139	5.34117	2.19582	15.8538	13.6129	2.01849	13.1438	11.7269	4.89968	2.26948	7.81662	2.19077	14.7933	7.04846	4.62139	27.3187	13.8309	4.81649	12.7291	4.93283	0	10.5519	7.03334	4.9289	5.13901	12.1268	7.49195	25.944	5.44445	7.41473	4.15662	7.08985	10.1271
Bacteroidetes;Bacteroidia;Bacteroidales;Odoribacteraceae;Incertae_sedis	16.7837	7.94676	5.29507	30.6567	23.955	45.1046	23.5068	31.511	22.3514	48.2057	21.5504	19.7537	16.4384	39.5944	10.3926	25.8048	25.1388	16.0235	35.1332	21.799	40.8386	14.1294	19.7157	32.8353	88.1942	13.6169	21.4957	26.2893	47.3387	31.7181	32.3497	47.8077	69.1544	14.4495	23.6398	27.9527	13.5121	5.27593	18.7556	36.9668	12.8475	16.1691	34.9624	23.5855	16.3333	29.6589	35.3313	4.72657	32.9131
Bacteroidetes;Bacteroidia;Bacteroidales;Odoribacteraceae;Odoribacter	243.363	101.321	121.787	282.48	155.707	366.851	158.671	200.32	195.574	307.981	224.74	120.717	243.836	162.777	132.505	141.926	278.813	149.553	195.428	142.684	402.94	236.163	236.588	154.795	347.877	83.9707	218.865	197.17	349.123	204.405	242.623	334.654	343.006	57.7979	170.934	164.428	216.194	76.501	138.322	248.909	53.9596	143.501	297.181	172.174	143.37	165.596	193.283	68.5352	179.756
Bacteroidetes;Bacteroidia;Bacteroidales;Paludibacteraceae;Paludibacter	0	1.98669	0	0	0	0	0	2.25078	0	0	0	0	0	0	0	0	0	0	0	0	0	0	0	0	0	0	0	0	0	0	0	0	0	0	1.81845	0	0	0	0	0	0	0	0	0	1.81482	0	0	0	5.06355
Bacteroidetes;Bacteroidia;Bacteroidales;Porphyromonadaceae;Incertae_sedis	0	0	0	2.18977	4.79099	6.01395	1.9589	0	0	2.67809	3.07863	0	0	2.19969	0	0	2.28535	0	4.39165	0	2.72257	0	8.76251	0	0	0	0	2.19077	0	3.52423	0	0	0	0	0	0	0	0	0	0	0	0	0	0	0	0	2.07831	0	0
Bacteroidetes;Bacteroidia;Bacteroidales;Porphyromonadaceae;Macellibacteroides	5.59456	0	0	2.18977	0	9.02093	0	2.25078	0	0	0	0	0	2.19969	0	0	0	0	0	0	0	0	0	0	0	0	0	0	0	0	0	0	0	0	0	0	0	0	0	0	0	0	0	0	0	0	0	0	0
Bacteroidetes;Bacteroidia;Bacteroidales;Porphyromonadaceae;Petrimonas	0	0	0	0	0	0	0	0	0	0	0	0	0	0	0	0	0	0	0	0	0	0	0	0	0	0	0	0	0	0	0	0	0	0	0	0	0	0	0	0	0	0	0	0	0	0	0	0	0
Bacteroidetes;Bacteroidia;Bacteroidales;Porphyromonadaceae;Porphyromonas	72.7293	47.6805	21.1803	102.919	23.955	57.1325	35.2602	51.768	69.848	88.3771	70.8084	39.5075	38.3562	72.5897	25.9814	25.8048	20.5681	56.0823	39.5248	65.397	81.6771	74.6841	92.0064	53.9438	56.3463	34.0422	48.8539	65.7232	56.2147	70.4846	60.0781	40.978	80.2191	21.6742	58.1903	24.6642	64.1827	10.5519	46.8889	24.6445	43.6816	52.5497	69.9248	30.6611	58.0741	42.0168	41.5662	35.4493	55.699
Bacteroidetes;Bacteroidia;Bacteroidales;Porphyromonadaceae;Sanguibacteroides	0	1.98669	2.64753	4.37953	0	0	0	0	0	8.03428	0	0	0	0	2.59814	0	0	0	0	0	0	0	0	0	4.89968	0	0	0	5.91733	0	2.3107	0	0	2.40825	0	3.28855	0	0	0	0	0	0	0	4.71709	0	0	0	2.36328	0
Bacteroidetes;Bacteroidia;Bacteroidales;Prevotellaceae;Alloprevotella	22.3782	35.7604	7.9426	65.693	14.373	42.0977	15.6712	38.2633	27.9392	24.1028	67.7298	24.1435	52.0548	63.7909	33.7759	25.8048	41.1363	18.6941	17.5666	35.6711	19.058	50.4622	17.525	21.1084	24.4984	40.8506	3.90831	35.0524	68.0494	70.4846	71.6316	79.6795	35.9603	16.8577	58.1903	34.5298	23.6463	10.5519	39.8556	32.0379	12.8475	22.2326	39.957	47.1709	27.2222	12.3579	16.6265	18.9063	27.8495
Bacteroidetes;Bacteroidia;Bacteroidales;Prevotellaceae;Incertae_sedis	869.954	723.155	368.007	1364.22	443.167	523.214	601.383	614.464	667.747	551.687	1197.59	660.653	980.822	908.471	691.107	339.763	788.445	421.952	575.306	453.816	593.52	787.211	514.798	544.128	507.117	651.34	447.502	722.955	1304.77	1212.33	1178.46	1270.32	1242.01	255.274	947.411	960.258	604.668	340.298	661.134	798.482	336.605	569.962	889.044	1089.65	664.223	499.259	642.198	333.223	544.331
Bacteroidetes;Bacteroidia;Bacteroidales;Prevotellaceae;Paraprevotella	176.229	133.108	148.262	142.335	119.775	210.488	121.452	139.548	136.902	115.158	116.988	109.743	164.384	123.183	135.104	79.5648	123.409	173.588	158.099	120.885	168.799	167.535	92.0064	121.96	88.1942	74.8928	99.6619	120.492	183.437	155.066	159.438	179.848	246.19	81.8804	134.565	123.321	114.853	71.2251	147.7	150.331	74.5156	101.057	132.358	257.082	112.519	96.3915	116.385	85.0782	124.057
Bacteroidetes;Bacteroidia;Bacteroidales;Prevotellaceae;Prevotella	6500.88	3770.74	4792.04	5710.91	6113.31	6669.47	2391.82	4105.43	2525.7	7857.53	3706.67	6512.15	3435.62	9861.2	5482.09	4980.32	3108.07	2900.25	3436.46	7110.44	8200.38	6362.28	5036.25	3506.34	3287.68	4409.6	3972.8	6397.06	5091.87	4426.43	4928.72	1905.48	9969.3	5006.74	5891.77	5296.22	6036.55	2110.37	7842.17	4842.64	7382.19	8139.14	4867.27	6754.88	7722.04	8109.24	4659.57	3783.62	7868.75
Bacteroidetes;Bacteroidia;Bacteroidales;Rikenellaceae;Acetobacteroides	16.7837	5.96007	18.5327	35.0362	4.79099	33.0767	29.3835	38.2633	8.38176	13.3905	27.7077	13.1692	16.4384	24.1966	12.9907	8.6016	2.28535	5.34117	28.5457	21.799	27.2257	12.1109	30.6688	25.7992	41.6473	20.4253	1.95416	39.4339	38.4627	21.1454	11.5535	13.6593	58.0897	4.81649	41.8243	9.86566	33.7804	18.4658	39.8556	7.39335	7.70852	30.3171	39.957	37.7367	16.3333	12.3579	33.253	9.45314	10.1271
Bacteroidetes;Bacteroidia;Bacteroidales;Rikenellaceae;Alistipes	772.05	1180.09	961.055	1504.37	845.61	1479.43	548.493	641.473	1044.93	867.702	1031.34	1152.3	882.192	1704.76	1112.01	1148.31	793.016	774.469	1179.16	1171.2	1606.32	995.115	2249.78	1308.72	901.541	508.363	422.098	917.934	1369.86	1444.93	2719.69	1755.22	846.45	1143.92	1085.61	925.728	719.522	2039.15	1566.09	596.397	2009.35	1754.35	1258.65	1231.16	1489.96	1139.4	777.288	1039.84	972.201
Bacteroidetes;Bacteroidia;Bacteroidales;Rikenellaceae;Incertae_sedis	151.053	91.3877	39.713	232.115	105.402	189.439	133.205	182.313	131.314	270.487	212.425	129.497	147.945	164.977	189.665	103.219	171.401	96.141	241.541	170.429	288.592	153.405	280.4	234.538	215.586	108.935	72.3038	177.453	248.528	133.921	217.205	157.082	376.2	19.266	176.389	83.8581	310.779	79.139	199.278	133.08	59.0986	125.311	167.32	212.269	141.556	133.465	193.283	61.4454	83.5485
Bacteroidetes;Bacteroidia;Bacteroidales;Rikenellaceae;Mucinivorans	0	0	0	0	0	0	0	0	0	0	0	0	0	0	0	0	0	0	0	0	0	2.01849	0	0	0	0	0	0	0	0	4.62139	0	0	0	0	0	0	0	0	0	0	0	0	0	0	0	0	0	0
Bacteroidetes;Bacteroidia;Bacteroidales;Rikenellaceae;Rikenella	0	0	0	4.37953	7.18649	3.00698	1.9589	0	2.79392	0	3.07863	0	0	6.59906	7.79443	4.3008	2.28535	5.34117	8.78329	1.98173	2.72257	0	8.76251	2.34538	9.79936	0	3.90831	4.38154	0	7.04846	11.5535	0	5.53235	0	0	0	6.75607	2.63797	4.68889	0	5.13901	0	0	2.35855	5.44445	0	10.3916	0	0
Bacteroidetes;Bacteroidia;Bacteroidales;Tannerellaceae;Incertae_sedis	13.9864	0	10.5901	19.7079	23.955	9.02093	9.79451	9.00313	0	10.7124	21.5504	6.58458	5.47945	6.59906	2.59814	4.3008	4.5707	8.01175	21.9582	7.92691	10.8903	0	2.19063	9.38152	4.89968	2.26948	7.81662	6.57232	11.8347	10.5727	9.24278	2.27656	8.29853	2.40825	3.63689	1.64428	0	7.9139	21.1	2.46445	2.56951	14.148	7.49195	7.07564	1.81482	4.94315	12.4699	11.8164	7.59532
Bacteroidetes;Bacteroidia;Bacteroidales;Tannerellaceae;Parabacteroides	145.459	87.4143	116.491	214.597	184.453	177.412	186.096	150.802	120.139	104.446	261.683	125.107	172.603	180.374	111.72	73.1136	109.697	186.941	166.883	116.922	253.199	108.998	201.538	178.249	259.683	97.5875	72.3038	131.446	142.016	77.533	124.778	97.8919	141.075	72.2474	147.294	67.4154	141.878	76.501	196.933	197.156	100.211	155.628	144.844	94.3418	199.63	160.652	180.813	125.254	374.703
Bacteroidetes;Bacteroidia;Bacteroidales;Tannerellaceae;Tannerella	13.9864	11.9201	18.5327	43.7953	4.79099	12.0279	25.4657	29.2602	5.58784	26.7809	58.4939	35.1178	27.3973	4.39938	7.79443	0	6.85605	13.3529	57.0914	19.8173	46.2837	36.3328	52.5751	16.4177	14.699	0	15.6332	54.7693	17.752	14.0969	50.8353	9.10622	13.8309	14.4495	18.1845	19.7313	23.6463	13.1898	35.1667	22.1801	17.9865	12.1268	37.4597	54.2466	12.7037	9.88631	16.6265	14.1797	27.8495
Bacteroidetes;Bacteroidia;Incertae_sedis;Incertae_sedis;Incertae_sedis	64.3375	37.7471	29.1229	105.109	26.3505	96.2232	70.5205	54.0188	50.2906	72.3085	67.7298	48.2869	43.8356	70.39	44.1685	47.3088	59.4191	101.482	96.6162	65.397	98.0125	60.5547	89.8158	46.9076	107.793	56.7369	42.9914	61.3416	85.8014	66.9604	80.8744	106.998	91.2838	24.0825	58.1903	47.684	54.0486	10.5519	82.0556	59.1468	10.278	30.3171	92.4007	51.888	56.2593	51.9031	37.4096	23.6328	63.2943
Bacteroidetes;Bacteroidia;Marinilabiliales;Incertae_sedis;Incertae_sedis	0	0	0	0	0	0	0	2.25078	0	0	3.07863	0	0	0	0	0	0	0	0	0	0	0	0	0	7.34952	2.26948	0	0	0	0	2.3107	2.27656	2.76618	0	0	0	0	0	2.34445	0	0	0	0	0	0	0	0	0	0
Bacteroidetes;Bacteroidia;Marinilabiliales;Marinifilaceae;Marinifilum	0	0	0	0	0	0	0	0	0	0	0	0	0	2.19969	0	0	0	0	0	0	0	0	0	0	0	0	0	0	0	0	0	0	0	0	0	0	0	0	0	0	0	0	0	0	0	0	0	0	0
Bacteroidetes;Bacteroidia;Marinilabiliales;Marinilabiliaceae;Alkalitalea	0	0	0	0	0	3.00698	0	0	0	2.67809	0	0	0	0	0	0	0	0	0	0	5.44514	0	0	0	0	0	0	0	0	0	0	0	0	0	0	0	0	0	0	0	0	0	0	0	0	0	0	0	0
Bacteroidetes;Bacteroidia;Marinilabiliales;Marinilabiliaceae;Anaerophaga	5.59456	5.96007	5.29507	8.75906	2.3955	3.00698	0	2.25078	8.38176	0	6.15726	0	0	6.59906	0	2.1504	0	2.67058	4.39165	0	2.72257	0	2.19063	4.69076	0	0	0	6.57232	0	0	4.62139	0	2.76618	0	0	4.93283	6.75607	0	0	0	0	0	4.99463	4.71709	5.44445	4.94315	2.07831	2.36328	5.06355
Bacteroidetes;Bacteroidia;Marinilabiliales;Marinilabiliaceae;Incertae_sedis	0	0	0	4.37953	2.3955	0	0	0	0	2.67809	0	2.19486	2.73973	0	2.59814	0	2.28535	2.67058	0	0	0	0	2.19063	0	2.44984	0	0	0	0	0	4.62139	0	0	0	1.81845	0	3.37804	0	0	0	2.56951	0	0	0	0	0	0	0	0
Bacteroidetes;Bacteroidia;Marinilabiliales;Marinilabiliaceae;Labilibacter	0	0	0	0	0	0	0	0	0	0	0	0	0	0	0	2.1504	0	0	0	0	0	0	0	0	0	0	0	0	0	0	0	0	0	0	0	0	0	0	0	0	0	0	0	0	0	0	0	0	0
Bacteroidetes;Bacteroidia;Marinilabiliales;Marinilabiliaceae;Marinilabilia	0	0	0	0	0	3.00698	0	0	0	2.67809	0	0	2.73973	0	0	0	0	0	0	0	0	0	0	0	0	0	0	0	0	0	0	0	2.76618	0	0	0	0	0	0	2.46445	0	0	0	0	0	0	0	0	0
Bacteroidetes;Bacteroidia;Marinilabiliales;Marinilabiliaceae;Natronoflexus	0	0	0	0	0	0	0	0	0	0	0	0	0	0	0	0	0	0	0	0	0	0	0	0	0	0	0	0	2.95867	0	0	0	0	0	0	0	0	0	0	0	0	0	0	0	0	0	0	0	0
Bacteroidetes;Bacteroidia;Marinilabiliales;Marinilabiliaceae;Saccharicrinis	0	0	0	0	0	0	0	0	0	0	0	0	0	0	0	0	0	0	0	0	0	0	0	0	0	0	0	0	0	0	0	0	0	0	0	0	0	0	0	0	0	0	0	0	0	0	0	0	0
Bacteroidetes;Bacteroidia;Marinilabiliales;Prolixibacteraceae;Incertae_sedis	0	0	0	0	0	0	0	0	0	0	0	0	0	0	0	0	0	0	0	0	0	0	0	0	0	0	0	0	0	0	0	0	0	0	0	0	0	0	0	0	0	0	0	0	0	0	0	0	0
Bacteroidetes;Bacteroidia;Marinilabiliales;Prolixibacteraceae;Mangrovibacterium	0	0	0	0	0	0	0	0	0	0	0	0	0	0	0	0	0	0	0	0	0	0	0	0	0	0	0	0	0	0	0	0	0	0	0	0	0	0	0	0	0	0	0	0	0	0	0	0	0
Bacteroidetes;Bacteroidia;Marinilabiliales;Prolixibacteraceae;Prolixibacter	0	1.98669	0	4.37953	2.3955	0	1.9589	0	0	2.67809	0	0	0	0	0	0	0	0	0	0	0	0	2.19063	0	0	0	0	2.19077	0	0	4.62139	0	2.76618	0	0	0	0	0	2.34445	2.46445	2.56951	0	0	0	0	0	0	0	0
Bacteroidetes;Bacteroidia;Marinilabiliales;Prolixibacteraceae;Puteibacter	0	0	0	0	0	0	0	0	0	0	0	0	0	0	0	0	0	0	0	0	0	0	0	0	0	0	0	0	0	0	0	0	0	0	0	0	0	0	0	0	0	0	0	0	0	0	0	0	0
Bacteroidetes;Bacteroidia;Marinilabiliales;Prolixibacteraceae;Sunxiuqinia	0	0	0	0	0	0	0	0	0	5.35619	0	0	0	0	0	0	0	0	0	0	0	0	0	0	0	0	0	0	0	0	0	0	0	0	3.63689	0	0	0	0	0	0	0	0	0	0	0	0	0	0
Bacteroidetes;Chitinophagia;Chitinophagales;Chitinophagaceae;Arachidicoccus	0	0	0	0	0	0	0	0	0	0	0	0	0	0	0	0	0	0	0	0	0	0	0	0	0	0	0	0	0	0	0	0	0	0	0	0	3.37804	0	0	0	0	0	0	0	0	0	2.07831	0	0
Bacteroidetes;Chitinophagia;Chitinophagales;Chitinophagaceae;Asinibacterium	0	0	0	0	0	0	0	0	0	0	0	0	0	0	0	0	0	0	0	0	0	0	0	0	2.44984	0	0	0	0	0	0	0	2.76618	0	0	0	0	0	0	0	0	0	0	0	0	0	0	0	0
Bacteroidetes;Chitinophagia;Chitinophagales;Chitinophagaceae;Chitinophaga	2.79728	0	10.5901	4.37953	0	3.00698	7.83561	4.50156	8.38176	2.67809	15.3931	4.38972	0	0	2.59814	0	0	0	0	7.92691	0	0	4.38126	9.38152	4.89968	2.26948	1.95416	2.19077	2.95867	10.5727	4.62139	0	11.0647	2.40825	1.81845	0	0	0	0	7.39335	0	2.02114	2.49732	2.35855	3.62963	0	10.3916	0	0
Bacteroidetes;Chitinophagia;Chitinophagales;Chitinophagaceae;Cnuella	0	0	0	0	0	3.00698	0	0	0	2.67809	0	0	0	0	0	0	0	0	0	0	0	0	0	0	0	0	0	0	0	0	0	0	0	0	0	0	0	0	0	0	0	0	0	0	0	0	0	0	0
Bacteroidetes;Chitinophagia;Chitinophagales;Chitinophagaceae;Deminuibacter	0	0	0	0	0	0	0	0	0	0	0	0	0	0	0	0	0	0	0	3.96346	0	0	0	0	0	0	0	0	0	0	0	0	0	0	0	0	3.37804	0	0	0	0	0	0	0	0	0	0	0	0
Bacteroidetes;Chitinophagia;Chitinophagales;Chitinophagaceae;Flaviaesturariibacter	5.59456	0	5.29507	0	0	0	1.9589	2.25078	5.58784	5.35619	3.07863	0	5.47945	0	0	2.1504	2.28535	2.67058	0	0	2.72257	0	0	0	7.34952	11.3474	1.95416	4.38154	5.91733	0	0	0	2.76618	4.81649	0	0	0	0	0	4.9289	0	0	0	2.35855	0	0	0	0	0
Bacteroidetes;Chitinophagia;Chitinophagales;Chitinophagaceae;Flavihumibacter	0	0	0	0	0	0	1.9589	0	0	0	0	0	0	0	0	0	0	0	0	0	0	0	0	0	0	0	0	0	0	0	0	0	0	0	0	0	0	0	0	0	0	0	0	2.35855	0	0	0	0	0
Bacteroidetes;Chitinophagia;Chitinophagales;Chitinophagaceae;Flavipsychrobacter	0	0	0	0	0	0	0	0	0	0	0	0	0	0	0	0	0	0	0	0	0	0	0	0	0	0	0	0	0	0	0	0	0	0	0	0	0	0	0	0	0	0	0	0	0	0	0	0	0
Bacteroidetes;Chitinophagia;Chitinophagales;Chitinophagaceae;Flavisolibacter	0	0	0	0	0	0	0	0	0	0	0	0	2.73973	0	0	0	0	0	0	0	2.72257	0	0	0	0	6.80843	5.86247	0	0	0	0	0	2.76618	0	0	0	0	0	0	0	0	0	0	0	1.81482	0	0	0	0
Bacteroidetes;Chitinophagia;Chitinophagales;Chitinophagaceae;Hydrotalea	0	0	0	0	0	0	0	0	0	0	0	0	0	0	0	0	0	0	0	0	0	0	0	0	0	0	0	0	0	0	0	0	13.8309	0	0	0	0	0	0	0	0	0	0	0	0	0	0	0	0
Bacteroidetes;Chitinophagia;Chitinophagales;Chitinophagaceae;Incertae_sedis	25.1755	17.8802	5.29507	15.3284	7.18649	30.0698	15.6712	11.2539	2.79392	13.3905	0	6.58458	21.9178	8.79875	12.9907	2.1504	13.7121	13.3529	24.1541	7.92691	35.3934	2.01849	13.1438	16.4177	14.699	6.80843	11.7249	4.38154	20.7107	17.6211	20.7963	40.978	19.3632	4.81649	3.63689	6.57711	13.5121	7.9139	11.7222	19.7156	10.278	12.1268	7.49195	18.8684	23.5926	2.47158	6.23493	2.36328	10.1271
Bacteroidetes;Chitinophagia;Chitinophagales;Chitinophagaceae;Lacibacter	0	0	0	0	0	0	0	0	0	0	0	0	0	0	0	0	0	0	0	0	0	0	0	0	0	0	0	0	0	0	0	0	0	0	0	0	0	0	0	0	0	0	0	0	0	0	0	0	0
Bacteroidetes;Chitinophagia;Chitinophagales;Chitinophagaceae;Niabella	0	0	0	0	0	0	0	0	0	0	0	0	0	0	0	0	0	0	2.19582	1.98173	2.72257	0	2.19063	0	0	2.26948	0	0	0	0	0	0	0	0	0	0	0	0	0	0	0	0	0	0	0	0	0	0	0
Bacteroidetes;Chitinophagia;Chitinophagales;Chitinophagaceae;Niastella	0	0	0	0	0	0	0	0	0	0	0	0	0	0	0	0	0	0	0	0	0	0	0	0	0	0	1.95416	0	0	0	0	0	0	0	0	0	0	0	0	0	0	0	0	0	0	0	0	0	0
Bacteroidetes;Chitinophagia;Chitinophagales;Chitinophagaceae;Paraflavitalea	0	0	0	0	0	0	0	0	0	0	0	0	0	0	0	0	0	0	0	0	0	0	0	0	0	0	0	0	0	0	0	0	0	0	0	0	0	0	0	0	0	0	0	0	0	0	0	0	0
Bacteroidetes;Chitinophagia;Chitinophagales;Chitinophagaceae;Sediminibacterium	0	0	0	0	0	0	0	0	2.79392	0	0	0	0	0	0	0	0	0	0	0	0	0	0	0	0	0	0	0	0	0	0	0	0	0	0	0	0	0	0	0	0	0	0	0	0	0	0	0	0
Bacteroidetes;Chitinophagia;Chitinophagales;Chitinophagaceae;Taibaiella	0	0	0	0	0	0	0	0	0	0	0	0	0	0	0	0	0	2.67058	0	0	0	0	0	0	0	0	0	0	0	0	0	0	0	0	0	0	0	0	0	0	0	0	2.49732	0	0	0	2.07831	0	0
Bacteroidetes;Chitinophagia;Chitinophagales;Chitinophagaceae;Thermoflavifilum	0	0	0	0	0	0	0	0	0	2.67809	0	4.38972	2.73973	0	5.19629	0	0	0	0	1.98173	2.72257	0	2.19063	0	2.44984	0	1.95416	0	0	0	4.62139	0	8.29853	2.40825	0	0	10.1341	0	0	2.46445	2.56951	0	0	0	0	0	0	0	2.53177
Bacteroidetes;Chitinophagia;Chitinophagales;Chitinophagaceae;Vibrionimonas	0	0	0	0	0	0	0	2.25078	0	0	0	0	0	0	0	0	2.28535	0	0	0	2.72257	0	0	0	0	0	0	0	0	0	0	0	0	0	0	0	0	0	0	0	0	0	0	0	0	0	0	0	0
Bacteroidetes;Cytophagia;Cytophagales;Amoebophilaceae;Candidatus_Cardinium	0	0	0	0	0	0	0	0	0	0	0	0	0	0	0	0	0	0	0	0	0	0	0	0	2.44984	0	0	0	0	0	0	0	0	0	0	0	0	0	0	0	0	0	0	0	0	0	0	0	0
Bacteroidetes;Cytophagia;Cytophagales;Cyclobacteriaceae;Algoriphagus	0	0	0	0	0	0	0	0	0	0	0	0	0	0	0	0	0	0	2.19582	0	0	0	0	0	0	0	0	0	0	0	0	0	0	0	0	0	0	0	0	0	0	0	0	0	0	0	0	0	0
Bacteroidetes;Cytophagia;Cytophagales;Cyclobacteriaceae;Cecembia	0	0	0	2.18977	0	0	1.9589	2.25078	0	0	0	0	0	0	0	2.1504	0	0	0	0	0	0	0	0	0	0	3.90831	0	0	0	0	0	0	0	0	1.64428	3.37804	0	0	0	0	0	4.99463	0	0	0	4.15662	0	2.53177
Bacteroidetes;Cytophagia;Cytophagales;Cyclobacteriaceae;Echinicola	0	0	0	0	0	6.01395	0	0	0	2.67809	0	0	0	0	0	6.4512	0	0	0	1.98173	2.72257	0	0	0	0	0	3.90831	0	0	0	0	0	5.53235	0	0	0	0	0	2.34445	0	0	6.06342	0	2.35855	0	0	0	2.36328	0
Bacteroidetes;Cytophagia;Cytophagales;Cyclobacteriaceae;Incertae_sedis	2.79728	0	2.64753	8.75906	2.3955	3.00698	0	4.50156	0	5.35619	0	13.1692	0	2.19969	2.59814	6.4512	0	0	2.19582	0	2.72257	4.03698	0	4.69076	4.89968	2.26948	1.95416	4.38154	2.95867	0	4.62139	0	0	0	0	0	3.37804	0	7.03334	2.46445	0	4.04228	4.99463	4.71709	5.44445	4.94315	2.07831	0	0
Bacteroidetes;Cytophagia;Cytophagales;Cyclobacteriaceae;Indibacter	0	0	0	0	0	0	0	0	0	0	0	0	0	0	0	0	0	0	0	0	2.72257	0	0	0	0	0	0	0	2.95867	0	2.3107	0	0	0	0	0	0	0	0	0	0	0	0	0	0	0	0	0	0
Bacteroidetes;Cytophagia;Cytophagales;Cyclobacteriaceae;Lunatimonas	0	0	0	0	0	0	0	0	0	0	0	0	0	0	0	0	0	0	0	0	0	0	0	0	0	0	0	0	0	0	0	0	0	0	0	0	0	0	0	0	0	0	0	0	0	0	0	0	0
Bacteroidetes;Cytophagia;Cytophagales;Cyclobacteriaceae;Mariniradius	0	0	0	2.18977	0	3.00698	1.9589	0	0	5.35619	9.23588	0	0	4.39938	0	0	0	0	0	1.98173	0	6.05547	6.57189	0	4.89968	0	1.95416	2.19077	2.95867	0	2.3107	0	8.29853	0	10.9107	3.28855	0	2.63797	0	4.9289	7.70852	0	7.49195	7.07564	3.62963	2.47158	6.23493	4.72657	0
Bacteroidetes;Cytophagia;Cytophagales;Cyclobacteriaceae;Mongoliibacter	0	0	0	0	0	0	0	0	0	0	0	0	0	0	0	0	0	0	0	0	0	0	0	0	0	0	0	0	0	0	0	0	0	0	0	0	0	0	0	0	0	0	0	0	0	0	0	0	0
Bacteroidetes;Cytophagia;Cytophagales;Cyclobacteriaceae;Negadavirga	0	0	7.9426	4.37953	0	0	0	2.25078	0	0	0	0	2.73973	2.19969	2.59814	0	0	0	0	0	0	0	2.19063	0	0	0	0	2.19077	0	0	0	2.27656	0	0	0	0	0	0	0	0	0	0	2.49732	0	0	0	0	0	0
Bacteroidetes;Cytophagia;Cytophagales;Cyclobacteriaceae;Nitritalea	0	1.98669	0	0	0	0	0	0	0	0	0	0	0	4.39938	0	0	0	2.67058	0	0	0	0	4.38126	0	0	0	0	4.38154	0	0	0	2.27656	0	0	0	0	0	0	0	0	0	0	2.49732	0	0	0	2.07831	0	0
Bacteroidetes;Cytophagia;Cytophagales;Cytophagaceae;Anditalea	0	0	2.64753	0	0	0	0	0	0	0	3.07863	0	0	0	0	0	0	2.67058	0	0	0	0	2.19063	2.34538	7.34952	2.26948	0	0	0	0	0	0	0	0	1.81845	0	0	0	0	2.46445	0	0	0	0	0	0	0	0	5.06355
Bacteroidetes;Cytophagia;Cytophagales;Cytophagaceae;Cytophaga	0	0	0	0	0	0	0	0	0	0	0	0	0	0	0	0	0	0	0	0	0	0	0	0	0	0	0	0	0	0	0	0	0	0	0	0	0	0	0	0	0	0	0	0	0	0	0	0	0
Bacteroidetes;Cytophagia;Cytophagales;Cytophagaceae;Incertae_sedis	0	0	0	0	0	0	0	0	0	0	0	0	0	0	0	0	0	0	0	0	0	0	0	0	0	0	0	0	0	0	0	0	0	0	0	0	0	0	0	0	0	0	0	0	0	0	0	0	0
Bacteroidetes;Cytophagia;Cytophagales;Cytophagaceae;Larkinella	0	0	0	0	0	0	0	0	0	0	0	0	0	0	0	0	0	0	0	0	0	0	0	0	0	0	0	0	0	0	0	0	0	0	0	0	0	0	0	0	0	0	0	0	0	0	0	0	0
Bacteroidetes;Cytophagia;Cytophagales;Cytophagaceae;Marinoscillum	0	0	0	0	0	0	0	0	0	0	0	0	0	0	0	0	0	0	0	0	0	0	0	0	0	0	0	0	0	0	0	0	0	0	0	0	0	0	0	0	0	0	0	0	0	0	0	0	0
Bacteroidetes;Cytophagia;Cytophagales;Cytophagaceae;Spirosoma	0	0	0	0	0	0	0	0	0	0	0	0	0	0	0	0	0	0	0	0	0	0	0	0	0	0	0	0	0	0	0	0	0	0	0	0	0	0	0	0	0	0	0	0	0	0	0	0	0
Bacteroidetes;Cytophagia;Cytophagales;Cytophagaceae;Sporocytophaga	0	0	0	0	0	0	0	0	0	0	0	0	0	0	0	0	2.28535	2.67058	0	1.98173	0	0	0	0	0	0	0	0	0	0	0	0	0	0	0	1.64428	0	0	0	0	0	0	0	0	0	0	0	0	0
Bacteroidetes;Cytophagia;Cytophagales;Flammeovirgaceae;Flammeovirga	0	1.98669	0	0	0	0	1.9589	4.50156	11.1757	0	0	4.38972	0	0	0	0	0	0	0	1.98173	0	4.03698	0	0	4.89968	0	0	2.19077	2.95867	0	0	0	0	0	3.63689	1.64428	0	0	0	2.46445	0	8.08456	2.49732	0	0	2.47158	0	0	2.53177
Bacteroidetes;Cytophagia;Cytophagales;Flammeovirgaceae;Flexithrix	0	0	0	0	0	0	0	0	0	0	0	0	0	0	0	0	0	0	0	1.98173	0	0	0	0	0	0	0	0	0	0	0	0	0	0	0	0	0	0	0	0	0	0	0	0	0	0	0	0	0
Bacteroidetes;Cytophagia;Cytophagales;Flammeovirgaceae;Incertae_sedis	0	0	0	0	2.3955	0	0	0	0	0	0	0	0	0	0	0	0	0	0	0	0	0	0	0	0	0	0	0	0	0	0	0	0	0	0	0	0	0	0	0	0	0	0	0	0	0	0	0	0
Bacteroidetes;Cytophagia;Cytophagales;Flammeovirgaceae;Reichenbachiella	0	0	0	0	0	0	0	0	0	0	0	0	0	0	0	0	0	0	0	0	2.72257	0	0	0	0	0	0	0	0	0	0	0	2.76618	0	0	0	0	2.63797	0	0	0	0	0	0	0	0	0	0	0
Bacteroidetes;Cytophagia;Cytophagales;Hymenobacteraceae;Adhaeribacter	0	0	0	0	0	0	0	0	0	2.67809	0	0	2.73973	0	0	0	0	0	0	0	0	0	0	0	0	0	0	0	0	0	0	0	0	0	0	0	0	0	0	0	0	0	0	0	0	0	0	0	0
Bacteroidetes;Cytophagia;Cytophagales;Hymenobacteraceae;Hymenobacter	0	3.97338	0	0	0	0	0	4.50156	0	0	0	0	0	0	0	0	2.28535	2.67058	0	0	0	2.01849	4.38126	2.34538	9.79936	0	0	0	2.95867	0	0	2.27656	19.3632	4.81649	0	0	0	0	0	0	0	2.02114	2.49732	0	0	0	0	2.36328	0
Bacteroidetes;Cytophagia;Cytophagales;Hymenobacteraceae;Incertae_sedis	2.79728	1.98669	0	2.18977	0	9.02093	1.9589	0	0	5.35619	0	0	0	2.19969	0	0	0	0	4.39165	1.98173	5.44514	4.03698	2.19063	0	12.2492	0	1.95416	4.38154	5.91733	0	0	0	0	0	0	6.57711	3.37804	0	0	0	0	2.02114	0	2.35855	1.81482	0	0	2.36328	2.53177
Bacteroidetes;Cytophagia;Cytophagales;Hymenobacteraceae;Pontibacter	25.1755	29.8003	15.8852	45.9851	23.955	48.1116	35.2602	33.7617	39.1149	69.6304	73.8871	24.1435	57.5342	26.3963	36.374	30.1056	41.1363	32.047	52.6998	37.6528	54.4514	38.3513	76.672	51.5984	68.5955	13.6169	19.5416	61.3416	44.38	14.0969	18.4856	59.1905	91.2838	14.4495	54.5534	21.3756	40.5364	18.4658	60.9556	46.8246	25.6951	36.3805	54.9409	42.4538	61.7037	42.0168	35.3313	28.3594	12.6589
Bacteroidetes;Cytophagia;Cytophagales;Hymenobacteraceae;Rufibacter	0	0	0	0	2.3955	0	0	2.25078	2.79392	10.7124	12.3145	4.38972	0	0	0	0	0	0	4.39165	1.98173	2.72257	4.03698	0	4.69076	0	0	7.81662	0	8.876	0	2.3107	0	0	0	1.81845	0	0	0	14.0667	7.39335	0	0	2.49732	2.35855	3.62963	0	0	0	0
Bacteroidetes;Cytophagia;Cytophagales;Incertae_sedis;Incertae_sedis	5.59456	3.97338	5.29507	13.1386	4.79099	3.00698	17.6301	9.00313	11.1757	0	12.3145	0	10.9589	4.39938	2.59814	4.3008	6.85605	2.67058	8.78329	0	10.8903	4.03698	4.38126	4.69076	14.699	0	5.86247	6.57232	2.95867	17.6211	4.62139	4.55311	22.1294	0	3.63689	13.1542	3.37804	2.63797	7.03334	4.9289	5.13901	6.06342	7.49195	0	1.81482	2.47158	0	7.08985	5.06355
Bacteroidetes;Cytophagia;Cytophagales;Incertae_sedis;Solirubrum	0	0	0	0	0	0	0	0	0	0	0	0	0	0	0	0	0	0	0	0	0	0	0	0	0	0	0	0	0	0	0	0	0	0	0	0	0	0	0	0	0	0	0	0	0	0	0	0	0
Bacteroidetes;Flavobacteriia;Flavobacteriales;Blattabacteriaceae;Blattabacterium	13.9864	3.97338	2.64753	30.6567	7.18649	48.1116	17.6301	15.7555	11.1757	18.7467	9.23588	19.7537	19.1781	13.1981	18.187	2.1504	9.14139	24.0353	30.7415	11.8904	35.3934	18.1664	19.7157	16.4177	31.8479	6.80843	15.6332	30.6708	44.38	10.5727	6.93209	18.2124	19.3632	2.40825	29.0951	4.93283	27.0243	0	16.4111	4.9289	2.56951	8.08456	22.4758	11.7927	1.81482	14.8295	12.4699	2.36328	5.06355
Bacteroidetes;Flavobacteriia;Flavobacteriales;Crocinitomicaceae;Brumimicrobium	0	0	0	0	0	0	0	0	0	0	0	0	0	0	2.59814	0	0	0	0	0	0	0	2.19063	0	0	0	0	0	0	0	0	0	0	0	0	0	0	0	0	0	0	0	0	0	1.81482	0	0	0	0
Bacteroidetes;Flavobacteriia;Flavobacteriales;Crocinitomicaceae;Crocinitomix	0	0	0	0	0	0	0	0	0	0	0	0	0	0	0	0	0	0	0	1.98173	0	0	0	0	0	0	0	0	0	0	0	0	0	0	0	0	0	0	0	0	0	0	0	0	0	0	0	0	0
Bacteroidetes;Flavobacteriia;Flavobacteriales;Crocinitomicaceae;Fluviicola	0	0	0	0	0	0	0	0	0	2.67809	0	0	0	2.19969	5.19629	0	0	0	0	1.98173	2.72257	0	0	9.38152	0	0	0	0	2.95867	0	0	0	2.76618	0	0	0	0	0	0	2.46445	0	0	0	0	0	7.41473	4.15662	0	0
Bacteroidetes;Flavobacteriia;Flavobacteriales;Crocinitomicaceae;Incertae_sedis	0	0	0	0	0	0	0	0	0	0	0	0	0	0	0	0	0	0	0	0	0	0	0	0	0	0	0	0	0	0	0	0	0	0	0	0	0	0	0	0	0	0	0	0	0	0	0	0	0
Bacteroidetes;Flavobacteriia;Flavobacteriales;Cryomorphaceae;Incertae_sedis	0	0	0	0	0	0	0	2.25078	0	0	3.07863	0	0	2.19969	0	0	0	5.34117	2.19582	0	0	0	0	0	0	0	0	0	0	0	2.3107	0	0	0	0	0	0	0	0	0	0	0	0	0	0	0	0	0	0
Bacteroidetes;Flavobacteriia;Flavobacteriales;Cryomorphaceae;Owenweeksia	0	0	0	0	0	0	0	0	0	0	0	2.19486	0	0	0	0	0	0	0	0	0	0	0	0	0	0	0	0	0	0	0	0	5.53235	0	0	0	0	0	0	0	0	0	0	0	0	0	0	0	0
Bacteroidetes;Flavobacteriia;Flavobacteriales;Flavobacteriaceae;Aequorivita	0	0	0	2.18977	0	0	0	0	0	0	0	0	0	0	0	0	0	0	0	0	0	0	0	0	0	0	0	0	0	0	0	0	0	0	3.63689	0	6.75607	0	2.34445	0	0	0	0	0	0	0	0	2.36328	0
Bacteroidetes;Flavobacteriia;Flavobacteriales;Flavobacteriaceae;Apibacter	0	1.98669	0	2.18977	2.3955	9.02093	1.9589	0	2.79392	0	0	4.38972	0	0	10.3926	4.3008	0	5.34117	0	5.94519	8.16771	4.03698	2.19063	7.03614	4.89968	0	0	0	0	7.04846	0	6.82967	0	4.81649	5.45534	0	0	2.63797	0	0	2.56951	6.06342	4.99463	0	3.62963	0	2.07831	0	0
Bacteroidetes;Flavobacteriia;Flavobacteriales;Flavobacteriaceae;Arenibacter	0	1.98669	0	2.18977	2.3955	0	0	0	0	0	6.15726	0	0	2.19969	0	0	0	0	2.19582	0	0	0	0	0	0	0	1.95416	0	0	0	2.3107	0	5.53235	0	0	0	3.37804	0	2.34445	2.46445	0	0	2.49732	0	1.81482	4.94315	0	0	0
Bacteroidetes;Flavobacteriia;Flavobacteriales;Flavobacteriaceae;Aureitalea	0	0	0	0	0	0	0	0	0	0	0	0	0	0	0	0	0	0	0	0	0	0	0	0	0	0	0	0	0	0	0	0	0	0	0	0	0	0	0	0	0	0	0	0	0	0	0	0	0
Bacteroidetes;Flavobacteriia;Flavobacteriales;Flavobacteriaceae;Bergeyella	2.79728	0	0	2.18977	0	0	3.9178	0	0	0	0	0	2.73973	0	0	0	0	0	0	0	0	0	0	0	0	0	1.95416	0	0	0	0	0	0	0	0	0	3.37804	0	2.34445	0	0	0	0	2.35855	1.81482	0	0	0	0
Bacteroidetes;Flavobacteriia;Flavobacteriales;Flavobacteriaceae;Capnocytophaga	8.39184	1.98669	2.64753	2.18977	4.79099	3.00698	0	2.25078	0	10.7124	12.3145	4.38972	0	8.79875	5.19629	2.1504	0	16.0235	0	1.98173	2.72257	2.01849	13.1438	7.03614	0	0	5.86247	0	0	3.52423	0	0	24.8956	0	1.81845	0	6.75607	0	0	0	0	2.02114	0	4.71709	0	4.94315	0	0	2.53177
Bacteroidetes;Flavobacteriia;Flavobacteriales;Flavobacteriaceae;Chryseobacterium	0	0	0	0	0	0	0	0	0	0	0	0	0	0	0	0	0	0	0	0	0	0	0	0	0	0	0	0	0	0	0	0	0	0	0	0	0	0	0	0	0	0	0	0	0	0	0	0	0
Bacteroidetes;Flavobacteriia;Flavobacteriales;Flavobacteriaceae;Croceibacter	0	0	0	0	0	0	0	0	0	0	0	0	0	0	0	0	0	0	0	0	0	0	0	0	0	0	0	0	0	0	0	0	0	0	0	0	0	0	0	0	0	0	0	0	0	0	0	0	0
Bacteroidetes;Flavobacteriia;Flavobacteriales;Flavobacteriaceae;Croceitalea	0	0	0	0	0	0	0	0	0	0	0	0	0	0	0	0	0	0	0	0	0	0	0	0	0	0	0	0	0	0	0	0	0	0	0	0	0	0	0	0	0	0	0	0	0	0	0	0	0
Bacteroidetes;Flavobacteriia;Flavobacteriales;Flavobacteriaceae;Elizabethkingia	0	0	2.64753	0	0	0	0	0	0	0	0	0	0	0	0	0	0	0	0	1.98173	0	0	0	0	0	0	0	0	0	0	0	0	0	0	0	0	0	0	0	0	0	0	0	0	0	0	0	0	0
Bacteroidetes;Flavobacteriia;Flavobacteriales;Flavobacteriaceae;Eudoraea	0	0	0	2.18977	0	0	0	0	0	2.67809	6.15726	0	0	0	0	0	0	0	2.19582	0	0	0	0	0	0	0	0	2.19077	0	0	0	0	0	0	0	1.64428	0	0	2.34445	0	0	0	0	0	0	0	0	0	0
Bacteroidetes;Flavobacteriia;Flavobacteriales;Flavobacteriaceae;Euzebyella	0	0	2.64753	0	0	0	0	0	0	0	0	0	0	0	0	0	0	0	0	0	0	0	2.19063	0	0	2.26948	0	0	2.95867	0	0	0	0	0	0	0	0	0	0	0	0	0	0	0	0	0	0	0	0
Bacteroidetes;Flavobacteriia;Flavobacteriales;Flavobacteriaceae;Flagellimonas	0	0	0	0	0	0	0	2.25078	0	0	0	0	0	0	0	0	0	0	0	0	0	0	0	0	0	0	0	0	0	0	0	0	0	0	0	0	0	0	0	0	0	0	0	0	0	0	0	0	0
Bacteroidetes;Flavobacteriia;Flavobacteriales;Flavobacteriaceae;Flavimarina	0	0	0	0	0	3.00698	0	0	0	0	0	0	0	0	0	0	0	0	0	0	0	2.01849	0	0	0	0	0	0	2.95867	0	0	0	2.76618	0	0	0	0	0	0	2.46445	0	0	0	0	1.81482	0	4.15662	0	0
Bacteroidetes;Flavobacteriia;Flavobacteriales;Flavobacteriaceae;Flavobacterium	8.39184	1.98669	2.64753	0	4.79099	9.02093	1.9589	4.50156	2.79392	10.7124	0	4.38972	0	4.39938	0	0	4.5707	13.3529	0	3.96346	5.44514	18.1664	2.19063	4.69076	0	0	0	6.57232	2.95867	3.52423	4.62139	4.55311	8.29853	0	7.27379	1.64428	0	5.27593	0	2.46445	5.13901	2.02114	4.99463	2.35855	0	0	8.31324	0	2.53177
Bacteroidetes;Flavobacteriia;Flavobacteriales;Flavobacteriaceae;Formosa	0	0	0	0	0	0	0	0	0	0	0	0	2.73973	0	0	0	0	0	0	0	0	0	0	0	0	0	0	0	0	0	0	0	0	0	0	0	0	0	0	0	0	0	0	0	0	0	0	0	0
Bacteroidetes;Flavobacteriia;Flavobacteriales;Flavobacteriaceae;Gaetbulibacter	0	0	0	0	0	0	0	0	0	0	0	0	5.47945	0	0	0	0	0	0	0	0	0	0	0	0	2.26948	0	0	0	0	0	0	0	0	0	0	0	0	0	0	0	0	2.49732	0	0	0	0	0	0
Bacteroidetes;Flavobacteriia;Flavobacteriales;Flavobacteriaceae;Gelidibacter	0	0	0	0	0	0	0	0	0	0	0	0	0	0	0	0	0	0	0	0	0	0	0	0	0	0	0	0	0	0	0	0	0	0	0	0	0	0	0	0	0	0	0	0	0	0	0	0	0
Bacteroidetes;Flavobacteriia;Flavobacteriales;Flavobacteriaceae;Gramella	8.39184	0	2.64753	0	0	3.00698	0	0	0	0	0	0	0	0	0	0	2.28535	0	6.58747	0	2.72257	0	0	0	2.44984	0	1.95416	0	0	0	0	0	0	0	0	1.64428	0	0	2.34445	2.46445	2.56951	0	0	0	0	0	0	0	0
Bacteroidetes;Flavobacteriia;Flavobacteriales;Flavobacteriaceae;Incertae_sedis	58.7429	35.7604	26.4753	72.2622	50.3054	60.1395	48.9726	81.0282	36.321	58.9181	52.3367	39.5075	30.137	43.9938	36.374	23.6544	34.2802	53.4117	57.0914	55.4884	76.232	50.4622	87.6251	70.3614	66.1457	34.0422	19.5416	78.8678	82.8427	63.4361	80.8744	25.0421	110.647	12.0412	47.2796	34.5298	33.7804	29.0176	77.3667	46.8246	15.417	12.1268	49.9463	51.888	30.8519	46.96	66.5059	28.3594	35.4448
Bacteroidetes;Flavobacteriia;Flavobacteriales;Flavobacteriaceae;Lacinutrix	0	0	0	0	0	0	0	0	0	0	0	0	0	0	0	0	0	0	0	0	0	0	0	0	0	0	0	0	0	0	0	0	0	0	0	0	0	0	0	0	0	0	0	0	0	0	0	0	0
Bacteroidetes;Flavobacteriia;Flavobacteriales;Flavobacteriaceae;Leeuwenhoekiella	0	0	0	0	0	0	0	0	0	0	0	0	0	0	0	0	0	0	0	0	0	4.03698	0	0	0	0	0	0	0	0	0	0	0	0	0	0	0	0	0	0	0	0	0	0	0	0	0	0	0
Bacteroidetes;Flavobacteriia;Flavobacteriales;Flavobacteriaceae;Mangrovimonas	0	0	0	4.37953	2.3955	0	1.9589	2.25078	0	2.67809	0	0	0	0	0	0	0	0	0	0	0	0	6.57189	0	0	0	0	2.19077	2.95867	0	6.93209	4.55311	2.76618	0	1.81845	0	0	0	0	0	0	0	0	0	0	2.47158	0	2.36328	2.53177
Bacteroidetes;Flavobacteriia;Flavobacteriales;Flavobacteriaceae;Maribacter	2.79728	0	0	2.18977	0	3.00698	1.9589	2.25078	2.79392	5.35619	3.07863	0	0	2.19969	0	2.1504	4.5707	2.67058	0	9.90864	0	2.01849	6.57189	2.34538	0	0	1.95416	4.38154	2.95867	3.52423	4.62139	2.27656	5.53235	0	1.81845	0	3.37804	0	2.34445	0	0	0	4.99463	2.35855	0	2.47158	0	0	0
Bacteroidetes;Flavobacteriia;Flavobacteriales;Flavobacteriaceae;Marinirhabdus	0	0	0	0	0	0	0	0	0	0	0	0	0	0	0	0	0	0	0	0	0	0	0	0	0	0	0	0	0	0	0	0	0	0	0	0	0	0	0	0	2.56951	0	0	0	0	0	0	0	0
Bacteroidetes;Flavobacteriia;Flavobacteriales;Flavobacteriaceae;Marixanthomonas	0	0	0	2.18977	0	0	1.9589	0	0	0	0	0	0	0	0	0	0	0	0	0	0	0	0	0	0	0	0	0	0	0	0	2.27656	0	0	0	0	0	0	0	0	0	0	0	0	0	0	0	0	0
Bacteroidetes;Flavobacteriia;Flavobacteriales;Flavobacteriaceae;Mesonia	0	0	0	0	0	0	0	0	0	0	0	0	0	0	0	0	0	0	0	0	0	0	0	0	0	0	0	0	0	0	0	0	0	0	0	0	0	0	0	0	0	0	0	2.35855	0	0	0	0	0
Bacteroidetes;Flavobacteriia;Flavobacteriales;Flavobacteriaceae;Muricauda	0	0	0	0	0	0	0	0	0	0	0	0	0	0	0	0	0	0	0	0	8.16771	0	0	0	0	0	0	0	0	0	0	0	2.76618	0	0	0	0	0	0	2.46445	5.13901	2.02114	0	0	7.25926	0	0	0	2.53177
Bacteroidetes;Flavobacteriia;Flavobacteriales;Flavobacteriaceae;Nonlabens	0	0	0	0	0	3.00698	1.9589	0	0	8.03428	3.07863	0	0	0	0	0	0	5.34117	0	0	5.44514	0	0	0	0	0	1.95416	4.38154	0	0	0	0	2.76618	0	9.09223	0	3.37804	0	0	0	0	4.04228	0	2.35855	0	0	0	0	0
Bacteroidetes;Flavobacteriia;Flavobacteriales;Flavobacteriaceae;Ornithobacterium	0	0	0	0	0	0	0	0	0	0	0	0	0	0	0	0	0	0	2.19582	0	0	0	0	0	0	0	0	0	0	0	0	0	0	0	0	0	0	0	0	0	0	0	0	0	0	0	0	0	0
Bacteroidetes;Flavobacteriia;Flavobacteriales;Flavobacteriaceae;Psychroflexus	0	0	0	0	0	0	0	4.50156	0	2.67809	3.07863	0	0	6.59906	0	0	0	0	0	0	0	0	2.19063	0	0	2.26948	0	2.19077	0	0	0	0	0	0	0	0	3.37804	0	0	0	0	0	0	0	1.81482	4.94315	0	0	2.53177
Bacteroidetes;Flavobacteriia;Flavobacteriales;Flavobacteriaceae;Riemerella	0	0	0	0	0	0	0	0	0	0	0	0	2.73973	0	0	0	0	0	0	0	0	0	0	0	0	0	0	0	0	0	0	0	2.76618	0	0	0	0	0	0	0	0	0	0	0	0	0	0	0	0
Bacteroidetes;Flavobacteriia;Flavobacteriales;Flavobacteriaceae;Robertkochia	0	0	0	0	0	0	0	0	0	0	0	0	0	0	0	0	0	0	0	3.96346	0	0	0	0	0	0	0	0	0	0	0	0	0	0	0	0	0	0	0	0	0	0	0	0	0	0	0	0	0
Bacteroidetes;Flavobacteriia;Flavobacteriales;Flavobacteriaceae;Robiginitalea	0	0	0	0	0	0	0	0	0	0	0	0	0	0	0	0	0	0	0	0	0	0	0	0	0	0	0	0	0	0	0	0	0	0	0	0	0	0	0	0	0	0	0	0	0	0	0	0	0
Bacteroidetes;Flavobacteriia;Flavobacteriales;Flavobacteriaceae;Salegentibacter	0	0	0	0	0	0	0	0	0	0	0	0	0	0	0	0	0	0	0	0	0	0	0	0	0	0	0	0	0	0	0	0	0	2.40825	0	0	0	0	0	0	0	0	0	0	0	0	0	0	0
Bacteroidetes;Flavobacteriia;Flavobacteriales;Flavobacteriaceae;Sediminicola	0	0	0	0	0	0	0	0	0	0	0	0	0	0	0	0	0	0	0	0	0	0	0	0	0	0	0	0	0	0	0	0	0	0	0	0	0	0	0	0	0	0	0	0	0	0	0	0	0
Bacteroidetes;Flavobacteriia;Flavobacteriales;Flavobacteriaceae;Seonamhaeicola	0	0	0	0	0	0	0	0	0	0	0	0	0	0	0	0	0	0	0	0	0	0	0	0	0	0	0	0	0	0	0	0	0	0	0	0	0	0	0	0	0	0	0	0	0	0	0	0	0
Bacteroidetes;Flavobacteriia;Flavobacteriales;Flavobacteriaceae;Sinomicrobium	0	0	0	0	0	0	0	0	0	0	0	0	0	0	0	0	0	0	0	0	0	0	0	0	0	0	0	0	0	0	0	0	0	0	0	0	0	0	0	2.46445	0	0	0	0	0	0	0	0	0
Bacteroidetes;Flavobacteriia;Flavobacteriales;Flavobacteriaceae;Tenacibaculum	0	0	0	0	0	0	0	0	0	0	0	0	0	0	0	0	0	0	0	0	0	0	0	0	0	0	0	0	0	0	0	0	0	0	0	0	0	0	0	0	0	0	0	0	0	0	0	0	0
Bacteroidetes;Flavobacteriia;Flavobacteriales;Flavobacteriaceae;Ulvibacterium	0	0	0	0	0	0	0	0	0	0	0	0	0	0	2.59814	0	0	0	0	0	0	0	0	0	0	0	0	0	0	0	0	0	0	0	0	0	0	0	0	0	0	0	0	0	0	0	0	0	0
Bacteroidetes;Flavobacteriia;Flavobacteriales;Flavobacteriaceae;Urechidicola	2.79728	0	0	2.18977	11.9775	0	0	0	0	0	0	2.19486	0	2.19969	0	0	0	0	0	0	0	2.01849	4.38126	4.69076	0	0	0	0	0	0	0	0	8.29853	0	0	0	0	0	0	0	0	0	0	0	0	0	0	0	2.53177
Bacteroidetes;Flavobacteriia;Flavobacteriales;Flavobacteriaceae;Weeksella	0	0	0	0	0	0	0	0	0	0	0	0	0	0	0	0	0	0	0	0	0	0	0	0	0	0	0	0	0	0	0	0	0	0	0	0	0	0	0	0	0	0	0	0	0	0	0	0	0
Bacteroidetes;Flavobacteriia;Flavobacteriales;Flavobacteriaceae;Wenyingzhuangia	0	0	0	0	0	0	0	0	0	0	0	2.19486	0	0	0	0	0	0	0	0	0	0	0	0	0	0	1.95416	0	0	0	0	0	0	0	0	0	0	0	0	0	0	0	0	0	0	0	0	0	0
Bacteroidetes;Flavobacteriia;Flavobacteriales;Flavobacteriaceae;Winogradskyella	0	0	0	2.18977	0	0	0	0	0	0	0	0	0	0	0	0	0	0	0	0	2.72257	0	2.19063	0	0	0	0	0	0	0	0	0	0	0	0	0	0	0	0	0	0	0	0	0	0	0	0	0	0
Bacteroidetes;Flavobacteriia;Flavobacteriales;Flavobacteriaceae;Zeaxanthinibacter	0	0	0	0	0	0	0	0	2.79392	0	0	0	0	0	0	0	0	0	0	0	0	0	0	0	0	0	0	0	0	0	0	0	0	0	0	0	0	0	0	0	0	0	0	0	0	0	0	0	0
Bacteroidetes;Flavobacteriia;Flavobacteriales;Ichthyobacteriaceae;Ichthyobacterium	0	0	0	0	0	0	0	0	0	0	0	0	0	0	0	0	0	0	0	0	0	0	0	0	0	0	0	0	0	0	0	0	0	0	0	0	0	0	0	0	0	0	0	0	0	0	0	0	0
Bacteroidetes;Flavobacteriia;Flavobacteriales;Incertae_sedis;Candidatus_Sulcia	0	0	0	0	0	0	0	0	0	0	0	2.19486	0	0	0	0	0	0	0	0	0	2.01849	0	0	0	0	0	0	0	0	0	0	0	0	0	0	0	0	0	0	0	0	0	0	0	0	2.07831	0	0
Bacteroidetes;Flavobacteriia;Flavobacteriales;Incertae_sedis;Incertae_sedis	11.1891	3.97338	15.8852	8.75906	16.7685	6.01395	5.87671	6.75235	5.58784	21.4247	12.3145	6.58458	2.73973	13.1981	5.19629	0	2.28535	8.01175	0	3.96346	5.44514	2.01849	17.525	9.38152	7.34952	6.80843	3.90831	4.38154	20.7107	7.04846	4.62139	0	13.8309	2.40825	0	1.64428	0	2.63797	7.03334	2.46445	0	2.02114	0	4.71709	3.62963	4.94315	2.07831	2.36328	7.59532
Bacteroidetes;Flavobacteriia;Flavobacteriales;Schleiferiaceae;Incertae_sedis	5.59456	0	0	0	0	3.00698	5.87671	2.25078	0	2.67809	0	4.38972	0	4.39938	2.59814	0	0	0	0	0	2.72257	4.03698	0	7.03614	0	0	1.95416	0	0	0	2.3107	0	5.53235	0	0	0	0	0	2.34445	0	0	0	0	0	0	0	0	2.36328	5.06355
Bacteroidetes;Flavobacteriia;Flavobacteriales;Schleiferiaceae;Schleiferia	16.7837	5.96007	7.9426	30.6567	7.18649	9.02093	23.5068	11.2539	19.5574	13.3905	33.8649	10.9743	21.9178	15.3978	15.5889	8.6016	22.8535	24.0353	2.19582	19.8173	13.6129	12.1109	17.525	9.38152	24.4984	6.80843	9.77078	4.38154	17.752	10.5727	11.5535	9.10622	30.4279	0	18.1845	6.57711	37.1584	2.63797	18.7556	4.9289	5.13901	8.08456	19.9785	9.43418	3.62963	4.94315	4.15662	0	5.06355
Bacteroidetes;Flavobacteriia;Flavobacteriales;Schleiferiaceae;Thermaurantimonas	0	0	0	2.18977	0	0	0	0	0	0	0	0	0	0	0	0	0	2.67058	0	0	0	0	0	0	0	0	3.90831	2.19077	0	0	0	0	2.76618	0	0	0	0	0	0	0	0	2.02114	0	2.35855	0	0	2.07831	0	0
Bacteroidetes;Flavobacteriia;Incertae_sedis;Incertae_sedis;Incertae_sedis	0	0	0	0	0	0	0	0	0	0	0	0	0	0	0	0	0	0	0	0	0	0	0	0	0	0	0	0	0	0	0	0	0	0	0	0	0	0	0	0	0	0	2.49732	0	0	0	0	0	0
Bacteroidetes;Incertae_sedis;Bacteroidetes_Order_II._Incertae_sedis;Rhodothermaceae;Incertae_sedis	0	0	0	0	0	0	0	2.25078	0	0	0	0	0	0	0	0	0	0	0	0	0	0	0	0	0	0	0	0	0	0	0	0	0	0	0	0	0	0	0	0	0	0	0	0	0	0	0	0	0
Bacteroidetes;Incertae_sedis;Bacteroidetes_Order_II._Incertae_sedis;Rhodothermaceae;Longibacter	0	0	0	0	0	0	0	0	0	0	0	0	0	0	0	0	0	0	0	0	0	0	0	0	0	0	0	0	0	0	0	0	0	0	0	0	0	0	0	0	0	0	0	0	0	0	0	0	0
Bacteroidetes;Incertae_sedis;Bacteroidetes_Order_II._Incertae_sedis;Rhodothermaceae;Longimonas	0	0	0	0	0	0	0	0	0	0	0	0	0	0	0	0	0	0	0	0	0	0	0	0	0	0	0	2.19077	0	0	0	0	0	0	0	0	0	0	0	2.46445	0	0	0	0	0	0	0	0	0
Bacteroidetes;Incertae_sedis;Bacteroidetes_Order_II._Incertae_sedis;Rhodothermaceae;Rhodothermus	0	0	0	6.5693	0	6.01395	0	0	0	0	0	0	0	0	0	0	0	0	0	0	0	2.01849	2.19063	0	0	0	0	0	0	0	2.3107	0	2.76618	0	0	0	0	0	0	0	0	0	0	0	0	0	0	0	0
Bacteroidetes;Incertae_sedis;Bacteroidetes_Order_II._Incertae_sedis;Rhodothermaceae;Salinibacter	0	0	0	0	0	0	0	0	0	0	0	0	0	0	0	0	0	0	0	0	0	0	0	0	2.44984	0	0	0	0	0	0	0	0	0	0	0	0	0	0	0	0	0	0	2.35855	0	0	0	0	0
Bacteroidetes;Incertae_sedis;Incertae_sedis;Incertae_sedis;Incertae_sedis	2467.2	1233.73	1162.27	2540.13	1384.6	2910.75	1823.74	1787.12	1667.97	2354.04	2265.87	1417.88	1652.05	2111.7	1618.64	853.708	1691.16	1629.06	1927.93	1648.8	2932.21	1743.97	2118.34	1951.36	2890.81	1107.51	1334.69	1783.29	2739.73	1589.43	1830.07	2256.07	3543.47	604.47	1782.08	1132.91	1925.48	693.785	1683.31	1449.1	1002.11	1220.77	2327.5	1799.57	1546.22	1777.06	1816.44	723.165	1749.46
Bacteroidetes;Saprospiria;Saprospirales;Haliscomenobacteraceae;Haliscomenobacter	0	0	0	0	0	0	0	0	0	0	0	0	0	0	0	0	0	0	0	0	0	0	0	0	2.44984	0	0	0	0	0	0	0	0	0	0	0	0	0	0	0	0	0	0	0	0	0	0	0	0
Bacteroidetes;Saprospiria;Saprospirales;Lewinellaceae;Lewinella	0	0	0	0	0	0	0	0	0	0	0	0	0	0	0	0	0	0	0	0	0	0	0	0	2.44984	0	0	0	0	0	0	0	0	0	0	0	0	0	0	0	0	2.02114	2.49732	0	0	0	0	0	0
Bacteroidetes;Saprospiria;Saprospirales;Saprospiraceae;Incertae_sedis	0	0	0	0	0	0	0	0	0	0	0	0	0	0	0	0	0	0	0	0	0	0	0	0	0	0	0	0	0	0	0	0	0	0	0	0	0	0	0	0	0	0	0	0	0	0	0	0	0
Bacteroidetes;Saprospiria;Saprospirales;Saprospiraceae;Saprospira	0	0	0	0	2.3955	0	0	0	0	0	0	0	0	0	0	0	0	0	0	0	0	0	0	0	0	0	0	0	0	0	0	0	0	0	0	0	0	0	0	0	0	0	0	0	0	0	0	0	0
Bacteroidetes;Sphingobacteriia;Incertae_sedis;Incertae_sedis;Incertae_sedis	0	0	0	0	2.3955	0	0	0	0	0	0	0	0	0	0	0	0	0	0	0	0	0	0	0	0	0	0	0	0	0	2.3107	0	0	0	0	0	0	0	0	0	0	0	0	0	0	0	0	0	0
Bacteroidetes;Sphingobacteriia;Sphingobacteriales;Incertae_sedis;Incertae_sedis	0	0	0	2.18977	0	0	0	0	0	2.67809	6.15726	0	0	0	0	0	0	0	2.19582	0	0	2.01849	0	0	0	0	1.95416	0	2.95867	0	0	0	5.53235	0	0	3.28855	0	0	0	0	0	0	0	2.35855	0	2.47158	4.15662	0	0
Bacteroidetes;Sphingobacteriia;Sphingobacteriales;Sphingobacteriaceae;Anseongella	0	0	2.64753	0	0	3.00698	0	0	2.79392	2.67809	0	0	0	2.19969	5.19629	0	0	5.34117	4.39165	0	0	2.01849	0	0	4.89968	0	0	2.19077	0	0	0	2.27656	0	0	0	0	3.37804	0	4.68889	0	0	0	4.99463	4.71709	0	2.47158	0	0	10.1271
Bacteroidetes;Sphingobacteriia;Sphingobacteriales;Sphingobacteriaceae;Arcticibacter	0	0	0	0	0	0	0	0	0	0	0	0	0	0	0	0	0	0	0	0	0	0	0	0	0	0	0	0	0	0	0	0	0	0	1.81845	0	0	0	0	0	0	0	0	0	0	0	0	0	0
Bacteroidetes;Sphingobacteriia;Sphingobacteriales;Sphingobacteriaceae;Incertae_sedis	78.3239	69.5341	71.4834	109.488	43.1189	99.2302	62.6849	54.0188	94.9933	101.768	49.2581	39.5075	87.6712	96.7863	85.7388	64.512	63.9898	80.1175	70.2664	101.068	84.3997	80.7396	98.5783	100.851	164.139	61.2759	66.4413	59.1509	97.636	63.4361	113.224	245.868	152.14	21.6742	29.0951	59.194	87.8289	47.4834	72.6778	59.1468	48.8206	30.3171	64.9302	68.3978	94.3704	54.3747	54.0361	21.2696	50.6355
Bacteroidetes;Sphingobacteriia;Sphingobacteriales;Sphingobacteriaceae;Mucilaginibacter	11.1891	1.98669	0	19.7079	11.9775	12.0279	1.9589	9.00313	5.58784	5.35619	12.3145	10.9743	16.4384	13.1981	2.59814	2.1504	4.5707	13.3529	13.1749	7.92691	10.8903	6.05547	6.57189	9.38152	12.2492	2.26948	5.86247	4.38154	0	7.04846	9.24278	11.3828	16.5971	2.40825	3.63689	6.57711	6.75607	0	0	9.8578	0	2.02114	2.49732	4.71709	5.44445	14.8295	0	4.72657	5.06355
Bacteroidetes;Sphingobacteriia;Sphingobacteriales;Sphingobacteriaceae;Nubsella	0	0	0	4.37953	0	0	0	0	0	0	0	0	0	0	0	0	0	0	0	0	0	2.01849	0	0	0	0	0	0	0	0	0	0	2.76618	0	0	0	0	0	0	0	0	0	0	0	0	0	0	0	0
Bacteroidetes;Sphingobacteriia;Sphingobacteriales;Sphingobacteriaceae;Olivibacter	0	0	0	0	0	0	0	0	0	0	0	0	0	0	0	0	0	0	0	0	0	0	0	0	0	0	0	0	0	0	0	0	0	0	0	0	0	5.27593	0	0	0	0	2.49732	0	0	4.94315	0	0	0
Bacteroidetes;Sphingobacteriia;Sphingobacteriales;Sphingobacteriaceae;Parapedobacter	13.9864	7.94676	5.29507	15.3284	4.79099	36.0837	7.83561	15.7555	8.38176	8.03428	15.3931	8.77944	13.6986	10.9984	2.59814	2.1504	6.85605	8.01175	6.58747	9.90864	21.7806	8.07396	24.0969	18.763	22.0486	4.53896	7.81662	8.76309	2.95867	0	25.4177	6.82967	27.6618	0	1.81845	4.93283	27.0243	2.63797	7.03334	7.39335	2.56951	4.04228	2.49732	16.5098	9.07408	17.301	4.15662	7.08985	5.06355
Bacteroidetes;Sphingobacteriia;Sphingobacteriales;Sphingobacteriaceae;Pararcticibacter	0	0	0	0	0	0	0	0	0	0	0	0	0	0	0	0	0	0	0	0	0	0	0	0	0	0	0	0	0	0	0	0	0	0	0	0	0	0	0	0	0	0	0	0	0	0	0	0	0
Bacteroidetes;Sphingobacteriia;Sphingobacteriales;Sphingobacteriaceae;Pedobacter	50.3511	27.8136	29.1229	17.5181	35.9324	33.0767	47.0137	33.7617	25.1453	40.1714	30.7863	35.1178	27.3973	17.5975	31.1777	25.8048	34.2802	58.7528	21.9582	65.397	46.2837	34.3143	43.8126	53.9438	41.6473	54.4675	35.1748	19.717	41.4213	14.0969	48.5246	147.976	58.0897	7.22474	18.1845	41.1069	33.7804	15.8278	30.4778	39.4312	10.278	32.3383	14.9839	37.7367	45.3704	39.5452	33.253	18.9063	45.5719
Bacteroidetes;Sphingobacteriia;Sphingobacteriales;Sphingobacteriaceae;Pelobium	0	0	0	0	0	0	0	0	0	2.67809	0	0	0	0	0	0	2.28535	0	0	0	0	0	0	0	0	0	0	0	0	0	0	0	0	0	0	0	0	0	0	0	0	0	0	4.71709	0	0	0	0	0
Bacteroidetes;Sphingobacteriia;Sphingobacteriales;Sphingobacteriaceae;Pseudopedobacter	0	0	0	0	0	0	0	2.25078	0	2.67809	0	0	0	0	2.59814	0	0	0	0	0	0	2.01849	0	0	0	0	0	0	0	0	0	0	0	0	0	0	0	0	0	0	0	0	0	2.35855	0	0	0	0	0
Bacteroidetes;Sphingobacteriia;Sphingobacteriales;Sphingobacteriaceae;Solitalea	0	0	0	0	0	3.00698	0	0	0	2.67809	0	0	0	0	0	0	0	0	0	0	0	0	0	0	0	0	0	0	0	3.52423	0	0	0	0	0	0	0	0	0	0	0	0	0	0	0	0	0	0	0
Bacteroidetes;Sphingobacteriia;Sphingobacteriales;Sphingobacteriaceae;Sphingobacterium	86.7157	61.5874	66.1883	78.8315	35.9324	108.251	80.315	74.2758	64.2602	112.48	73.8871	48.2869	82.1918	68.1903	59.7573	21.504	75.4165	48.0705	96.6162	55.4884	127.961	42.3883	65.7189	63.3253	95.5437	43.1201	39.0831	63.5324	91.7187	77.533	92.4278	93.3388	160.438	21.6742	70.9194	34.5298	84.4509	34.2936	79.7112	44.3601	43.6816	38.4017	97.3953	58.9637	49	51.9031	93.524	18.9063	65.8261
Balneolaeota;Balneolia;Balneolales;Balneolaceae;Balneola	0	13.9068	15.8852	2.18977	4.79099	18.0419	3.9178	13.5047	8.38176	8.03428	12.3145	4.38972	10.9589	8.79875	12.9907	2.1504	13.7121	0	32.9374	3.96346	16.3354	20.1849	2.19063	18.763	17.1489	22.6948	5.86247	4.38154	5.91733	14.0969	18.4856	6.82967	8.29853	12.0412	16.366	14.7985	10.1341	0	18.7556	14.7867	2.56951	4.04228	4.99463	11.7927	9.07408	9.88631	10.3916	9.45314	32.9131
Balneolaeota;Balneolia;Balneolales;Balneolaceae;Gracilimonas	0	0	0	0	0	0	0	0	0	0	0	0	0	0	0	0	0	0	0	0	0	0	0	0	2.44984	0	0	0	0	0	0	0	0	0	0	0	0	0	0	0	0	0	0	0	0	0	0	0	2.53177
Balneolaeota;Balneolia;Balneolales;Balneolaceae;Incertae_sedis	0	0	0	2.18977	0	0	0	0	0	0	0	0	0	0	0	0	0	0	0	0	0	0	0	0	0	0	0	0	0	0	0	0	0	0	0	0	0	0	0	0	0	0	0	0	0	0	0	0	2.53177
Balneolaeota;Balneolia;Balneolales;Balneolaceae;Rhodohalobacter	0	0	0	0	0	0	3.9178	0	0	2.67809	0	0	0	0	0	0	0	0	0	0	0	0	0	0	0	0	0	0	0	0	0	0	0	0	0	0	0	0	0	0	0	0	0	0	0	0	0	0	0
Balneolaeota;Incertae_sedis;Incertae_sedis;Incertae_sedis;Candidatus_Cyclonatronum	0	0	0	0	0	0	0	0	0	0	0	0	0	0	0	0	2.28535	0	0	0	0	0	0	0	0	0	0	0	0	0	0	0	0	0	0	0	0	0	0	0	0	0	0	0	0	2.47158	0	0	0
Balneolaeota;Incertae_sedis;Incertae_sedis;Incertae_sedis;Incertae_sedis	0	0	0	0	0	0	0	0	0	0	0	0	0	0	0	0	0	0	0	0	0	0	0	0	0	0	0	0	0	0	0	0	0	0	0	0	0	0	0	0	0	0	0	0	0	0	0	0	0
Caldiserica;Incertae_sedis;Incertae_sedis;Incertae_sedis;Incertae_sedis	0	0	0	0	0	0	0	0	0	0	0	0	0	0	0	0	0	0	0	0	0	0	0	0	0	0	0	0	0	0	0	0	0	0	0	0	0	0	0	0	0	0	0	0	0	0	0	0	0
Calditrichaeota;Calditrichae;Calditrichales;Calditrichaceae;Caldithrix	0	0	0	0	0	0	0	0	0	0	0	0	0	0	0	0	0	0	0	0	0	0	0	0	0	0	0	0	0	0	0	0	0	0	0	0	0	0	0	2.46445	0	0	0	0	0	0	0	0	0
Candidatus_Amesbacteria;Incertae_sedis;Incertae_sedis;Incertae_sedis;Incertae_sedis	0	0	0	0	0	0	0	0	0	0	0	0	0	0	0	0	0	0	0	0	0	0	0	0	0	0	0	0	0	0	0	0	0	0	0	0	0	0	0	0	0	0	0	0	0	0	0	0	0
Candidatus_Atribacteria;Incertae_sedis;Incertae_sedis;Incertae_sedis;Candidatus_Caldatribacterium	0	0	0	2.18977	0	0	0	2.25078	0	0	0	0	0	0	0	0	0	0	0	0	2.72257	2.01849	0	0	0	0	0	0	0	3.52423	0	2.27656	8.29853	0	0	4.93283	0	0	0	0	0	0	4.99463	0	0	0	4.15662	0	0
Candidatus_Atribacteria;Incertae_sedis;Incertae_sedis;Incertae_sedis;Incertae_sedis	0	1.98669	2.64753	4.37953	2.3955	0	1.9589	0	0	0	6.15726	0	0	2.19969	0	6.4512	0	0	2.19582	1.98173	2.72257	2.01849	0	2.34538	0	2.26948	0	0	2.95867	0	0	0	2.76618	0	1.81845	0	0	0	0	0	0	0	0	2.35855	3.62963	0	0	0	7.59532
Candidatus_Azambacteria;Incertae_sedis;Incertae_sedis;Incertae_sedis;Incertae_sedis	0	0	0	0	0	0	0	0	0	0	0	0	0	0	0	0	0	0	0	0	0	0	0	0	0	0	0	0	0	0	0	0	0	0	0	0	0	0	0	0	0	0	0	0	0	0	0	0	0
Candidatus_Berkelbacteria;Incertae_sedis;Incertae_sedis;Incertae_sedis;Incertae_sedis	0	0	0	0	0	0	0	0	0	0	0	0	0	0	0	0	0	0	0	0	0	0	0	0	0	0	0	0	0	0	0	0	0	0	0	1.64428	0	0	0	0	0	0	0	0	0	0	0	0	0
Candidatus_Bipolaricaulota;Incertae_sedis;Incertae_sedis;Incertae_sedis;Incertae_sedis	0	0	5.29507	2.18977	0	0	0	0	0	0	0	0	0	6.59906	0	0	0	0	0	0	0	0	0	0	0	0	0	0	0	0	4.62139	0	0	0	0	0	0	0	0	0	0	0	0	2.35855	3.62963	0	0	0	0
Candidatus_Chisholmbacteria;Incertae_sedis;Incertae_sedis;Incertae_sedis;Incertae_sedis	0	0	0	0	0	0	0	0	0	0	0	0	0	0	0	0	0	0	0	0	0	0	0	0	0	0	0	0	0	0	0	0	0	0	0	0	0	0	0	0	0	0	0	0	0	0	0	0	0
Candidatus_Cloacimonetes;Incertae_sedis;Incertae_sedis;Incertae_sedis;Incertae_sedis	0	0	0	0	0	0	0	0	0	0	0	0	0	0	0	0	0	0	0	0	0	0	0	2.34538	0	0	0	0	0	0	0	0	0	0	0	0	0	0	0	2.46445	0	0	0	0	0	0	0	0	0
Candidatus_Coatesbacteria;Incertae_sedis;Incertae_sedis;Incertae_sedis;Incertae_sedis	0	0	0	0	0	0	0	0	0	0	0	0	0	0	0	0	2.28535	0	0	0	0	0	0	0	0	0	0	0	5.91733	0	0	0	0	0	0	0	0	0	0	0	0	0	0	0	0	0	0	0	0
Candidatus_Dadabacteria;Incertae_sedis;Incertae_sedis;Incertae_sedis;Incertae_sedis	0	0	0	0	0	0	0	0	0	0	0	0	0	0	0	0	0	0	0	0	2.72257	4.03698	0	0	0	0	0	0	0	0	0	0	5.53235	0	0	0	0	0	0	0	0	6.06342	0	0	0	0	0	0	0
Candidatus_Desantisbacteria;Incertae_sedis;Incertae_sedis;Incertae_sedis;Incertae_sedis	0	0	0	0	0	0	0	0	0	0	0	0	0	0	0	0	0	0	0	0	0	0	0	0	0	0	0	0	0	0	0	0	0	0	0	0	0	0	0	0	0	0	0	0	0	0	0	0	0
Candidatus_Eisenbacteria;Incertae_sedis;Incertae_sedis;Incertae_sedis;Incertae_sedis	30.7701	21.8536	10.5901	28.4669	9.58199	15.0349	7.83561	11.2539	27.9392	2.67809	36.9435	13.1692	27.3973	17.5975	33.7759	6.4512	41.1363	10.6823	2.19582	3.96346	5.44514	10.0924	0	14.0723	2.44984	13.6169	1.95416	13.1446	26.628	28.1938	25.4177	40.978	38.7265	7.22474	23.6398	21.3756	16.8902	2.63797	9.37778	27.109	2.56951	10.1057	9.98926	30.6611	9.07408	12.3579	22.8614	4.72657	7.59532
Candidatus_Fervidibacteria;Incertae_sedis;Incertae_sedis;Incertae_sedis;Incertae_sedis	0	0	0	0	0	0	0	0	0	0	0	0	0	0	0	0	0	0	0	0	0	0	0	0	0	0	0	0	0	0	0	0	0	0	0	0	0	0	0	0	0	0	0	0	0	0	0	0	0
Candidatus_Handelsmanbacteria;Incertae_sedis;Incertae_sedis;Incertae_sedis;Incertae_sedis	0	0	0	0	0	0	0	0	0	0	0	0	0	0	0	0	0	0	0	0	0	0	0	0	0	0	0	0	0	0	2.3107	0	0	0	0	0	0	0	0	0	0	0	0	0	0	0	0	0	0
Candidatus_Hydrogenedentes;Incertae_sedis;Incertae_sedis;Incertae_sedis;Incertae_sedis	0	0	0	0	0	0	0	0	0	0	0	0	0	2.19969	0	0	0	0	0	0	0	0	0	0	4.89968	0	0	0	0	0	0	0	0	0	0	0	0	0	0	0	0	0	2.49732	0	0	0	0	0	0
Candidatus_Hydrothermae;Incertae_sedis;Incertae_sedis;Incertae_sedis;Incertae_sedis	0	0	0	0	0	6.01395	0	0	0	0	9.23588	0	0	0	0	0	0	0	0	0	0	0	0	2.34538	2.44984	0	0	0	0	0	2.3107	0	5.53235	0	0	0	0	0	0	0	0	0	0	0	1.81482	0	0	0	2.53177
Candidatus_Jacksonbacteria;Incertae_sedis;Incertae_sedis;Incertae_sedis;Incertae_sedis	0	0	0	0	0	0	0	0	0	0	0	0	2.73973	0	0	0	0	0	0	0	0	0	0	0	0	0	0	0	0	0	0	0	0	0	0	0	0	0	0	0	0	0	0	0	0	0	0	0	0
Candidatus_Kryptonia;Incertae_sedis;Incertae_sedis;Incertae_sedis;Candidatus_Kryptonium	0	0	0	0	0	0	0	0	0	0	0	0	0	0	0	0	0	0	0	0	0	0	0	0	0	0	0	0	0	0	0	0	0	0	0	1.64428	0	0	0	0	0	0	0	0	0	0	0	0	0
Candidatus_Latescibacteria;Incertae_sedis;Incertae_sedis;Incertae_sedis;Candidatus_Latescibacter	0	0	0	0	0	0	0	0	0	0	0	0	0	0	0	0	0	0	0	0	0	0	0	0	0	0	0	0	0	10.5727	0	0	0	0	0	0	0	0	0	0	0	0	0	0	0	0	0	0	0
Candidatus_Latescibacteria;Incertae_sedis;Incertae_sedis;Incertae_sedis;Incertae_sedis	0	0	0	0	0	3.00698	0	0	5.58784	2.67809	0	0	0	4.39938	0	0	0	0	0	0	0	0	2.19063	0	0	0	1.95416	0	0	7.04846	0	0	0	0	0	0	6.75607	2.63797	0	0	5.13901	6.06342	0	2.35855	0	0	0	0	0
Candidatus_Levybacteria;Incertae_sedis;Incertae_sedis;Incertae_sedis;Incertae_sedis	0	0	0	0	0	0	0	0	0	0	0	0	0	0	0	0	0	0	0	0	0	0	0	0	0	0	0	0	0	0	0	0	0	0	0	0	0	0	0	0	0	0	0	0	0	0	0	0	0
Candidatus_Margulisbacteria;Candidatus_Marinamargulisbacteria;Incertae_sedis;Incertae_sedis;Incertae_sedis	0	0	0	0	0	3.00698	0	0	0	0	0	0	0	0	0	0	0	0	0	0	0	0	0	0	0	0	0	0	0	0	0	0	0	0	0	0	0	0	0	0	0	0	0	0	0	0	0	0	0
Candidatus_Margulisbacteria;Candidatus_Termititenacia;Candidatus_Termititenacales;Candidatus_Termititenacaceae;Candidatus_Termititenax	0	0	0	0	0	0	0	0	0	0	0	0	0	0	0	0	0	0	0	0	0	0	0	0	0	0	0	0	0	0	0	0	0	0	0	0	0	0	0	0	0	0	0	0	0	0	0	0	0
Candidatus_Margulisbacteria;Incertae_sedis;Incertae_sedis;Incertae_sedis;Incertae_sedis	0	0	0	0	0	0	0	0	0	0	0	0	0	0	0	0	0	0	0	0	0	2.01849	0	0	0	0	0	0	0	0	0	0	0	0	0	0	0	0	0	0	0	0	0	0	0	0	0	0	0
Candidatus_Marinimicrobia;Incertae_sedis;Incertae_sedis;Incertae_sedis;Incertae_sedis	0	0	0	2.18977	0	0	1.9589	0	0	0	0	2.19486	2.73973	0	0	2.1504	0	0	0	0	0	0	0	0	0	0	1.95416	0	2.95867	0	0	2.27656	0	0	0	0	0	0	0	0	0	2.02114	0	0	0	2.47158	0	0	0
Candidatus_Melainabacteria;Incertae_sedis;Candidatus_Gastranaerophilales;Incertae_sedis;Incertae_sedis	11.1891	0	5.29507	2.18977	0	0	5.87671	13.5047	0	8.03428	0	0	8.21918	2.19969	0	0	0	2.67058	2.19582	1.98173	0	2.01849	0	0	0	0	0	0	0	3.52423	0	0	11.0647	0	0	0	0	0	4.68889	4.9289	0	2.02114	0	0	0	0	0	4.72657	12.6589
Candidatus_Melainabacteria;Incertae_sedis;Incertae_sedis;Incertae_sedis;Incertae_sedis	22.3782	3.97338	5.29507	10.9488	11.9775	3.00698	25.4657	29.2602	5.58784	10.7124	12.3145	0	8.21918	2.19969	12.9907	0	0	8.01175	6.58747	5.94519	5.44514	6.05547	0	4.69076	12.2492	2.26948	1.95416	0	0	0	0	0	0	0	1.81845	1.64428	3.37804	0	9.37778	0	0	0	2.49732	0	3.62963	12.3579	8.31324	0	10.1271
Candidatus_Nomurabacteria;Incertae_sedis;Incertae_sedis;Incertae_sedis;Incertae_sedis	0	3.97338	2.64753	0	4.79099	0	3.9178	4.50156	0	8.03428	6.15726	2.19486	5.47945	6.59906	5.19629	8.6016	2.28535	5.34117	0	0	0	0	0	2.34538	4.89968	4.53896	0	10.9539	2.95867	0	2.3107	2.27656	2.76618	0	1.81845	0	0	5.27593	0	0	7.70852	2.02114	2.49732	2.35855	0	2.47158	2.07831	0	2.53177
Candidatus_Omnitrophica;Incertae_sedis;Incertae_sedis;Incertae_sedis;Incertae_sedis	0	0	0	0	0	0	0	0	0	0	0	0	0	0	0	0	0	0	0	0	0	0	0	0	0	0	0	0	0	0	0	0	0	0	0	0	0	0	0	0	0	0	0	0	0	0	0	0	0
Candidatus_Peregrinibacteria;Candidatus_Peribacteria;Incertae_sedis;Incertae_sedis;Incertae_sedis	0	0	0	0	0	0	0	0	0	0	0	0	0	0	0	0	0	0	0	0	0	0	0	0	0	0	0	0	0	0	0	0	0	0	0	0	0	0	0	0	0	0	0	0	0	0	0	0	0
Candidatus_Poribacteria;Incertae_sedis;Incertae_sedis;Incertae_sedis;Incertae_sedis	0	0	0	0	0	0	0	0	0	0	0	0	0	0	0	0	0	0	0	0	0	0	0	0	0	0	0	0	0	0	0	0	0	0	0	0	0	0	0	0	0	0	0	0	0	0	0	0	0
Candidatus_Raymondbacteria;Incertae_sedis;Incertae_sedis;Incertae_sedis;Incertae_sedis	0	0	0	0	0	0	0	0	0	0	0	0	0	0	0	0	0	0	0	0	0	0	0	0	0	0	0	0	0	0	0	0	0	0	0	0	0	0	0	0	0	0	0	0	0	0	0	0	0
Candidatus_Riflebacteria;Candidatus_Ozemobacteria;Incertae_sedis;Candidatus_Ozemobacteraceae;Candidatus_Ozemobacter	0	0	0	0	0	0	0	0	0	0	0	0	0	0	0	0	0	0	0	0	0	0	0	0	0	0	0	0	0	0	0	0	0	0	0	0	0	0	0	0	0	0	0	0	0	0	0	0	0
Candidatus_Riflebacteria;Incertae_sedis;Incertae_sedis;Incertae_sedis;Incertae_sedis	0	0	0	0	0	0	0	0	0	0	0	0	0	0	0	0	0	0	0	0	0	0	0	2.34538	0	0	0	0	0	0	0	0	0	0	0	0	0	0	0	0	0	0	0	0	0	0	0	0	0
Candidatus_Roizmanbacteria;Incertae_sedis;Incertae_sedis;Incertae_sedis;Incertae_sedis	8.39184	0	0	0	0	0	0	0	0	0	0	0	0	0	0	0	0	0	0	1.98173	0	0	2.19063	0	4.89968	0	1.95416	0	0	0	0	0	0	0	0	0	0	0	0	0	0	0	0	0	0	0	0	0	0
Candidatus_Saccharibacteria;Incertae_sedis;Incertae_sedis;Incertae_sedis;Incertae_sedis	69.932	39.7338	5.29507	54.7441	38.3279	39.0907	37.2191	33.7617	47.4966	61.5961	175.482	43.8972	82.1918	72.5897	145.496	169.882	68.5605	104.153	50.5039	79.2691	108.903	56.5177	30.6688	70.3614	26.9482	31.7727	17.5874	72.2955	29.5867	109.251	57.7674	9.10622	38.7265	118.004	50.9165	37.8184	47.2925	60.6732	39.8556	165.118	177.296	131.374	84.9087	21.2269	92.5556	84.0336	41.5662	77.9884	50.6355
Candidatus_Schekmanbacteria;Incertae_sedis;Incertae_sedis;Incertae_sedis;Incertae_sedis	0	0	5.29507	0	2.3955	0	0	0	0	0	0	0	2.73973	0	0	0	0	0	0	1.98173	0	2.01849	0	2.34538	2.44984	4.53896	1.95416	0	0	3.52423	0	0	2.76618	0	0	0	3.37804	0	0	0	0	2.02114	0	0	0	2.47158	2.07831	4.72657	0
Candidatus_Sumerlaeota;Incertae_sedis;Incertae_sedis;Incertae_sedis;Incertae_sedis	0	0	0	0	0	0	0	0	0	0	0	0	0	0	0	0	0	0	0	0	0	0	0	0	0	0	0	0	0	0	0	0	0	0	0	0	0	0	0	0	0	0	0	0	0	0	0	0	0
Candidatus_Uhrbacteria;Incertae_sedis;Incertae_sedis;Incertae_sedis;Incertae_sedis	0	0	0	0	0	0	0	0	0	0	0	0	0	0	0	0	0	0	0	0	0	0	0	0	0	0	0	0	0	0	0	0	0	0	0	0	0	0	0	0	0	0	0	0	0	0	0	0	0
Candidatus_Woesebacteria;Incertae_sedis;Incertae_sedis;Incertae_sedis;Incertae_sedis	0	0	0	0	0	0	0	2.25078	0	0	3.07863	0	0	0	0	0	0	0	0	0	2.72257	0	0	0	2.44984	0	0	0	0	0	0	0	0	0	0	0	0	0	0	0	0	0	0	0	0	0	6.23493	0	0
Candidatus_Wolfebacteria;Incertae_sedis;Incertae_sedis;Incertae_sedis;Incertae_sedis	0	0	0	0	0	0	0	0	0	0	0	0	0	0	0	0	0	0	0	0	0	0	0	0	0	0	0	0	0	0	0	0	0	0	0	1.64428	0	0	0	0	0	0	0	2.35855	0	0	0	0	0
Candidatus_Zambryskibacteria;Incertae_sedis;Incertae_sedis;Incertae_sedis;Incertae_sedis	0	0	0	0	0	0	0	0	0	0	0	0	0	2.19969	0	0	0	0	0	0	0	0	0	0	0	0	0	0	0	0	0	0	0	0	0	0	0	0	0	0	0	0	0	0	0	0	0	0	0
Chlamydiae;Chlamydiia;Chlamydiales;Chlamydiaceae;Chlamydia	0	0	0	0	0	0	0	0	0	0	0	0	0	0	0	0	0	0	0	0	0	0	0	0	0	0	0	0	0	0	0	0	0	0	0	1.64428	0	2.63797	0	0	0	0	0	0	0	0	0	0	0
Chlamydiae;Chlamydiia;Parachlamydiales;Candidatus_Parilichlamydiaceae;Candidatus_Similichlamydia	0	0	0	0	0	0	0	0	0	0	0	0	0	0	0	0	0	0	0	0	0	0	0	0	0	0	0	0	0	0	0	0	0	0	0	0	0	0	0	0	0	0	0	0	0	0	0	0	0
Chlorobi;Incertae_sedis;Incertae_sedis;Incertae_sedis;Incertae_sedis	0	0	0	0	0	0	0	0	0	0	0	0	0	0	0	0	0	0	0	0	0	0	0	0	0	0	0	0	0	0	0	0	0	0	0	0	0	0	0	0	0	0	0	0	0	0	0	0	0
Chloroflexi;Anaerolineae;Anaerolineales;Anaerolineaceae;Incertae_sedis	0	0	0	0	0	0	0	0	0	0	0	0	0	0	0	0	0	0	0	0	0	0	0	0	0	0	0	0	0	0	0	0	0	0	0	0	0	0	0	0	0	0	0	0	0	0	0	0	0
Chloroflexi;Anaerolineae;Anaerolineales;Incertae_sedis;Incertae_sedis	78.3239	51.6539	47.6556	28.4669	23.955	45.1046	94.0273	92.2821	39.1149	85.699	58.4939	30.728	41.0959	98.9859	57.1592	36.5568	27.4242	40.0588	63.6789	29.7259	73.5094	18.1664	39.4313	23.4538	83.2945	22.6948	58.6247	81.0586	59.1733	52.8634	48.5246	15.9359	44.2588	84.2886	61.8272	9.86566	47.2925	47.4834	65.6445	32.0379	102.78	64.6765	42.4544	51.888	47.1852	59.3178	37.4096	18.9063	58.2308
Chloroflexi;Anaerolineae;Incertae_sedis;Incertae_sedis;Incertae_sedis	0	0	0	0	0	0	0	0	0	0	0	0	0	0	0	0	0	0	0	0	0	0	0	0	0	0	0	2.19077	0	0	0	0	0	0	0	0	0	0	0	0	0	0	0	0	0	0	0	0	0
Chloroflexi;Ardenticatenia;Incertae_sedis;Incertae_sedis;Incertae_sedis	0	0	0	0	0	0	0	0	0	0	0	0	0	0	0	0	0	0	0	0	0	0	0	0	0	0	0	0	0	0	0	0	0	0	0	0	0	0	0	0	0	0	0	0	0	0	0	0	0
Chloroflexi;Chloroflexia;Chloroflexales;Chloroflexaceae;Chloroflexus	0	0	0	0	0	0	0	0	0	0	0	0	0	0	0	0	0	0	0	0	0	0	0	0	0	0	0	0	0	0	0	0	0	0	0	0	0	0	0	0	0	0	0	0	0	0	0	0	0
Chloroflexi;Chloroflexia;Chloroflexales;Oscillochloridaceae;Candidatus_Chloroploca	0	0	0	0	0	6.01395	0	2.25078	0	0	0	0	0	0	0	0	0	0	0	0	0	0	0	0	0	0	0	2.19077	0	0	0	0	0	0	0	0	0	0	0	0	0	0	0	0	0	0	0	2.36328	0
Chloroflexi;Chloroflexia;Chloroflexales;Oscillochloridaceae;Candidatus_Viridilinea	0	0	0	0	2.3955	3.00698	1.9589	2.25078	0	2.67809	6.15726	4.38972	0	0	0	0	4.5707	0	0	0	0	0	2.19063	0	0	0	0	0	2.95867	0	0	2.27656	5.53235	0	0	0	0	0	0	0	0	0	0	0	0	2.47158	0	0	2.53177
Chloroflexi;Chloroflexia;Chloroflexales;Roseiflexaceae;Roseiflexus	0	0	0	0	0	0	0	0	0	0	0	0	0	0	0	0	0	0	0	0	0	0	0	0	0	0	0	0	0	0	0	0	0	0	0	0	0	0	0	0	0	0	0	0	0	0	0	0	0
Chloroflexi;Dehalococcoidia;Dehalococcoidales;Dehalococcoidaceae;Dehalococcoides	0	0	0	0	0	0	0	0	0	0	0	0	0	0	0	0	0	0	0	0	0	0	0	0	0	0	0	0	0	0	0	0	0	0	0	0	0	0	0	0	0	0	0	0	0	0	0	0	0
Chloroflexi;Dehalococcoidia;Incertae_sedis;Incertae_sedis;Incertae_sedis	0	0	0	0	0	0	0	0	0	0	0	0	0	0	0	0	0	0	0	0	0	0	0	0	0	0	0	0	0	0	0	0	0	0	0	0	0	0	0	0	0	0	0	0	0	0	0	0	0
Chloroflexi;Incertae_sedis;Incertae_sedis;Incertae_sedis;Incertae_sedis	0	1.98669	0	0	0	0	0	0	0	0	3.07863	0	2.73973	0	0	2.1504	0	2.67058	2.19582	0	2.72257	0	0	4.69076	4.89968	0	1.95416	4.38154	2.95867	3.52423	0	0	19.3632	0	0	1.64428	0	0	0	0	2.56951	0	0	0	0	2.47158	14.5482	0	0
Chloroflexi;Ktedonobacteria;Ktedonobacterales;Dictyobacteraceae;Dictyobacter	0	0	0	0	0	0	0	0	0	2.67809	0	0	0	0	0	0	0	0	0	0	0	0	0	0	0	0	0	4.38154	0	0	0	0	0	0	0	0	0	0	0	0	0	0	0	0	0	0	0	0	0
Chloroflexi;Ktedonobacteria;Ktedonobacterales;Ktedonobacteraceae;Ktedonobacter	0	0	0	0	0	0	0	0	0	0	0	0	0	0	0	0	0	0	0	0	0	0	0	0	0	0	0	0	0	0	0	0	0	0	0	0	0	0	0	0	0	0	0	0	0	0	0	0	0
Chrysiogenetes;Chrysiogenetes;Chrysiogenales;Chrysiogenaceae;Chrysiogenes	0	0	0	0	0	0	0	0	0	0	0	0	0	4.39938	0	0	0	0	0	0	0	0	0	0	0	0	0	0	0	0	2.3107	0	2.76618	0	0	0	0	0	0	0	0	0	2.49732	0	0	2.47158	0	0	0
Chrysiogenetes;Chrysiogenetes;Chrysiogenales;Chrysiogenaceae;Desulfurispirillum	0	0	0	0	0	0	0	0	0	0	0	0	0	2.19969	0	0	0	0	0	0	0	0	0	0	0	0	0	0	0	0	0	0	0	0	0	0	0	0	0	0	0	0	0	0	0	0	0	0	0
Chrysiogenetes;Chrysiogenetes;Chrysiogenales;Chrysiogenaceae;Incertae_sedis	0	0	2.64753	0	0	3.00698	0	0	0	0	6.15726	0	0	4.39938	0	4.3008	0	0	0	0	2.72257	2.01849	0	0	9.79936	0	0	2.19077	0	0	0	0	0	0	1.81845	0	0	0	0	0	0	0	0	0	0	0	0	0	0
Coprothermobacterota;Coprothermobacteria;Coprothermobacterales;Coprothermobacteraceae;Coprothermobacter	0	5.96007	10.5901	4.37953	2.3955	0	7.83561	0	0	0	3.07863	4.38972	0	8.79875	0	0	2.28535	0	4.39165	1.98173	5.44514	4.03698	6.57189	2.34538	2.44984	2.26948	3.90831	0	2.95867	10.5727	4.62139	0	2.76618	0	0	0	3.37804	2.63797	0	7.39335	2.56951	6.06342	0	2.35855	1.81482	2.47158	2.07831	2.36328	0
Cyanobacteria;Incertae_sedis;Chroococcales;Aphanothecaceae;Aphanothece	0	0	0	0	0	0	0	0	0	0	0	0	0	0	0	0	0	0	0	0	0	0	0	0	0	0	0	0	0	0	0	0	0	0	0	0	0	0	0	0	0	0	0	0	0	0	0	0	0
Cyanobacteria;Incertae_sedis;Chroococcales;Aphanothecaceae;Euhalothece	125.878	79.4676	87.3686	32.8465	81.4469	54.1256	72.4794	67.5235	50.2906	131.227	86.2016	32.9229	98.6301	112.184	85.7388	66.6624	31.9949	80.1175	94.4204	47.5615	106.18	28.2589	67.9095	65.6707	97.9936	52.198	60.5788	85.4401	59.1733	77.533	69.3209	47.8077	157.672	103.555	63.6456	19.7313	67.5607	84.4149	65.6445	29.5734	107.919	137.438	64.9302	77.832	47.1852	79.0905	68.5843	35.4493	91.1439
Cyanobacteria;Incertae_sedis;Chroococcales;Chroococcaceae;Gloeocapsa	0	0	0	0	0	0	0	0	0	0	0	0	0	0	0	0	0	0	0	0	0	0	0	0	0	0	0	0	0	0	0	0	0	0	0	0	0	0	0	0	0	0	0	0	0	0	0	0	0
Cyanobacteria;Incertae_sedis;Incertae_sedis;Incertae_sedis;Incertae_sedis	0	0	0	0	0	0	5.87671	0	0	2.67809	0	0	0	0	2.59814	0	0	5.34117	0	0	0	0	0	0	0	0	0	2.19077	0	0	0	0	0	0	1.81845	0	0	0	0	0	0	0	0	0	0	0	0	0	0
Cyanobacteria;Incertae_sedis;Nostocales;Hapalosiphonaceae;Fischerella	0	0	0	0	0	0	0	0	0	0	0	0	0	0	0	0	0	0	0	0	0	0	0	0	0	0	0	0	0	0	0	0	0	0	0	0	0	2.63797	0	0	0	0	0	0	0	0	0	0	0
Cyanobacteria;Incertae_sedis;Nostocales;Scytonemataceae;Scytonema	0	0	0	0	0	0	0	0	0	0	0	0	0	0	0	0	0	0	0	0	0	0	0	0	0	0	0	0	0	0	0	0	0	0	0	0	0	0	0	0	0	0	0	0	0	0	0	0	0
Cyanobacteria;Incertae_sedis;Nostocales;Symphyonemataceae;Mastigocladopsis	0	0	0	0	0	0	0	0	0	0	0	0	0	0	0	0	0	0	0	0	0	0	0	0	0	0	0	0	0	0	0	0	0	0	0	0	0	0	0	0	0	0	0	0	0	0	0	0	0
Cyanobacteria;Incertae_sedis;Oscillatoriales;Gomontiellaceae;Crinalium	0	0	0	0	0	0	0	0	0	0	0	0	0	0	0	0	0	2.67058	0	0	0	0	0	0	0	0	0	0	0	0	0	0	0	0	3.63689	0	0	0	0	0	0	0	0	0	0	0	0	0	0
Cyanobacteria;Incertae_sedis;Oscillatoriales;Microcoleaceae;Planktothricoides	0	0	0	0	0	0	0	0	0	0	0	0	0	0	0	0	0	0	0	0	0	0	0	2.34538	0	0	0	0	0	0	0	0	0	0	0	0	0	0	0	0	0	0	0	0	0	0	0	0	0
Cyanobacteria;Incertae_sedis;Synechococcales;Acaryochloridaceae;Acaryochloris	0	0	0	0	0	0	0	0	0	0	0	0	0	0	0	0	0	0	0	0	0	0	0	0	0	0	0	0	0	0	0	0	0	0	0	0	0	0	0	0	0	2.02114	0	0	0	0	0	0	0
Cyanobacteria;Incertae_sedis;Synechococcales;Incertae_sedis;Incertae_sedis	0	0	0	0	0	0	0	0	0	0	0	0	0	0	0	0	0	2.67058	0	1.98173	0	0	0	0	0	0	0	0	0	0	0	0	0	2.40825	0	0	0	0	0	0	0	0	0	0	0	0	0	0	0
Cyanobacteria;Incertae_sedis;Synechococcales;Leptolyngbyaceae;Leptolyngbya	0	0	0	0	0	3.00698	0	0	0	0	0	0	0	0	0	0	0	0	0	0	0	0	0	0	0	0	0	0	0	0	0	0	0	0	0	0	0	0	0	0	0	0	0	0	0	0	0	0	0
Cyanobacteria;Incertae_sedis;Synechococcales;Synechococcaceae;Synechococcus	0	0	0	0	0	0	0	0	0	0	0	0	0	0	0	0	0	0	0	0	0	0	0	0	0	0	0	0	0	0	0	0	0	0	0	0	0	0	0	0	0	0	0	0	0	0	0	0	0
Deferribacteres;Deferribacteres;Deferribacterales;Deferribacteraceae;Calditerrivibrio	0	0	0	0	0	0	0	0	0	0	0	0	0	0	0	0	0	0	0	0	0	0	0	0	0	0	0	0	0	0	0	0	0	0	0	0	0	0	0	0	0	0	0	0	0	0	0	0	0
Deferribacteres;Deferribacteres;Deferribacterales;Deferribacteraceae;Denitrovibrio	0	0	0	0	0	0	0	0	0	2.67809	0	0	0	0	0	0	0	0	0	0	0	2.01849	2.19063	0	0	6.80843	0	0	0	0	4.62139	0	0	0	0	0	0	0	0	0	0	0	0	2.35855	0	0	0	0	5.06355
Deferribacteres;Deferribacteres;Deferribacterales;Deferribacteraceae;Flexistipes	0	0	0	0	0	0	0	0	0	2.67809	0	0	0	0	0	0	0	0	0	0	0	0	0	0	2.44984	0	0	0	0	0	0	0	0	0	0	0	0	0	0	0	0	0	0	0	0	0	0	0	0
Deferribacteres;Deferribacteres;Deferribacterales;Deferribacteraceae;Incertae_sedis	16.7837	0	0	0	0	3.00698	0	0	0	2.67809	0	0	0	2.19969	0	0	0	2.67058	2.19582	0	2.72257	0	0	2.34538	24.4984	2.26948	1.95416	0	0	0	0	0	5.53235	0	0	0	0	0	0	2.46445	0	0	4.99463	0	7.25926	0	2.07831	0	10.1271
Deferribacteres;Deferribacteres;Deferribacterales;Deferribacteraceae;Mucispirillum	151.053	0	0	0	26.3505	177.412	15.6712	4.50156	0	235.672	3.07863	61.4561	79.4521	61.5913	41.5703	2.1504	9.14139	50.7411	61.4831	3.96346	24.5031	14.1294	0	56.2891	355.227	70.3538	13.6791	8.76309	50.2973	49.3392	9.24278	88.7857	132.776	0	1.81845	3.28855	0	10.5519	2.34445	34.5023	5.13901	0	14.9839	2.35855	34.4815	19.7726	91.4457	0	96.2074
Deferribacteres;Deferribacteres;Deferribacterales;Deferribacteraceae;Seleniivibrio	0	0	0	0	0	0	0	0	0	0	0	0	0	0	0	0	0	0	0	0	0	0	0	0	0	0	0	0	0	0	0	0	0	0	0	0	0	0	0	0	0	0	0	0	0	0	0	0	0
Deferribacteres;Deferribacteres;Deferribacterales;Incertae_sedis;Incertae_sedis	30.7701	0	0	0	0	12.0279	0	0	0	24.1028	0	2.19486	0	6.59906	2.59814	0	0	5.34117	10.9791	0	0	0	0	2.34538	26.9482	4.53896	0	0	2.95867	3.52423	0	4.55311	19.3632	0	0	0	0	0	0	9.8578	5.13901	0	2.49732	4.71709	0	2.47158	8.31324	0	10.1271
Deferribacteres;Deferribacteres;Incertae_sedis;Incertae_sedis;Incertae_sedis	0	0	0	2.18977	0	0	0	2.25078	0	0	0	0	0	4.39938	2.59814	2.1504	0	0	2.19582	3.96346	0	0	0	2.34538	0	0	0	0	5.91733	7.04846	0	2.27656	0	2.40825	0	1.64428	0	0	0	0	0	0	2.49732	0	0	0	0	0	2.53177
Deinococcus-Thermus;Deinococci;Thermales;Thermaceae;Meiothermus	0	0	0	0	0	0	0	0	0	0	0	0	0	0	0	0	0	0	0	0	0	0	0	0	0	0	0	0	0	0	0	0	0	0	0	0	0	0	0	0	0	0	0	0	0	0	0	0	0
Deinococcus-Thermus;Deinococci;Thermales;Thermaceae;Oceanithermus	0	0	0	0	0	0	0	0	0	0	0	0	5.47945	0	2.59814	0	0	0	0	1.98173	0	2.01849	2.19063	0	0	2.26948	0	0	0	3.52423	0	0	0	2.40825	0	3.28855	0	0	0	4.9289	2.56951	0	0	0	0	0	2.07831	2.36328	0
Dictyoglomi;Dictyoglomia;Dictyoglomales;Dictyoglomaceae;Dictyoglomus	0	0	0	0	0	0	0	0	0	0	0	0	0	0	0	0	0	0	0	0	0	0	0	0	0	0	0	0	0	0	0	0	0	0	0	0	0	0	0	4.9289	0	0	0	0	0	0	0	0	0
Elusimicrobia;Elusimicrobia;Elusimicrobiales;Elusimicrobiaceae;Elusimicrobium	19.581	3.97338	7.9426	13.1386	11.9775	9.02093	7.83561	0	8.38176	24.1028	67.7298	2.19486	0	10.9984	2.59814	8.6016	0	32.047	10.9791	7.92691	8.16771	4.03698	4.38126	16.4177	17.1489	2.26948	7.81662	4.38154	26.628	7.04846	13.8642	2.27656	80.2191	0	0	0	6.75607	5.27593	4.68889	0	0	0	0	0	7.25926	2.47158	4.15662	0	15.1906
Elusimicrobia;Incertae_sedis;Incertae_sedis;Incertae_sedis;Incertae_sedis	30.7701	15.8935	2.64753	41.6055	67.0739	15.0349	68.5616	29.2602	5.58784	34.8152	320.177	26.3383	8.21918	17.5975	7.79443	8.6016	9.14139	74.7763	65.8747	17.8356	49.0063	18.1664	30.6688	89.1245	80.8447	2.26948	41.0373	24.0985	56.2147	10.5727	43.9032	0	232.359	4.81649	10.9107	18.087	40.5364	2.63797	30.4778	7.39335	0	0	2.49732	0	16.3333	12.3579	18.7048	0	37.9766
Fibrobacteres;Fibrobacteria;Fibrobacterales;Fibrobacteraceae;Fibrobacter	0	0	0	0	4.79099	0	0	6.75235	0	2.67809	6.15726	4.38972	16.4384	2.19969	2.59814	8.6016	2.28535	0	10.9791	3.96346	2.72257	0	4.38126	2.34538	2.44984	2.26948	1.95416	4.38154	0	14.0969	2.3107	2.27656	2.76618	0	0	1.64428	6.75607	0	7.03334	0	5.13901	12.1268	2.49732	2.35855	0	2.47158	2.07831	0	5.06355
Firmicutes;Bacilli;Bacillales;Alicyclobacillaceae;Alicyclobacillus	0	1.98669	0	6.5693	4.79099	0	3.9178	9.00313	0	0	3.07863	4.38972	2.73973	0	5.19629	4.3008	2.28535	5.34117	4.39165	7.92691	0	0	0	0	2.44984	4.53896	3.90831	0	5.91733	0	0	0	0	2.40825	5.45534	3.28855	0	0	0	2.46445	2.56951	0	0	7.07564	0	0	4.15662	2.36328	2.53177
Firmicutes;Bacilli;Bacillales;Alicyclobacillaceae;Incertae_sedis	0	1.98669	0	0	0	0	0	0	2.79392	0	0	0	0	0	0	0	0	0	0	0	0	0	0	0	0	0	0	0	0	0	0	0	0	0	0	0	0	0	0	2.46445	0	0	0	0	0	0	0	0	0
Firmicutes;Bacilli;Bacillales;Alicyclobacillaceae;Kyrpidia	0	3.97338	0	0	0	0	0	2.25078	2.79392	0	0	0	5.47945	4.39938	0	0	0	0	0	3.96346	10.8903	0	2.19063	2.34538	2.44984	0	1.95416	4.38154	0	0	2.3107	2.27656	5.53235	2.40825	0	0	0	0	0	0	0	0	2.49732	0	0	0	2.07831	0	0
Firmicutes;Bacilli;Bacillales;Alicyclobacillaceae;Tumebacillus	0	0	13.2377	0	2.3955	6.01395	3.9178	2.25078	0	2.67809	0	2.19486	2.73973	0	0	6.4512	0	2.67058	4.39165	3.96346	0	0	0	4.69076	0	2.26948	0	0	0	0	0	0	0	0	0	0	3.37804	0	2.34445	0	0	2.02114	0	2.35855	0	0	0	0	0
Firmicutes;Bacilli;Bacillales;Bacillaceae;Aeribacillus	0	0	0	0	0	0	0	0	0	0	0	0	0	0	0	0	0	0	0	0	0	0	0	0	0	0	0	0	0	0	0	0	0	0	0	0	0	0	0	0	0	0	0	0	0	0	0	0	0
Firmicutes;Bacilli;Bacillales;Bacillaceae;Alkalibacillus	0	0	0	0	0	0	0	0	0	0	0	0	0	0	0	0	0	0	0	0	0	0	0	0	0	0	0	0	0	0	0	0	0	2.40825	0	0	0	0	0	0	0	0	0	0	0	0	0	0	0
Firmicutes;Bacilli;Bacillales;Bacillaceae;Alkalicoccus	0	0	0	0	0	0	0	0	0	0	0	2.19486	0	0	0	0	0	0	0	0	0	0	0	0	0	0	1.95416	0	0	0	0	0	0	0	0	0	0	0	0	0	0	0	0	0	0	0	0	0	0
Firmicutes;Bacilli;Bacillales;Bacillaceae;Amphibacillus	0	0	0	0	0	0	0	0	0	0	0	0	0	0	0	0	0	0	0	0	0	0	0	0	2.44984	0	0	0	0	0	0	0	0	0	0	0	0	0	0	0	0	0	0	0	0	0	0	0	0
Firmicutes;Bacilli;Bacillales;Bacillaceae;Anaerobacillus	0	0	0	0	0	0	0	0	0	0	0	0	0	0	0	0	0	0	0	0	0	0	0	0	0	0	0	0	0	0	0	0	5.53235	0	0	1.64428	0	0	0	0	0	0	0	0	0	0	0	0	0
Firmicutes;Bacilli;Bacillales;Bacillaceae;Anoxybacillus	0	0	0	0	0	0	0	0	0	0	0	0	0	0	0	0	0	0	0	0	0	0	0	0	0	0	0	0	2.95867	0	0	0	0	0	1.81845	0	0	0	0	0	0	0	0	0	0	0	0	0	0
Firmicutes;Bacilli;Bacillales;Bacillaceae;Bacillus	5.59456	19.8669	10.5901	19.7079	11.9775	0	23.5068	29.2602	16.7635	8.03428	30.7863	10.9743	19.1781	15.3978	12.9907	25.8048	38.8509	10.6823	17.5666	11.8904	19.058	28.2589	15.3344	0	19.5987	11.3474	31.2665	28.48	29.5867	14.0969	30.0391	13.6593	30.4279	19.266	18.1845	26.3084	16.8902	13.1898	11.7222	14.7867	17.9865	24.2537	17.4812	25.944	19.963	27.1873	24.9397	18.9063	12.6589
Firmicutes;Bacilli;Bacillales;Bacillaceae;Caldalkalibacillus	0	0	0	0	0	0	0	0	0	0	0	0	0	0	0	0	0	0	0	0	0	0	0	0	0	0	0	0	0	0	0	0	0	0	0	0	0	0	0	0	0	0	0	0	0	0	0	2.36328	0
Firmicutes;Bacilli;Bacillales;Bacillaceae;Caldibacillus	0	0	0	2.18977	0	0	0	0	2.79392	0	0	0	0	0	0	0	0	0	0	0	0	0	0	0	0	0	0	0	0	0	0	0	0	0	0	0	0	0	0	0	0	0	0	0	0	0	0	0	0
Firmicutes;Bacilli;Bacillales;Bacillaceae;Calditerricola	0	0	2.64753	0	0	0	0	0	0	0	0	0	0	0	0	0	0	0	0	0	0	0	0	0	0	0	0	0	0	3.52423	0	0	0	0	0	0	0	0	0	0	0	0	0	0	0	0	0	0	0
Firmicutes;Bacilli;Bacillales;Bacillaceae;Fictibacillus	0	0	0	0	0	3.00698	0	0	0	0	0	0	0	0	0	0	0	0	0	0	0	0	0	0	0	0	0	0	0	0	0	0	0	0	0	0	0	0	0	2.46445	0	0	0	0	0	0	0	0	0
Firmicutes;Bacilli;Bacillales;Bacillaceae;Geobacillus	0	0	0	0	0	0	0	0	0	0	3.07863	0	0	0	0	0	0	0	0	0	0	2.01849	0	0	0	0	0	0	0	0	0	0	0	2.40825	0	0	0	0	0	0	0	0	0	0	0	0	0	0	0
Firmicutes;Bacilli;Bacillales;Bacillaceae;Gracilibacillus	0	0	0	0	0	0	0	0	0	0	0	0	0	0	0	0	0	0	0	0	0	0	0	0	0	0	0	0	0	0	0	0	0	0	0	0	0	0	0	0	0	0	0	0	0	0	0	0	0
Firmicutes;Bacilli;Bacillales;Bacillaceae;Halalkalibacillus	0	0	0	0	0	0	0	0	0	0	0	0	0	0	0	0	0	0	0	0	0	0	0	0	0	0	0	0	0	0	0	0	0	0	0	0	0	0	0	0	0	0	0	0	0	0	0	0	0
Firmicutes;Bacilli;Bacillales;Bacillaceae;Halobacillus	0	0	5.29507	0	0	0	0	0	0	0	0	2.19486	0	0	0	2.1504	0	2.67058	0	0	0	0	0	0	0	0	0	0	0	0	0	0	0	0	0	0	0	0	0	0	0	0	0	0	0	0	0	0	0
Firmicutes;Bacilli;Bacillales;Bacillaceae;Halolactibacillus	0	0	0	2.18977	0	0	0	0	0	0	0	0	0	0	0	0	0	0	0	0	0	6.05547	0	2.34538	0	0	0	0	0	0	0	0	0	0	0	0	0	0	0	0	0	0	0	0	3.62963	0	0	0	0
Firmicutes;Bacilli;Bacillales;Bacillaceae;Hydrogenibacillus	0	0	0	0	0	0	0	0	0	0	0	0	0	0	0	0	0	0	0	0	2.72257	0	0	0	0	0	0	0	0	0	0	0	0	0	0	1.64428	3.37804	0	0	0	0	0	0	0	0	0	0	0	0
Firmicutes;Bacilli;Bacillales;Bacillaceae;Incertae_sedis	5.59456	11.9201	26.4753	28.4669	16.7685	15.0349	17.6301	13.5047	22.3514	13.3905	27.7077	19.7537	35.6164	21.9969	33.7759	10.752	41.1363	13.3529	17.5666	15.8538	5.44514	14.1294	15.3344	7.03614	17.1489	13.6169	23.4499	13.1446	14.7933	14.0969	11.5535	4.55311	16.5971	24.0825	10.9107	18.087	27.0243	18.4658	18.7556	4.9289	23.1255	40.4228	19.9785	33.0196	12.7037	14.8295	2.07831	7.08985	30.3813
Firmicutes;Bacilli;Bacillales;Bacillaceae;Lentibacillus	0	0	0	0	0	0	0	0	0	0	0	0	0	0	0	0	0	0	0	0	0	0	0	0	0	0	0	0	0	0	0	0	0	0	0	0	3.37804	2.63797	0	0	0	0	0	0	0	0	0	0	0
Firmicutes;Bacilli;Bacillales;Bacillaceae;Lysinibacillus	0	0	0	0	4.79099	0	1.9589	0	0	0	0	0	0	0	0	0	0	0	0	1.98173	0	0	0	0	0	0	0	0	0	3.52423	2.3107	0	0	0	1.81845	1.64428	6.75607	0	0	0	5.13901	0	0	0	0	0	0	0	0
Firmicutes;Bacilli;Bacillales;Bacillaceae;Marinococcus	0	0	0	4.37953	0	0	0	0	2.79392	0	0	0	0	0	0	0	0	0	0	0	0	0	0	0	0	0	0	0	0	0	0	0	0	0	1.81845	0	0	0	0	0	0	0	0	0	0	2.47158	0	0	0
Firmicutes;Bacilli;Bacillales;Bacillaceae;Massilibacterium	0	0	0	0	0	0	0	0	0	0	0	0	0	0	0	0	0	0	0	0	0	0	0	0	0	0	0	0	0	0	0	0	0	0	0	0	0	0	0	0	0	0	0	0	0	0	0	0	0
Firmicutes;Bacilli;Bacillales;Bacillaceae;Numidum	0	0	0	0	0	0	0	0	0	0	0	0	0	0	0	0	0	0	0	0	0	0	0	0	2.44984	0	0	0	0	0	0	0	0	0	0	0	0	0	0	0	0	0	0	0	0	0	0	0	0
Firmicutes;Bacilli;Bacillales;Bacillaceae;Oceanobacillus	0	1.98669	2.64753	0	0	0	0	0	0	2.67809	3.07863	0	0	0	0	2.1504	0	0	0	0	0	0	0	0	0	0	3.90831	0	0	17.6211	0	0	0	0	0	1.64428	0	0	0	0	0	4.04228	0	0	1.81482	2.47158	0	2.36328	5.06355
Firmicutes;Bacilli;Bacillales;Bacillaceae;Parageobacillus	0	0	0	0	0	0	0	0	0	2.67809	0	0	0	0	0	0	0	0	0	0	0	0	0	0	0	0	0	0	0	0	0	0	0	0	0	0	0	0	0	0	0	0	0	0	0	0	0	0	0
Firmicutes;Bacilli;Bacillales;Bacillaceae;Paraliobacillus	0	1.98669	0	0	0	0	0	0	0	0	0	0	0	0	0	0	0	0	2.19582	0	0	0	2.19063	0	0	0	0	0	0	0	0	0	0	0	0	0	0	0	0	0	0	0	0	0	0	0	0	0	0
Firmicutes;Bacilli;Bacillales;Bacillaceae;Paucisalibacillus	0	0	0	0	0	0	0	0	0	0	0	0	0	0	0	0	0	0	0	0	0	0	0	0	0	0	0	0	0	0	0	0	0	0	0	0	0	0	0	0	0	0	0	0	0	0	0	0	0
Firmicutes;Bacilli;Bacillales;Bacillaceae;Piscibacillus	0	0	0	0	0	0	3.9178	0	0	0	0	0	0	0	0	0	0	0	0	0	0	0	2.19063	2.34538	0	0	0	0	0	0	0	0	0	0	0	0	0	0	0	0	0	0	0	0	0	0	0	0	0
Firmicutes;Bacilli;Bacillales;Bacillaceae;Pontibacillus	0	1.98669	0	0	0	0	0	0	0	0	0	0	0	0	0	0	0	0	0	0	0	0	0	0	0	0	0	0	0	0	0	0	0	0	0	0	0	0	0	0	0	0	0	0	0	0	0	0	0
Firmicutes;Bacilli;Bacillales;Bacillaceae;Pseudogracilibacillus	0	0	0	0	0	0	0	0	0	0	0	0	0	0	0	0	0	0	0	0	0	0	0	0	0	0	0	0	0	0	0	0	0	0	0	0	0	0	0	0	0	0	0	0	0	0	0	0	0
Firmicutes;Bacilli;Bacillales;Bacillaceae;Rubeoparvulum	0	0	0	0	0	0	0	0	0	0	0	0	0	0	0	0	0	0	0	0	0	0	0	0	0	0	0	0	0	0	0	0	0	0	0	0	0	0	0	0	0	0	0	0	0	0	0	0	0
Firmicutes;Bacilli;Bacillales;Bacillaceae;Salimicrobium	2.79728	0	0	0	0	0	0	0	0	0	0	0	0	0	0	0	0	0	0	0	0	0	0	0	0	0	0	0	0	0	0	0	0	0	0	0	0	0	0	0	10.278	0	0	0	0	0	0	0	0
Firmicutes;Bacilli;Bacillales;Bacillaceae;Salipaludibacillus	0	0	0	0	0	3.00698	0	0	0	0	0	0	0	0	0	0	0	0	0	0	2.72257	0	0	0	0	0	0	0	0	0	0	0	5.53235	0	7.27379	0	0	0	2.34445	0	0	0	0	0	0	0	0	0	0
Firmicutes;Bacilli;Bacillales;Bacillaceae;Saliterribacillus	0	0	0	0	0	0	0	0	0	0	0	0	0	0	0	0	0	0	0	0	0	0	0	0	0	0	0	0	0	0	0	0	2.76618	0	0	0	0	0	0	0	0	0	0	0	0	0	0	0	0
Firmicutes;Bacilli;Bacillales;Bacillaceae;Streptohalobacillus	0	0	0	0	0	0	0	0	0	0	0	0	0	0	0	0	0	0	0	0	0	0	0	0	0	0	0	0	0	0	0	0	0	0	0	0	0	0	0	0	0	0	0	0	0	0	0	0	0
Firmicutes;Bacilli;Bacillales;Bacillaceae;Tepidibacillus	5.59456	1.98669	5.29507	4.37953	2.3955	0	5.87671	4.50156	0	2.67809	3.07863	4.38972	0	2.19969	2.59814	8.6016	4.5707	2.67058	6.58747	3.96346	0	6.05547	2.19063	7.03614	4.89968	2.26948	1.95416	6.57232	0	0	6.93209	0	0	4.81649	1.81845	8.22139	6.75607	5.27593	4.68889	4.9289	12.8475	0	2.49732	7.07564	7.25926	7.41473	2.07831	0	7.59532
Firmicutes;Bacilli;Bacillales;Bacillaceae;Terribacillus	0	0	0	0	0	0	0	0	0	8.03428	0	0	0	0	0	0	0	0	0	0	0	0	0	0	0	0	0	0	0	0	0	0	0	0	0	0	0	0	0	0	0	0	0	0	0	0	0	0	0
Firmicutes;Bacilli;Bacillales;Bacillaceae;Thalassobacillus	0	0	0	0	0	0	0	0	0	0	0	0	0	0	0	0	0	0	0	0	0	0	0	0	0	0	0	0	0	0	0	0	0	0	0	0	0	0	0	0	0	0	0	0	0	0	0	0	0
Firmicutes;Bacilli;Bacillales;Bacillaceae;Virgibacillus	0	0	2.64753	2.18977	0	3.00698	0	0	2.79392	0	0	2.19486	0	0	0	0	2.28535	0	0	1.98173	0	0	0	0	2.44984	0	0	0	2.95867	7.04846	0	2.27656	5.53235	2.40825	0	0	3.37804	0	0	0	0	2.02114	0	2.35855	0	2.47158	0	0	0
Firmicutes;Bacilli;Bacillales;Incertae_sedis;Acidibacillus	0	0	0	0	0	0	0	0	0	0	0	2.19486	0	0	2.59814	0	0	0	0	0	0	0	0	0	0	0	0	0	0	0	0	0	0	0	0	0	0	0	0	0	0	0	0	0	0	0	0	0	0
Firmicutes;Bacilli;Bacillales;Incertae_sedis;Candidatus_Carbobacillus	0	0	0	0	0	0	0	0	0	0	0	0	0	0	0	0	0	0	0	0	0	0	0	0	0	0	0	0	0	0	0	0	0	0	0	0	0	0	0	0	0	0	0	0	0	0	0	0	0
Firmicutes;Bacilli;Bacillales;Incertae_sedis;Desulfuribacillus	0	0	0	0	0	0	1.9589	0	0	0	0	0	0	0	0	0	0	2.67058	0	0	0	0	0	0	2.44984	0	0	0	0	0	2.3107	0	0	4.81649	0	0	0	0	0	0	0	2.02114	0	0	0	0	0	0	0
Firmicutes;Bacilli;Bacillales;Incertae_sedis;Exiguobacterium	0	3.97338	13.2377	4.37953	2.3955	6.01395	7.83561	0	8.38176	0	0	10.9743	2.73973	0	2.59814	0	4.5707	5.34117	4.39165	5.94519	0	0	6.57189	9.38152	2.44984	2.26948	5.86247	0	5.91733	14.0969	6.93209	2.27656	2.76618	9.63298	3.63689	1.64428	13.5121	7.9139	2.34445	2.46445	0	6.06342	2.49732	2.35855	0	4.94315	2.07831	9.45314	0
Firmicutes;Bacilli;Bacillales;Incertae_sedis;Gemella	2.79728	5.96007	2.64753	2.18977	0	0	5.87671	0	2.79392	5.35619	3.07863	0	0	0	2.59814	0	2.28535	8.01175	4.39165	0	0	0	2.19063	7.03614	2.44984	0	5.86247	4.38154	14.7933	3.52423	0	0	0	4.81649	3.63689	1.64428	0	0	0	4.9289	2.56951	0	2.49732	7.07564	0	0	6.23493	0	0
Firmicutes;Bacilli;Bacillales;Incertae_sedis;Geomicrobium	0	0	0	0	0	0	0	0	0	0	0	0	0	0	0	0	0	0	0	0	0	0	0	0	0	0	0	0	0	0	0	0	0	0	0	0	0	0	0	0	0	0	0	0	0	0	0	0	0
Firmicutes;Bacilli;Bacillales;Incertae_sedis;Incertae_sedis	106.297	87.4143	108.549	105.109	110.193	393.914	160.63	139.548	371.591	441.885	150.853	129.497	191.781	123.183	200.057	178.483	166.83	200.294	92.2246	53.5067	479.172	413.79	372.407	96.1606	342.978	88.5096	179.782	201.551	579.899	179.736	143.263	47.8077	262.787	288.99	249.127	108.522	179.036	158.278	65.6445	187.298	290.354	107.12	179.807	181.608	208.704	158.181	257.711	134.707	93.6756
Firmicutes;Bacilli;Bacillales;Listeriaceae;Listeria	2.79728	7.94676	2.64753	0	0	6.01395	0	2.25078	13.9696	8.03428	12.3145	0	2.73973	0	12.9907	6.4512	2.28535	2.67058	0	0	0	12.1109	13.1438	2.34538	2.44984	6.80843	1.95416	2.19077	2.95867	7.04846	0	0	5.53235	24.0825	5.45534	1.64428	3.37804	0	0	0	2.56951	6.06342	0	4.71709	0	0	0	2.36328	2.53177
Firmicutes;Bacilli;Bacillales;Paenibacillaceae;Aneurinibacillus	0	0	0	0	0	0	0	0	0	0	0	0	0	2.19969	0	0	0	0	0	0	0	0	0	0	0	0	0	0	0	0	0	0	0	0	0	0	0	0	0	0	0	0	0	0	0	0	0	0	0
Firmicutes;Bacilli;Bacillales;Paenibacillaceae;Brevibacillus	2.79728	1.98669	10.5901	10.9488	7.18649	9.02093	1.9589	4.50156	8.38176	5.35619	6.15726	2.19486	8.21918	2.19969	5.19629	2.1504	4.5707	10.6823	0	1.98173	0	8.07396	2.19063	9.38152	7.34952	4.53896	5.86247	4.38154	0	3.52423	11.5535	0	2.76618	16.8577	7.27379	6.57711	13.5121	2.63797	9.37778	7.39335	10.278	4.04228	2.49732	2.35855	1.81482	0	4.15662	7.08985	5.06355
Firmicutes;Bacilli;Bacillales;Paenibacillaceae;Cohnella	0	0	0	2.18977	0	0	0	0	0	0	3.07863	0	0	0	0	0	0	2.67058	0	0	0	0	0	0	0	0	0	0	0	0	0	0	2.76618	0	0	0	0	0	0	0	0	0	0	2.35855	0	0	0	0	0
Firmicutes;Bacilli;Bacillales;Paenibacillaceae;Gorillibacterium	0	0	0	0	0	0	0	0	0	0	0	0	0	0	0	0	0	0	0	0	0	0	0	0	0	0	0	0	0	0	0	0	0	0	0	0	0	0	0	0	0	0	0	0	0	0	0	0	0
Firmicutes;Bacilli;Bacillales;Paenibacillaceae;Incertae_sedis	8.39184	15.8935	2.64753	8.75906	0	3.00698	5.87671	4.50156	5.58784	2.67809	6.15726	8.77944	0	4.39938	7.79443	19.3536	0	0	0	5.94519	5.44514	4.03698	4.38126	2.34538	12.2492	9.07791	5.86247	13.1446	8.876	10.5727	4.62139	4.55311	8.29853	4.81649	7.27379	1.64428	6.75607	0	7.03334	12.3223	0	2.02114	12.4866	11.7927	9.07408	0	4.15662	4.72657	10.1271
Firmicutes;Bacilli;Bacillales;Paenibacillaceae;Longirhabdus	0	0	0	2.18977	0	0	0	0	0	0	0	0	0	0	0	0	0	0	0	0	0	0	0	0	0	0	0	0	0	0	0	0	0	0	0	0	0	0	0	0	0	0	0	0	0	0	0	0	0
Firmicutes;Bacilli;Bacillales;Paenibacillaceae;Paenibacillus	16.7837	29.8003	52.9507	28.4669	21.5595	24.0558	47.0137	38.2633	25.1453	34.8152	52.3367	17.5589	35.6164	30.7956	38.9722	32.256	31.9949	56.0823	28.5457	15.8538	43.5611	26.2404	50.3845	32.8353	29.3981	43.1201	31.2665	59.1509	50.2973	42.2907	67.0102	25.0421	38.7265	24.0825	29.0951	29.597	40.5364	18.4658	16.4111	24.6445	66.8071	30.3171	44.9517	21.2269	16.3333	34.6021	47.8011	30.7227	37.9766
Firmicutes;Bacilli;Bacillales;Paenibacillaceae;Saccharibacillus	0	0	0	0	0	0	0	0	0	0	0	0	0	0	0	0	0	0	0	0	0	0	0	0	0	0	0	0	5.91733	0	0	0	0	0	0	0	0	0	2.34445	0	0	0	0	0	0	0	0	0	0
Firmicutes;Bacilli;Bacillales;Paenibacillaceae;Thermobacillus	0	3.97338	2.64753	15.3284	0	0	1.9589	4.50156	2.79392	0	0	2.19486	0	2.19969	2.59814	0	2.28535	18.6941	0	1.98173	0	0	0	4.69076	2.44984	2.26948	0	6.57232	0	3.52423	6.93209	2.27656	0	0	1.81845	0	0	0	2.34445	0	0	0	4.99463	7.07564	0	0	0	0	2.53177
Firmicutes;Bacilli;Bacillales;Planococcaceae;Caryophanon	0	0	5.29507	0	0	0	0	0	0	0	0	0	0	0	0	0	0	0	0	0	2.72257	0	0	2.34538	0	0	0	2.19077	0	7.04846	0	0	0	0	0	0	0	0	0	0	2.56951	2.02114	0	4.71709	0	0	0	0	0
Firmicutes;Bacilli;Bacillales;Planococcaceae;Incertae_sedis	0	0	0	0	2.3955	0	1.9589	2.25078	0	0	0	4.38972	5.47945	0	0	0	0	0	0	0	8.16771	0	0	0	0	0	0	0	0	0	0	0	0	0	0	0	0	0	0	0	0	0	0	2.35855	0	0	0	0	0
Firmicutes;Bacilli;Bacillales;Planococcaceae;Indiicoccus	0	0	0	0	0	0	0	0	0	0	0	0	0	0	0	0	0	0	2.19582	0	0	0	0	0	0	0	0	0	0	0	0	0	0	0	0	0	0	0	0	0	0	0	0	0	0	0	0	0	0
Firmicutes;Bacilli;Bacillales;Planococcaceae;Jeotgalibacillus	0	0	0	0	0	0	0	0	0	0	0	0	0	0	0	0	0	2.67058	0	0	0	0	0	0	0	0	0	0	0	0	0	0	0	0	0	0	0	0	0	0	0	0	0	0	0	0	0	0	0
Firmicutes;Bacilli;Bacillales;Planococcaceae;Kurthia	0	0	0	0	0	0	1.9589	0	0	2.67809	3.07863	0	2.73973	0	0	0	0	2.67058	0	0	0	0	0	0	0	0	0	0	0	0	0	0	0	0	3.63689	0	3.37804	0	2.34445	0	0	0	0	0	0	0	0	0	0
Firmicutes;Bacilli;Bacillales;Planococcaceae;Metalysinibacillus	0	0	0	0	2.3955	0	0	0	0	0	0	0	0	0	0	0	0	0	0	0	0	0	0	0	0	0	0	0	0	0	0	0	0	0	0	0	0	0	0	0	0	0	0	0	0	0	0	0	0
Firmicutes;Bacilli;Bacillales;Planococcaceae;Planococcus	0	0	0	0	0	0	0	0	0	0	3.07863	0	0	2.19969	0	0	0	0	0	0	0	0	0	0	0	0	0	0	0	0	0	0	2.76618	0	1.81845	0	0	0	0	0	0	0	0	0	0	0	0	0	0
Firmicutes;Bacilli;Bacillales;Planococcaceae;Solibacillus	11.1891	3.97338	0	2.18977	0	0	0	0	0	0	0	0	0	0	0	0	0	0	0	0	0	0	0	0	0	0	1.95416	4.38154	0	0	4.62139	0	0	0	3.63689	0	0	0	0	0	2.56951	0	0	2.35855	0	0	0	2.36328	0
Firmicutes;Bacilli;Bacillales;Planococcaceae;Sporosarcina	0	0	0	0	0	0	0	0	0	0	0	0	0	0	0	0	0	0	0	0	0	0	0	0	0	0	0	0	0	0	0	0	0	0	0	0	0	0	0	0	0	0	0	0	0	0	0	0	0
Firmicutes;Bacilli;Bacillales;Planococcaceae;Tetzosporium	0	0	0	0	0	0	0	0	0	0	0	0	0	0	0	0	0	0	0	0	0	0	0	0	0	0	0	0	0	0	0	0	0	0	0	0	0	0	0	0	0	0	0	0	0	0	0	0	0
Firmicutes;Bacilli;Bacillales;Planococcaceae;Ureibacillus	2.79728	0	0	0	0	0	0	0	0	0	0	0	0	0	2.59814	0	9.14139	0	0	0	0	0	0	0	0	0	0	2.19077	0	0	0	0	0	0	0	1.64428	0	0	0	0	0	6.06342	2.49732	2.35855	7.25926	0	4.15662	0	0
Firmicutes;Bacilli;Bacillales;Planococcaceae;Viridibacillus	0	0	0	0	0	0	0	0	0	0	0	0	0	0	0	0	0	0	0	0	0	0	0	0	0	0	0	0	0	0	0	0	0	0	0	0	0	0	0	0	0	0	0	0	0	0	0	0	0
Firmicutes;Bacilli;Bacillales;Sporolactobacillaceae;Caenibacillus	0	0	0	0	0	0	0	0	0	0	0	0	0	0	0	0	0	0	0	0	0	0	0	0	0	0	0	0	0	0	0	0	0	0	0	0	0	0	0	0	0	0	0	0	0	0	0	0	0
Firmicutes;Bacilli;Bacillales;Sporolactobacillaceae;Incertae_sedis	0	0	0	0	0	0	0	0	2.79392	0	0	0	0	0	0	0	0	2.67058	0	0	0	0	0	2.34538	2.44984	0	0	0	0	0	0	0	0	0	0	0	0	0	0	0	0	0	0	0	0	0	0	0	0
Firmicutes;Bacilli;Bacillales;Sporolactobacillaceae;Sporolactobacillus	0	0	0	0	0	0	1.9589	0	0	0	0	0	0	0	0	0	0	0	0	0	0	0	0	0	0	0	0	0	0	0	0	0	0	0	0	0	0	0	0	0	0	0	0	0	0	0	0	0	0
Firmicutes;Bacilli;Bacillales;Staphylococcaceae;Incertae_sedis	0	0	0	0	0	0	0	0	0	2.67809	0	0	0	0	0	0	0	0	0	0	0	0	0	0	0	0	0	2.19077	0	0	0	0	0	0	0	0	0	0	0	0	0	0	0	0	0	0	0	0	0
Firmicutes;Bacilli;Bacillales;Staphylococcaceae;Jeotgalicoccus	0	0	0	2.18977	0	0	0	0	0	0	0	0	0	0	0	2.1504	0	0	0	0	0	0	2.19063	0	0	2.26948	0	0	0	0	0	0	0	0	0	4.93283	0	0	0	0	0	0	0	0	0	0	0	0	0
Firmicutes;Bacilli;Bacillales;Staphylococcaceae;Macrococcus	0	0	0	0	0	0	0	0	0	0	0	0	0	0	2.59814	2.1504	0	2.67058	0	0	0	0	0	0	0	0	0	0	0	0	2.3107	2.27656	0	0	0	1.64428	0	0	0	0	2.56951	0	0	0	0	0	0	0	0
Firmicutes;Bacilli;Bacillales;Staphylococcaceae;Nosocomiicoccus	0	0	0	0	0	0	0	0	0	0	0	0	0	0	0	0	0	0	0	0	0	0	0	0	0	0	0	0	0	0	0	0	0	0	0	0	0	0	0	0	0	0	0	0	0	0	0	0	0
Firmicutes;Bacilli;Bacillales;Staphylococcaceae;Salinicoccus	0	0	0	0	0	0	0	0	0	0	0	0	0	0	0	0	0	0	0	0	0	0	2.19063	0	0	0	0	0	0	0	0	0	0	0	1.81845	0	0	0	0	0	0	0	0	9.43418	0	0	0	0	0
Firmicutes;Bacilli;Bacillales;Staphylococcaceae;Staphylococcus	1675.57	23.8403	23.8278	0	45.5144	902.093	188.055	2.25078	13.9696	2396.89	1877.96	377.516	52.0548	153.978	187.066	25.8048	45.707	50.7411	107.595	31.7077	5.44514	0	2.19063	136.032	61.246	74.8928	7.81662	6.57232	65.0907	511.013	20.7963	396.121	33.1941	2.40825	5.45534	13.1542	40.5364	5.27593	166.456	9.8578	10.278	12.1268	157.331	7.07564	21.7778	2.47158	249.397	4.72657	91.1439
Firmicutes;Bacilli;Bacillales;Thermoactinomycetaceae;Desmospora	0	0	0	0	0	0	0	0	0	0	0	0	0	2.19969	0	0	0	0	0	0	0	2.01849	0	0	0	0	0	0	0	0	0	0	0	0	0	0	0	0	0	2.46445	0	0	0	0	0	0	0	0	0
Firmicutes;Bacilli;Bacillales;Thermoactinomycetaceae;Incertae_sedis	0	0	0	0	0	0	0	0	0	0	0	0	0	0	0	0	0	0	0	1.98173	0	0	0	0	0	0	0	2.19077	0	0	2.3107	0	0	0	0	0	0	0	0	0	0	0	0	4.71709	0	0	0	0	0
Firmicutes;Bacilli;Bacillales;Thermoactinomycetaceae;Laceyella	0	0	0	0	0	0	0	0	0	0	0	0	0	0	0	0	0	0	0	0	0	0	2.19063	0	0	0	0	0	0	0	0	0	0	0	0	0	0	0	0	0	0	0	0	0	0	0	0	0	0
Firmicutes;Bacilli;Bacillales;Thermoactinomycetaceae;Melghirimyces	0	0	0	0	0	0	0	0	0	0	0	0	0	0	0	0	0	0	0	0	0	0	0	0	0	0	0	0	0	0	0	0	0	0	0	0	0	0	0	0	0	0	0	0	0	0	0	0	0
Firmicutes;Bacilli;Bacillales;Thermoactinomycetaceae;Novibacillus	0	0	2.64753	0	0	0	0	0	0	0	0	0	0	0	0	0	0	0	0	0	0	0	0	0	0	0	0	0	0	3.52423	0	0	0	2.40825	0	0	0	0	0	0	0	0	2.49732	0	0	0	0	0	0
Firmicutes;Bacilli;Bacillales;Thermoactinomycetaceae;Planifilum	0	0	0	0	0	0	0	0	0	0	0	0	0	0	0	0	0	0	0	0	0	0	0	0	0	0	1.95416	0	0	0	0	0	0	0	0	0	0	0	0	0	0	0	0	0	0	0	0	0	0
Firmicutes;Bacilli;Bacillales;Thermoactinomycetaceae;Risungbinella	0	0	0	0	0	0	0	0	0	0	0	0	0	0	0	0	0	0	0	0	0	0	0	0	0	0	0	0	0	0	0	0	0	0	0	0	0	0	0	0	0	0	0	0	0	0	0	0	0
Firmicutes;Bacilli;Bacillales;Thermoactinomycetaceae;Thermoactinomyces	0	0	0	2.18977	0	0	0	0	0	0	0	0	0	4.39938	0	0	0	0	0	0	0	0	0	0	0	0	0	0	0	0	0	0	0	0	0	0	0	0	0	0	0	0	0	0	0	0	0	0	0
Firmicutes;Bacilli;Incertae_sedis;Incertae_sedis;Incertae_sedis	109.094	97.3478	121.787	94.1599	83.8424	81.1884	95.9862	117.041	75.4359	91.0552	101.595	52.6766	90.411	68.1903	98.7295	62.3616	139.406	141.541	70.2664	65.397	49.0063	127.165	78.8626	84.4337	105.343	88.5096	127.02	135.828	71.008	84.5815	69.3209	50.0842	80.2191	120.412	63.6456	69.0596	87.8289	58.0352	72.6778	73.9335	107.919	68.7188	49.9463	89.6248	52.6297	42.0168	76.8975	106.348	131.652
Firmicutes;Bacilli;Lactobacillales;Aerococcaceae;Abiotrophia	0	0	0	0	0	0	0	0	0	0	0	0	0	0	0	0	0	0	0	0	0	0	0	0	0	0	0	0	0	0	0	0	0	0	0	0	0	0	0	0	0	0	0	0	0	0	0	0	0
Firmicutes;Bacilli;Lactobacillales;Aerococcaceae;Aerococcus	16.7837	31.787	45.0081	52.5544	11.9775	15.0349	29.3835	31.511	19.5574	13.3905	27.7077	21.9486	52.0548	26.3963	36.374	12.9024	41.1363	21.3647	15.3708	45.5798	24.5031	20.1849	28.4782	16.4177	14.699	20.4253	37.129	37.2431	35.504	10.5727	48.5246	13.6593	8.29853	36.1237	20.0029	26.3084	30.4023	18.4658	7.03334	24.6445	38.5426	50.5285	14.9839	47.1709	10.8889	4.94315	27.018	47.2657	22.786
Firmicutes;Bacilli;Lactobacillales;Aerococcaceae;Dolosicoccus	0	0	0	0	0	0	0	2.25078	0	0	0	0	0	0	0	0	0	0	0	0	0	0	0	0	0	0	0	0	0	0	0	0	0	0	0	0	0	0	0	0	0	0	0	0	0	0	4.15662	0	0
Firmicutes;Bacilli;Lactobacillales;Aerococcaceae;Eremococcus	0	0	0	0	0	0	0	0	0	0	0	0	0	0	0	0	0	0	0	0	0	0	0	0	0	0	0	0	0	0	0	0	0	0	0	0	0	0	0	0	0	0	0	0	0	0	0	0	0
Firmicutes;Bacilli;Lactobacillales;Aerococcaceae;Facklamia	0	0	0	0	0	0	0	2.25078	0	0	0	0	0	0	0	0	0	0	0	0	0	0	0	0	0	0	0	0	0	0	0	0	0	0	0	0	0	0	0	0	0	0	0	0	0	0	0	0	0
Firmicutes;Bacilli;Lactobacillales;Aerococcaceae;Globicatella	0	0	0	0	0	0	0	0	0	0	0	0	0	0	0	0	0	0	0	0	0	0	0	0	0	0	0	0	0	0	0	0	0	0	0	0	0	0	0	0	0	0	0	0	0	0	0	0	0
Firmicutes;Bacilli;Lactobacillales;Aerococcaceae;Incertae_sedis	0	0	0	0	0	0	0	0	0	0	0	0	0	0	0	0	0	0	0	0	0	0	0	0	0	0	0	0	0	0	0	0	0	0	0	0	0	0	0	0	0	0	0	0	0	0	0	0	0
Firmicutes;Bacilli;Lactobacillales;Carnobacteriaceae;Alkalibacterium	0	0	0	0	0	0	0	0	0	0	0	0	0	0	0	0	0	0	0	0	0	0	0	0	0	0	0	0	0	0	0	0	0	0	0	0	0	0	0	0	0	0	0	0	0	0	0	0	0
Firmicutes;Bacilli;Lactobacillales;Carnobacteriaceae;Alloiococcus	0	0	0	0	0	0	0	0	0	0	0	0	0	0	0	0	0	0	0	0	0	0	0	0	0	0	0	0	0	0	0	0	0	0	0	0	0	0	0	0	0	0	0	2.35855	0	0	0	0	0
Firmicutes;Bacilli;Lactobacillales;Carnobacteriaceae;Atopobacter	0	0	0	2.18977	0	0	0	2.25078	0	2.67809	0	0	0	0	0	0	0	0	0	0	0	0	0	2.34538	0	0	0	0	2.95867	0	2.3107	0	0	2.40825	0	0	0	0	2.34445	0	0	0	0	2.35855	0	0	6.23493	2.36328	0
Firmicutes;Bacilli;Lactobacillales;Carnobacteriaceae;Carnobacterium	176.229	3.97338	5.29507	13.1386	35.9324	12.0279	13.7123	6.75235	33.527	0	9.23588	35.1178	49.3151	4.39938	7.79443	4.3008	0	424.623	101.008	0	2.72257	2.01849	6.57189	0	4.89968	9.07791	44.9456	10.9539	2.95867	10.5727	4.62139	4.55311	2.76618	7.22474	5.45534	14.7985	10.1341	5.27593	4.68889	4.9289	10.278	4.04228	2.49732	4.71709	25.4074	7.41473	16.6265	2.36328	7.59532
Firmicutes;Bacilli;Lactobacillales;Carnobacteriaceae;Dolosigranulum	0	0	0	0	0	0	0	0	0	0	0	0	0	0	0	0	0	0	0	0	0	0	0	0	0	0	0	0	0	0	0	0	0	0	0	0	0	0	0	0	0	0	0	0	0	0	0	0	0
Firmicutes;Bacilli;Lactobacillales;Carnobacteriaceae;Granulicatella	0	0	0	0	0	0	0	0	0	0	0	0	0	0	0	0	0	0	0	0	0	0	0	0	0	0	0	0	0	0	0	0	0	0	0	0	0	0	0	0	0	0	0	0	0	0	0	0	0
Firmicutes;Bacilli;Lactobacillales;Carnobacteriaceae;Incertae_sedis	0	1.98669	0	0	2.3955	0	0	0	0	0	6.15726	0	0	0	2.59814	0	0	0	2.19582	0	0	0	0	0	0	0	0	0	0	0	0	2.27656	0	0	0	0	0	0	4.68889	2.46445	2.56951	0	0	0	0	0	0	0	0
Firmicutes;Bacilli;Lactobacillales;Carnobacteriaceae;Jeotgalibaca	0	0	0	0	2.3955	0	0	0	0	0	0	2.19486	0	0	0	0	2.28535	0	0	0	2.72257	0	4.38126	0	2.44984	0	0	0	2.95867	0	2.3107	0	0	2.40825	1.81845	0	0	0	4.68889	0	5.13901	4.04228	0	0	0	0	0	4.72657	0
Firmicutes;Bacilli;Lactobacillales;Enterococcaceae;Catellicoccus	0	0	0	0	0	0	0	0	0	0	0	0	0	0	0	0	0	0	0	0	0	0	0	0	0	0	0	0	0	0	0	0	0	0	0	0	0	0	0	0	0	0	0	0	0	0	0	0	0
Firmicutes;Bacilli;Lactobacillales;Enterococcaceae;Enterococcus	36.3647	115.228	10.5901	19.7079	934.244	21.0488	39.178	49.5172	5.58784	61.5961	80.0443	129.497	13.6986	15.3978	239.029	8.6016	658.18	392.576	54.8956	33.6894	473.727	40.3698	13.1438	75.0522	22.0486	4.53896	80.1204	17.5262	79.884	165.639	18.4856	0	22.1294	240.825	34.5505	460.398	13.5121	44.8454	25.7889	64.0757	25.6951	32.3383	9.98926	2.35855	47.1852	64.261	20.7831	18.9063	27.8495
Firmicutes;Bacilli;Lactobacillales;Enterococcaceae;Incertae_sedis	0	1.98669	0	0	28.746	0	0	0	0	0	0	0	0	0	7.79443	0	22.8535	13.3529	0	1.98173	5.44514	2.01849	0	0	0	0	5.86247	0	2.95867	3.52423	0	0	0	0	0	8.22139	3.37804	2.63797	4.68889	0	2.56951	4.04228	0	0	3.62963	2.47158	0	4.72657	0
Firmicutes;Bacilli;Lactobacillales;Enterococcaceae;Tetragenococcus	0	0	0	0	0	0	0	0	0	0	0	0	0	0	0	0	0	0	0	0	0	0	0	0	0	0	0	0	0	0	0	0	0	0	0	0	0	0	0	0	2.56951	0	0	0	0	0	0	0	0
Firmicutes;Bacilli;Lactobacillales;Enterococcaceae;Vagococcus	0	0	0	0	2.3955	0	0	0	0	0	0	2.19486	0	0	0	0	0	0	0	0	0	0	0	0	0	0	1.95416	0	0	0	0	0	0	0	0	0	0	0	0	0	0	6.06342	0	0	5.44445	0	0	0	0
Firmicutes;Bacilli;Lactobacillales;Incertae_sedis;Incertae_sedis	5.59456	15.8935	13.2377	17.5181	76.6559	24.0558	19.589	11.2539	11.1757	18.7467	27.7077	19.7537	13.6986	10.9984	33.7759	6.4512	91.4139	42.7293	13.1749	21.799	65.3417	16.1479	13.1438	16.4177	22.0486	15.8863	25.404	17.5262	20.7107	24.6696	16.1749	4.55311	11.0647	52.9814	3.63689	52.6169	30.4023	21.1037	7.03334	32.0379	33.4036	28.296	0	16.5098	7.25926	27.1873	10.3916	25.9961	20.2542
Firmicutes;Bacilli;Lactobacillales;Lactobacillaceae;Incertae_sedis	2.79728	37.7471	119.139	24.0874	26.3505	213.495	29.3835	15.7555	53.0845	58.9181	70.8084	17.5589	54.7945	37.3947	72.7481	15.0528	20.5681	18.6941	10.9791	41.6163	0	72.6656	50.3845	25.7992	431.172	285.954	27.3582	54.7693	82.8427	17.6211	9.24278	43.2546	116.179	55.3897	10.9107	59.194	33.7804	10.5519	2.34445	9.8578	30.8341	16.1691	9.98926	61.3222	9.07408	64.261	22.8614	18.9063	288.622
Firmicutes;Bacilli;Lactobacillales;Lactobacillaceae;Lactobacillus	3891.02	12349.3	4418.73	8456.87	11996.6	6287.59	10486	7589.64	14257.4	5535.62	4833.45	14031.7	4301.37	10074.6	8662.22	5341.59	7144	8839.63	6664.32	13648.2	4067.52	4028.9	7857.78	10214.1	9020.31	17009.7	5121.84	12467.7	2526.7	1388.55	683.966	1217.96	5651.3	5919.47	6881	14351.3	11242.1	5903.77	4074.65	5463.69	7831.85	6146.29	3518.72	4188.78	6674.89	9780.03	8005.65	3051	13838.7
Firmicutes;Bacilli;Lactobacillales;Lactobacillaceae;Pediococcus	2.79728	3.97338	15.8852	15.3284	9.58199	30.0698	7.83561	4.50156	5.58784	10.7124	43.1008	6.58458	2.73973	8.79875	7.79443	4.3008	11.4267	0	4.39165	11.8904	0	6.05547	6.57189	4.69076	22.0486	47.659	3.90831	24.0985	5.91733	17.6211	2.3107	15.9359	30.4279	9.63298	9.09223	19.7313	10.1341	7.9139	4.68889	2.46445	0	4.04228	2.49732	4.71709	12.7037	9.88631	0	4.72657	113.93
Firmicutes;Bacilli;Lactobacillales;Leuconostocaceae;Incertae_sedis	0	0	0	0	0	0	0	0	0	0	0	0	0	0	0	0	0	0	0	0	0	0	0	0	0	0	0	0	0	0	0	0	0	0	0	0	0	0	0	0	0	0	0	0	0	0	0	0	0
Firmicutes;Bacilli;Lactobacillales;Leuconostocaceae;Leuconostoc	0	0	0	0	0	0	0	0	0	0	0	0	0	0	0	0	0	0	0	0	0	0	0	0	0	0	0	0	0	0	0	0	0	0	0	0	0	0	0	0	0	0	0	0	0	0	0	0	0
Firmicutes;Bacilli;Lactobacillales;Leuconostocaceae;Oenococcus	0	0	0	0	0	0	0	0	0	0	0	0	0	0	2.59814	0	0	0	0	0	0	0	0	0	0	0	0	0	0	0	0	0	0	0	0	0	0	0	0	0	0	0	0	0	0	0	0	0	0
Firmicutes;Bacilli;Lactobacillales;Leuconostocaceae;Weissella	2.79728	7.94676	5.29507	2.18977	0	0	1.9589	2.25078	0	2.67809	0	4.38972	2.73973	0	0	2.1504	2.28535	2.67058	4.39165	1.98173	0	4.03698	4.38126	4.69076	2.44984	4.53896	0	0	0	3.52423	6.93209	4.55311	2.76618	7.22474	0	1.64428	3.37804	0	0	0	2.56951	2.02114	0	4.71709	1.81482	2.47158	2.07831	0	2.53177
Firmicutes;Bacilli;Lactobacillales;Streptococcaceae;Incertae_sedis	0	0	0	0	0	0	0	2.25078	0	0	0	0	0	0	0	0	2.28535	0	0	0	0	0	0	0	0	0	0	0	0	0	0	0	0	0	0	0	0	0	0	0	0	0	0	0	0	0	2.07831	0	0
Firmicutes;Bacilli;Lactobacillales;Streptococcaceae;Lactococcus	8.39184	1.98669	0	6.5693	4.79099	15.0349	3.9178	11.2539	0	0	9.23588	2.19486	8.21918	2.19969	2.59814	2.1504	0	0	8.78329	1.98173	0	6.05547	0	11.7269	7.34952	0	3.90831	0	5.91733	0	0	0	11.0647	2.40825	3.63689	3.28855	6.75607	5.27593	2.34445	0	5.13901	6.06342	0	4.71709	0	9.88631	4.15662	0	7.59532
Firmicutes;Bacilli;Lactobacillales;Streptococcaceae;Streptococcus	8.39184	11.9201	15.8852	4.37953	7.18649	12.0279	17.6301	4.50156	2.79392	2.67809	15.3931	24.1435	52.0548	30.7956	44.1685	12.9024	2772.13	112.165	0	5.94519	242.309	10.0924	15.3344	7.03614	12.2492	6.80843	15.6332	2.19077	11.8347	10.5727	11.5535	9.10622	8.29853	4.81649	7.27379	31.2413	16.8902	10.5519	2.34445	9.8578	7.70852	24.2537	9.98926	18.8684	3.62963	14.8295	8.31324	9.45314	20.2542
Firmicutes;Clostridia;Candidatus_Borkfalkiales;Candidatus_Borkfalkiaceae;Candidatus_Borkfalkia	69.932	33.7737	95.3112	35.0362	79.0514	66.1535	72.4794	18.0063	30.7331	77.6647	92.3588	28.5332	46.5753	70.39	31.1777	12.9024	11.4267	96.141	32.9374	51.5249	51.7288	18.1664	28.4782	53.9438	58.7961	20.4253	21.4957	10.9539	62.132	10.5727	46.2139	6.82967	85.7514	9.63298	18.1845	6.57711	30.4023	13.1898	11.7222	12.3223	10.278	4.04228	27.4705	44.8124	27.2222	32.1305	18.7048	7.08985	197.478
Firmicutes;Clostridia;Clostridiales;Catabacteriaceae;Catabacter	5.59456	1.98669	2.64753	10.9488	4.79099	6.01395	1.9589	4.50156	5.58784	5.35619	24.629	8.77944	8.21918	8.79875	2.59814	0	6.85605	10.6823	2.19582	1.98173	2.72257	4.03698	0	11.7269	0	2.26948	3.90831	0	0	7.04846	2.3107	0	63.622	0	7.27379	4.93283	6.75607	5.27593	0	0	0	4.04228	2.49732	14.1513	0	4.94315	2.07831	0	5.06355
Firmicutes;Clostridia;Clostridiales;Christensenellaceae;Christensenella	22.3782	19.8669	21.1803	17.5181	11.9775	21.0488	3.9178	18.0063	22.3514	10.7124	12.3145	10.9743	13.6986	13.1981	31.1777	19.3536	13.7121	50.7411	15.3708	21.799	13.6129	12.1109	24.0969	2.34538	12.2492	15.8863	39.0831	6.57232	14.7933	24.6696	9.24278	11.3828	8.29853	12.0412	18.1845	6.57711	6.75607	15.8278	11.7222	19.7156	10.278	8.08456	14.9839	11.7927	5.44445	17.301	8.31324	7.08985	7.59532
Firmicutes;Clostridia;Clostridiales;Clostridiaceae;Abyssisolibacter	0	0	0	0	0	0	0	0	0	0	0	0	0	0	0	0	0	0	0	0	0	0	0	0	0	0	0	0	0	0	0	0	0	2.40825	0	0	0	0	0	0	0	0	0	0	0	0	0	0	0
Firmicutes;Clostridia;Clostridiales;Clostridiaceae;Alkaliphilus	0	0	0	0	0	3.00698	0	2.25078	0	0	0	0	0	0	7.79443	0	0	0	0	0	0	0	0	0	0	0	19.5416	2.19077	0	0	0	0	0	0	0	0	0	0	0	4.9289	0	0	0	0	0	0	4.15662	0	0
Firmicutes;Clostridia;Clostridiales;Clostridiaceae;Beduini	2.79728	0	0	0	0	0	0	0	0	0	0	0	0	0	0	0	0	0	0	0	0	0	0	0	0	0	0	0	0	0	0	0	0	0	0	0	0	0	0	0	0	0	0	0	0	0	0	0	0
Firmicutes;Clostridia;Clostridiales;Clostridiaceae;Butyricicoccus	139.864	347.671	285.934	381.019	244.341	655.521	430.958	387.135	444.233	348.152	486.423	265.578	336.986	530.125	509.236	264.499	425.075	656.964	287.653	216.008	343.044	514.715	639.664	337.735	463.02	658.149	320.482	306.708	162.727	387.665	219.516	405.227	163.204	411.81	241.853	254.863	621.559	332.384	257.889	256.303	387.995	307.213	262.218	429.255	141.556	336.134	515.421	363.946	640.539
Firmicutes;Clostridia;Clostridiales;Clostridiaceae;Caldisalinibacter	0	0	0	0	2.3955	0	0	0	0	0	0	0	0	0	0	0	0	0	0	0	0	0	0	0	0	0	0	0	0	0	0	0	0	0	0	0	0	0	0	0	0	0	0	0	0	0	0	0	2.53177
Firmicutes;Clostridia;Clostridiales;Clostridiaceae;Caloramator	0	0	5.29507	0	0	0	0	0	0	0	0	2.19486	0	2.19969	0	0	0	0	0	0	0	0	0	0	0	2.26948	1.95416	0	0	0	0	0	0	0	1.81845	0	0	0	2.34445	2.46445	2.56951	0	2.49732	0	0	0	4.15662	0	2.53177
Firmicutes;Clostridia;Clostridiales;Clostridiaceae;Caloranaerobacter	0	0	0	0	0	0	0	0	0	0	0	0	0	0	0	0	0	0	0	1.98173	0	0	0	0	0	0	0	0	0	0	0	0	0	0	0	0	0	0	0	0	0	0	0	0	0	0	0	0	0
Firmicutes;Clostridia;Clostridiales;Clostridiaceae;Candidatus_Arthromitus	2.79728	1.98669	7.9426	0	2.3955	0	0	0	0	0	3.07863	0	0	0	0	0	0	2.67058	0	0	0	4.03698	0	2.34538	0	2.26948	5.86247	4.38154	0	0	0	0	0	2.40825	0	3.28855	0	0	0	2.46445	0	2.02114	0	4.71709	0	0	0	2.36328	2.53177
Firmicutes;Clostridia;Clostridiales;Clostridiaceae;Clostridium	262.944	319.857	383.892	352.552	270.691	267.621	350.643	321.862	298.949	254.419	326.335	263.383	367.123	241.966	353.348	427.929	338.232	272.4	353.528	297.259	209.638	312.866	293.544	220.466	311.13	240.565	316.573	383.385	437.883	359.471	305.012	293.676	268.319	496.099	287.315	243.353	371.584	400.971	264.922	426.35	498.484	422.418	414.554	620.298	321.222	363.322	288.885	489.2	316.472
Firmicutes;Clostridia;Clostridiales;Clostridiaceae;Desnuesiella	0	0	0	0	0	0	0	0	0	0	0	0	0	0	0	0	0	0	0	0	0	0	0	0	0	0	0	0	0	0	0	0	2.76618	0	0	0	0	0	0	0	0	0	0	0	0	0	0	0	0
Firmicutes;Clostridia;Clostridiales;Clostridiaceae;Fervidicella	0	0	0	0	0	0	0	0	0	0	0	0	0	0	0	0	0	0	0	0	0	0	0	0	0	2.26948	0	0	0	0	0	0	0	0	0	0	0	0	0	0	0	4.04228	0	0	0	0	0	0	0
Firmicutes;Clostridia;Clostridiales;Clostridiaceae;Fonticella	0	0	0	0	0	0	0	0	2.79392	0	0	4.38972	0	0	0	0	0	2.67058	0	0	0	0	0	2.34538	0	0	0	0	0	0	0	0	0	0	0	0	0	0	0	0	0	0	0	0	0	0	0	0	0
Firmicutes;Clostridia;Clostridiales;Clostridiaceae;Geosporobacter	0	0	0	0	0	0	0	0	0	0	0	0	0	0	0	0	0	0	0	0	0	2.01849	0	0	0	0	0	0	0	0	0	0	0	0	0	0	0	0	0	0	0	0	0	0	0	0	0	0	0
Firmicutes;Clostridia;Clostridiales;Clostridiaceae;Hungatella	16.7837	71.5208	7.9426	13.1386	28.746	15.0349	17.6301	45.0156	30.7331	13.3905	27.7077	28.5332	38.3562	28.5959	33.7759	53.76	59.4191	26.7058	52.6998	37.6528	21.7806	58.5362	59.147	21.1084	46.547	52.198	33.2206	24.0985	38.4627	17.6211	11.5535	15.9359	13.8309	110.779	25.4582	39.4627	30.4023	65.9491	35.1667	24.6445	53.9596	50.5285	34.9624	18.8684	50.8149	32.1305	41.5662	61.4454	25.3177
Firmicutes;Clostridia;Clostridiales;Clostridiaceae;Incertae_sedis	11.1891	43.7072	37.0655	24.0874	31.1415	30.0698	23.5068	42.7649	25.1453	10.7124	43.1008	28.5332	32.8767	35.195	59.7573	45.1584	20.5681	48.0705	21.9582	29.7259	16.3354	36.3328	28.4782	23.4538	39.1974	36.3116	35.1748	32.8616	35.504	14.0969	36.9711	29.5952	19.3632	40.9402	43.6427	19.7313	33.7804	42.2074	30.4778	22.1801	30.8341	36.3805	29.9678	49.5295	34.4815	44.4884	14.5482	18.9063	45.5719
Firmicutes;Clostridia;Clostridiales;Clostridiaceae;Inediibacterium	0	0	0	0	7.18649	0	0	0	0	0	0	0	0	0	0	0	0	0	0	0	0	0	0	0	0	0	0	0	0	0	0	0	0	0	0	0	0	0	0	0	0	0	0	0	0	0	0	0	0
Firmicutes;Clostridia;Clostridiales;Clostridiaceae;Lactonifactor	0	3.97338	2.64753	2.18977	2.3955	3.00698	1.9589	9.00313	0	0	0	4.38972	0	0	5.19629	6.4512	2.28535	5.34117	2.19582	0	2.72257	4.03698	0	4.69076	0	0	1.95416	4.38154	2.95867	7.04846	0	0	2.76618	2.40825	1.81845	3.28855	3.37804	2.63797	0	2.46445	0	0	7.49195	0	0	2.47158	2.07831	0	5.06355
Firmicutes;Clostridia;Clostridiales;Clostridiaceae;Marinisporobacter	0	0	0	0	0	0	0	0	0	0	0	0	0	0	0	0	0	0	0	0	0	0	0	0	0	0	0	0	0	0	0	0	0	0	0	0	0	0	0	0	0	0	0	0	0	0	0	0	0
Firmicutes;Clostridia;Clostridiales;Clostridiaceae;Oxobacter	0	1.98669	0	2.18977	2.3955	6.01395	1.9589	2.25078	2.79392	10.7124	15.3931	6.58458	2.73973	2.19969	5.19629	4.3008	2.28535	16.0235	8.78329	0	10.8903	6.05547	0	2.34538	2.44984	0	1.95416	0	0	14.0969	0	0	2.76618	2.40825	10.9107	8.22139	10.1341	2.63797	7.03334	2.46445	15.417	6.06342	4.99463	4.71709	0	7.41473	2.07831	4.72657	2.53177
Firmicutes;Clostridia;Clostridiales;Clostridiaceae;Serpentinicella	0	0	0	0	0	0	0	0	0	0	0	0	0	0	0	0	0	0	0	0	0	0	0	0	0	0	0	0	0	0	0	0	0	0	0	0	0	0	0	0	0	0	0	2.35855	0	0	0	0	0
Firmicutes;Clostridia;Clostridiales;Clostridiaceae;Thermobrachium	0	0	0	0	0	0	0	0	0	0	0	0	0	0	0	0	0	0	0	0	0	0	0	0	0	0	0	0	0	0	0	0	0	0	0	0	0	0	0	0	0	0	0	0	0	0	0	0	0
Firmicutes;Clostridia;Clostridiales;Clostridiaceae;Thermotalea	0	3.97338	0	0	4.79099	0	0	0	0	0	0	0	0	2.19969	0	0	2.28535	8.01175	0	0	2.72257	0	0	2.34538	0	0	0	0	0	0	0	0	0	0	0	0	0	0	0	0	0	0	0	0	1.81482	0	0	0	2.53177
Firmicutes;Clostridia;Clostridiales;Clostridiales_Family_XII._Incertae_Sedis;Fusibacter	0	0	0	2.18977	0	0	0	0	0	0	0	0	0	0	2.59814	0	0	10.6823	0	0	0	0	0	0	0	0	1.95416	0	2.95867	0	0	0	0	2.40825	0	0	0	0	0	0	0	0	0	0	0	0	0	0	0
Firmicutes;Clostridia;Clostridiales;Clostridiales_Family_XIII._Incertae_Sedis;Aminipila	0	0	0	0	0	0	3.9178	0	11.1757	0	0	4.38972	8.21918	0	2.59814	0	2.28535	0	2.19582	0	0	2.01849	0	0	0	0	1.95416	6.57232	0	3.52423	0	4.55311	0	2.40825	0	3.28855	0	0	0	0	7.70852	0	0	0	0	0	0	2.36328	0
Firmicutes;Clostridia;Clostridiales;Clostridiales_Family_XIII._Incertae_Sedis;Emergencia	2.79728	5.96007	13.2377	13.1386	7.18649	0	13.7123	13.5047	13.9696	5.35619	0	2.19486	10.9589	6.59906	15.5889	10.752	13.7121	10.6823	4.39165	5.94519	0	8.07396	17.525	0	22.0486	9.07791	5.86247	19.717	2.95867	7.04846	9.24278	11.3828	0	7.22474	3.63689	4.93283	3.37804	5.27593	9.37778	7.39335	10.278	0	7.49195	9.43418	3.62963	4.94315	4.15662	9.45314	10.1271
Firmicutes;Clostridia;Clostridiales;Clostridiales_Family_XIII._Incertae_Sedis;Incertae_sedis	13.9864	19.8669	47.6556	37.226	19.164	15.0349	35.2602	36.0125	53.0845	16.0686	18.4718	35.1178	54.7945	30.7956	38.9722	27.9552	22.8535	24.0353	26.3499	19.8173	27.2257	32.2958	50.3845	23.4538	12.2492	11.3474	25.404	21.9077	41.4213	45.815	50.8353	66.0201	19.3632	21.6742	14.5476	21.3756	47.2925	29.0176	23.4445	46.8246	30.8341	48.5074	44.9517	35.3782	32.6667	29.6589	37.4096	49.629	40.5084
Firmicutes;Clostridia;Clostridiales;Clostridiales_Family_XIII._Incertae_Sedis;Mogibacterium	0	0	0	0	2.3955	3.00698	3.9178	6.75235	8.38176	0	0	0	8.21918	2.19969	0	0	0	0	0	0	0	0	2.19063	2.34538	0	6.80843	0	4.38154	0	0	4.62139	0	2.76618	0	1.81845	0	0	2.63797	4.68889	0	0	4.04228	2.49732	0	0	2.47158	0	4.72657	0
Firmicutes;Clostridia;Clostridiales;Clostridiales_Family_XVI._Incertae_Sedis;Carboxydocella	8.39184	0	0	6.5693	0	3.00698	0	2.25078	2.79392	0	0	0	0	0	0	0	0	0	0	3.96346	0	2.01849	0	0	9.79936	0	0	0	0	0	0	0	0	2.40825	0	0	0	0	0	0	0	2.02114	0	0	0	2.47158	0	0	0
Firmicutes;Clostridia;Clostridiales;Clostridiales_Family_XVII._Incertae_Sedis;Sulfobacillus	0	0	0	0	0	0	0	0	0	0	0	0	0	2.19969	0	2.1504	0	0	0	0	0	0	0	0	0	0	0	0	0	0	0	0	0	0	0	0	0	0	0	0	0	0	0	0	0	0	0	0	0
Firmicutes;Clostridia;Clostridiales;Clostridiales_Family_XVII._Incertae_Sedis;Thermaerobacter	0	0	0	0	0	3.00698	0	0	0	0	0	0	0	0	0	0	0	2.67058	0	0	0	0	0	0	0	0	0	0	0	3.52423	4.62139	0	0	0	0	0	0	0	0	2.46445	0	0	0	2.35855	0	0	0	0	0
Firmicutes;Clostridia;Clostridiales;Defluviitaleaceae;Defluviitalea	0	0	0	0	0	0	1.9589	0	0	0	0	0	0	0	0	0	0	0	0	0	0	0	0	0	0	0	0	0	0	0	0	0	0	0	0	0	0	0	0	0	0	0	0	2.35855	0	0	0	0	0
Firmicutes;Clostridia;Clostridiales;Eubacteriaceae;Acetobacterium	0	0	0	0	0	0	0	0	0	0	0	0	0	2.19969	0	0	0	0	0	0	0	0	0	0	0	0	1.95416	0	0	0	0	0	0	0	0	0	0	0	0	0	0	0	0	0	0	0	0	0	2.53177
Firmicutes;Clostridia;Clostridiales;Eubacteriaceae;Alkalibaculum	0	0	0	0	0	0	0	0	0	0	0	0	0	0	0	0	0	0	0	0	0	0	0	0	0	0	0	0	0	0	0	0	0	0	0	0	0	0	0	0	0	0	0	0	0	0	0	0	0
Firmicutes;Clostridia;Clostridiales;Eubacteriaceae;Anaerofustis	0	5.96007	0	4.37953	7.18649	0	5.87671	4.50156	5.58784	5.35619	0	2.19486	2.73973	0	2.59814	2.1504	4.5707	13.3529	15.3708	0	2.72257	0	4.38126	2.34538	0	6.80843	3.90831	6.57232	0	3.52423	2.3107	18.2124	0	12.0412	5.45534	0	10.1341	2.63797	0	2.46445	2.56951	8.08456	4.99463	7.07564	1.81482	0	8.31324	2.36328	2.53177
Firmicutes;Clostridia;Clostridiales;Eubacteriaceae;Eubacterium	179.026	228.469	418.31	238.684	215.595	141.328	313.424	281.348	265.422	179.432	132.381	190.953	194.521	169.376	303.983	234.393	217.108	283.082	193.232	227.899	179.69	226.071	251.922	274.41	259.683	188.367	267.719	256.32	239.652	239.648	224.138	147.976	188.1	486.466	329.139	223.622	368.206	335.022	241.478	285.876	352.022	375.932	332.143	431.614	219.593	274.345	222.379	311.953	179.756
Firmicutes;Clostridia;Clostridiales;Eubacteriaceae;Garciella	0	0	0	0	0	0	0	0	0	0	0	0	0	0	0	0	0	0	0	0	0	0	0	0	0	0	0	0	0	0	0	0	0	0	0	0	0	0	0	0	0	0	0	0	0	0	0	0	0
Firmicutes;Clostridia;Clostridiales;Eubacteriaceae;Incertae_sedis	0	0	0	0	0	0	0	0	0	0	0	0	0	0	0	0	0	0	0	0	0	0	0	0	0	0	0	0	0	0	0	0	0	0	0	0	0	0	0	0	0	0	0	0	0	0	0	0	0
Firmicutes;Clostridia;Clostridiales;Gracilibacteraceae;Gracilibacter	0	1.98669	0	0	2.3955	0	0	0	0	2.67809	0	0	0	0	0	0	0	0	0	0	0	0	0	0	0	0	0	0	0	0	0	0	0	0	0	0	0	2.63797	0	0	2.56951	0	0	2.35855	0	0	0	0	2.53177
Firmicutes;Clostridia;Clostridiales;Heliobacteriaceae;Heliobacterium	0	1.98669	0	0	0	0	0	0	0	0	0	0	0	0	0	0	0	0	0	0	2.72257	2.01849	0	0	0	2.26948	0	0	0	0	0	0	0	0	0	0	0	0	0	0	0	0	0	0	0	0	0	0	0
Firmicutes;Clostridia;Clostridiales;Hungateiclostridiaceae;Anaerobacterium	0	0	0	0	0	3.00698	3.9178	4.50156	0	0	3.07863	0	0	0	0	0	0	0	0	0	0	0	0	0	0	0	0	2.19077	0	7.04846	0	0	8.29853	0	0	1.64428	0	0	0	2.46445	0	0	4.99463	0	3.62963	4.94315	4.15662	0	2.53177
Firmicutes;Clostridia;Clostridiales;Hungateiclostridiaceae;Fastidiosipila	0	0	0	0	0	0	0	0	0	0	0	2.19486	0	0	0	0	0	0	0	0	0	0	0	0	0	0	1.95416	0	0	0	0	0	0	0	0	0	3.37804	0	0	0	0	0	0	0	0	0	0	0	0
Firmicutes;Clostridia;Clostridiales;Hungateiclostridiaceae;Hungateiclostridium	50.3511	37.7471	47.6556	37.226	35.9324	33.0767	47.0137	47.2664	44.7027	34.8152	55.4153	35.1178	38.3562	39.5944	25.9814	36.5568	29.7095	69.4352	50.5039	23.7807	43.5611	34.3143	8.76251	56.2891	19.5987	24.9643	44.9456	30.6708	17.752	14.0969	30.0391	13.6593	71.9206	21.6742	36.3689	47.684	37.1584	21.1037	28.1334	19.7156	20.556	36.3805	19.9785	37.7367	1.81482	39.5452	31.1747	40.1758	35.4448
Firmicutes;Clostridia;Clostridiales;Hungateiclostridiaceae;Incertae_sedis	64.3375	93.3744	47.6556	81.0213	69.4694	90.2093	88.1506	114.79	75.4359	91.0552	116.988	61.4561	49.3151	70.39	93.5332	66.6624	31.9949	90.7998	96.6162	55.4884	62.6191	74.6841	30.6688	114.924	44.0971	56.7369	42.9914	54.7693	20.7107	144.493	41.5925	20.489	149.373	84.2886	83.6485	55.9054	97.963	58.0352	93.7778	71.4691	64.2376	52.5497	14.9839	80.1906	36.2963	130.994	54.0361	68.5352	106.334
Firmicutes;Clostridia;Clostridiales;Hungateiclostridiaceae;Mageeibacillus	0	0	0	0	0	0	0	0	0	2.67809	0	0	0	2.19969	0	0	0	0	0	3.96346	0	0	0	0	0	0	0	0	0	0	0	0	11.0647	0	1.81845	0	0	0	0	0	0	0	0	0	0	2.47158	0	0	0
Firmicutes;Clostridia;Clostridiales;Hungateiclostridiaceae;Petroclostridium	8.39184	13.9068	21.1803	13.1386	23.955	6.01395	27.4246	18.0063	13.9696	10.7124	15.3931	4.38972	13.6986	17.5975	28.5796	12.9024	2.28535	16.0235	35.1332	3.96346	19.058	16.1479	4.38126	18.763	2.44984	22.6948	21.4957	10.9539	8.876	24.6696	6.93209	2.27656	30.4279	36.1237	18.1845	16.4428	27.0243	26.3797	11.7222	19.7156	23.1255	16.1691	14.9839	33.0196	7.25926	22.2442	24.9397	16.543	12.6589
Firmicutes;Clostridia;Clostridiales;Hungateiclostridiaceae;Pseudobacteroides	0	0	2.64753	0	0	0	0	0	0	0	0	0	0	0	0	0	0	0	0	0	0	0	0	0	0	0	0	2.19077	0	0	0	0	0	0	0	0	0	0	0	0	0	0	0	2.35855	0	0	2.07831	0	0
Firmicutes;Clostridia;Clostridiales;Hungateiclostridiaceae;Pseudoclostridium	22.3782	23.8403	13.2377	21.8977	28.746	12.0279	33.3013	13.5047	27.9392	18.7467	21.5504	24.1435	24.6575	39.5944	36.374	21.504	11.4267	21.3647	8.78329	23.7807	24.5031	20.1849	15.3344	30.49	12.2492	31.7727	19.5416	15.3354	17.752	21.1454	2.3107	0	44.2588	12.0412	12.7291	34.5298	30.4023	26.3797	28.1334	17.2512	15.417	24.2537	27.4705	42.4538	9.07408	27.1873	12.4699	23.6328	32.9131
Firmicutes;Clostridia;Clostridiales;Hungateiclostridiaceae;Ruminiclostridium	30.7701	31.787	21.1803	45.9851	16.7685	42.0977	39.178	56.2696	39.1149	32.1371	12.3145	41.7023	41.0959	48.3931	49.3648	17.2032	31.9949	74.7763	46.1123	29.7259	27.2257	32.2958	15.3344	56.2891	29.3981	47.659	27.3582	13.1446	23.6693	31.7181	46.2139	13.6593	60.8559	40.9402	34.5505	29.597	60.8046	31.6556	35.1667	32.0379	38.5426	30.3171	29.9678	42.4538	23.5926	32.1305	54.0361	40.1758	78.485
Firmicutes;Clostridia;Clostridiales;Hungateiclostridiaceae;Thermoclostridium	0	5.96007	0	2.18977	11.9775	9.02093	3.9178	2.25078	2.79392	13.3905	6.15726	0	0	0	0	2.1504	0	2.67058	8.78329	0	0	2.01849	0	4.69076	0	2.26948	1.95416	0	0	0	0	2.27656	8.29853	0	7.27379	3.28855	0	0	0	4.9289	2.56951	4.04228	0	4.71709	0	2.47158	4.15662	2.36328	0
Firmicutes;Clostridia;Clostridiales;Incertae_sedis;Incertae_sedis	4934.4	6639.52	7121.87	5209.45	6465.44	4913.4	6374.27	7339.8	5884	4825.92	6089.53	5754.92	6484.93	4073.82	6568.11	6081.33	5215.17	7143.81	6912.45	6157.23	4527.63	5934.36	6685.8	5504.61	5605.23	6061.78	5995.35	5216.23	5941	6812.33	5478.66	7007.24	3341.54	6557.65	5540.81	5018.33	6148.03	7011.71	5872.84	5407	6570.22	6364.57	5903.65	6118.07	4919.97	6047.95	5829.66	6981.14	6595.27
Firmicutes;Clostridia;Clostridiales;Incertae_sedis;Intestinimonas	5.59456	13.9068	10.5901	6.5693	11.9775	18.0419	25.4657	11.2539	11.1757	2.67809	15.3931	10.9743	27.3973	24.1966	10.3926	19.3536	20.5681	64.094	17.5666	25.7625	16.3354	6.05547	8.76251	18.763	14.699	9.07791	13.6791	4.38154	35.504	21.1454	23.107	31.8718	11.0647	7.22474	10.9107	8.22139	23.6463	15.8278	16.4111	19.7156	7.70852	10.1057	9.98926	4.71709	5.44445	9.88631	31.1747	21.2696	22.786
Firmicutes;Clostridia;Clostridiales;Incertae_sedis;Levyella	0	0	0	0	0	0	0	0	0	0	0	0	0	0	0	0	0	0	0	0	0	0	0	0	0	0	0	0	0	0	0	0	0	0	0	0	0	0	0	0	0	0	0	0	0	0	0	0	0
Firmicutes;Clostridia;Clostridiales;Incertae_sedis;Monoglobus	0	15.8935	23.8278	19.7079	4.79099	3.00698	3.9178	6.75235	0	2.67809	3.07863	0	13.6986	0	7.79443	8.6016	4.5707	5.34117	6.58747	11.8904	5.44514	0	6.57189	4.69076	9.79936	9.07791	1.95416	4.38154	0	7.04846	4.62139	0	0	21.6742	1.81845	9.86566	16.8902	21.1037	11.7222	0	10.278	20.2114	9.98926	9.43418	12.7037	39.5452	8.31324	7.08985	5.06355
Firmicutes;Clostridia;Clostridiales;Incertae_sedis;Natranaerovirga	0	0	0	0	2.3955	0	1.9589	0	0	0	0	0	0	0	0	0	0	2.67058	2.19582	0	0	2.01849	0	2.34538	0	0	0	0	0	0	0	0	0	2.40825	0	1.64428	0	0	0	2.46445	0	0	0	0	0	0	0	2.36328	0
Firmicutes;Clostridia;Clostridiales;Incertae_sedis;Neofamilia	0	0	0	0	0	0	0	0	0	0	0	0	0	0	0	0	0	0	0	0	0	0	0	0	0	0	0	0	0	0	0	0	0	0	0	0	0	0	0	0	0	0	0	0	0	0	0	0	0
Firmicutes;Clostridia;Clostridiales;Lachnospiraceae;Agathobacter	0	0	0	0	0	0	0	0	0	0	3.07863	0	0	2.19969	0	0	0	0	0	0	0	0	0	0	0	0	1.95416	0	0	0	0	0	0	0	0	0	0	0	2.34445	0	0	0	0	4.71709	0	0	0	0	0
Firmicutes;Clostridia;Clostridiales;Lachnospiraceae;Anaerobutyricum	5.59456	9.93345	31.7704	8.75906	4.79099	9.02093	9.79451	20.257	5.58784	10.7124	6.15726	30.728	8.21918	0	15.5889	0	18.2828	18.6941	10.9791	11.8904	8.16771	20.1849	28.4782	23.4538	9.79936	18.1558	25.404	4.38154	0	3.52423	9.24278	20.489	5.53235	14.4495	21.8214	6.57711	10.1341	13.1898	4.68889	9.8578	2.56951	4.04228	22.4758	4.71709	0	12.3579	20.7831	0	10.1271
Firmicutes;Clostridia;Clostridiales;Lachnospiraceae;Anaerosacchariphilus	0	0	0	0	4.79099	0	0	4.50156	2.79392	0	3.07863	2.19486	5.47945	0	0	0	0	0	0	0	2.72257	2.01849	0	0	0	0	0	0	0	0	0	0	0	0	0	0	0	0	4.68889	0	0	0	0	0	0	0	0	2.36328	0
Firmicutes;Clostridia;Clostridiales;Lachnospiraceae;Anaerostipes	16.7837	59.6007	37.0655	35.0362	105.402	57.1325	39.178	94.5329	89.4055	34.8152	36.9435	37.3126	60.274	28.5959	41.5703	38.7072	36.5656	267.058	96.6162	29.7259	38.116	52.4807	74.4814	82.0883	31.8479	68.0843	33.2206	50.3878	53.256	70.4846	23.107	45.5311	16.5971	12.0412	58.1903	69.0596	67.5607	26.3797	49.2334	36.9668	10.278	32.3383	69.9248	16.5098	41.7408	44.4884	58.1927	70.8985	377.234
Firmicutes;Clostridia;Clostridiales;Lachnospiraceae;Anaerotignum	16.7837	31.787	13.2377	21.8977	21.5595	33.0767	31.3424	20.257	13.9696	29.459	21.5504	6.58458	13.6986	13.1981	7.79443	25.8048	18.2828	18.6941	37.329	13.8721	24.5031	16.1479	2.19063	14.0723	31.8479	11.3474	7.81662	17.5262	2.95867	7.04846	25.4177	6.82967	35.9603	21.6742	12.7291	16.4428	10.1341	18.4658	28.1334	24.6445	2.56951	16.1691	32.4651	21.2269	29.0371	19.7726	18.7048	9.45314	22.786
Firmicutes;Clostridia;Clostridiales;Lachnospiraceae;Blautia	1504.94	2501.24	2660.77	1644.51	1602.59	823.911	1580.83	2264.29	2047.94	1322.98	1871.81	1927.09	2547.95	1172.43	2117.49	1868.7	2390.47	1343.3	1903.78	1803.37	1132.59	2258.69	3044.97	1529.19	1861.88	2278.56	2212.1	1735.09	1798.87	1881.94	1506.57	1525.29	567.066	2868.22	1789.35	1917.23	1709.29	2181.6	1779.43	1574.78	2145.54	2253.57	2349.97	1471.73	1789.41	1596.64	2121.96	3294.42	1551.98
Firmicutes;Clostridia;Clostridiales;Lachnospiraceae;Butyrivibrio	0	3.97338	0	8.75906	0	3.00698	1.9589	4.50156	0	0	6.15726	2.19486	2.73973	2.19969	0	2.1504	0	2.67058	4.39165	1.98173	0	2.01849	0	0	7.34952	6.80843	0	0	0	3.52423	0	0	0	0	0	0	0	0	0	0	0	0	0	2.35855	0	2.47158	0	2.36328	5.06355
Firmicutes;Clostridia;Clostridiales;Lachnospiraceae;Catonella	5.59456	0	0	0	0	0	0	0	0	0	6.15726	0	2.73973	2.19969	0	2.1504	0	0	0	0	0	0	0	0	0	0	0	0	0	0	0	0	5.53235	0	0	0	0	0	0	0	0	0	0	0	0	0	0	0	0
Firmicutes;Clostridia;Clostridiales;Lachnospiraceae;Cellulosilyticum	0	1.98669	0	4.37953	7.18649	15.0349	5.87671	4.50156	2.79392	5.35619	0	0	5.47945	0	0	2.1504	6.85605	5.34117	6.58747	3.96346	0	2.01849	0	0	7.34952	2.26948	0	2.19077	5.91733	0	0	0	8.29853	2.40825	3.63689	3.28855	0	2.63797	2.34445	0	5.13901	2.02114	2.49732	0	0	2.47158	0	2.36328	0
Firmicutes;Clostridia;Clostridiales;Lachnospiraceae;Coprococcus	61.5402	43.7072	63.5408	41.6055	100.611	15.0349	54.8493	67.5235	25.1453	18.7467	58.4939	54.8715	68.4932	15.3978	20.7852	17.2032	15.9974	45.3999	72.4622	89.1778	24.5031	38.3513	63.5282	44.5622	26.9482	70.3538	27.3582	13.1446	47.3387	38.7665	30.0391	40.978	2.76618	40.9402	30.9136	14.7985	30.4023	36.9315	63.3	22.1801	41.1121	22.2326	14.9839	14.1513	9.07408	59.3178	6.23493	21.2696	81.0168
Firmicutes;Clostridia;Clostridiales;Lachnospiraceae;Cuneatibacter	16.7837	0	0	4.37953	33.537	0	5.87671	11.2539	0	2.67809	6.15726	8.77944	13.6986	4.39938	2.59814	2.1504	2.28535	0	17.5666	7.92691	10.8903	0	0	7.03614	2.44984	18.1558	1.95416	0	0	0	0	0	0	2.40825	3.63689	1.64428	0	2.63797	16.4111	2.46445	2.56951	4.04228	4.99463	0	0	4.94315	0	4.72657	10.1271
Firmicutes;Clostridia;Clostridiales;Lachnospiraceae;Dorea	218.188	180.789	346.827	155.473	150.916	207.481	219.397	258.84	209.544	174.076	246.29	186.563	238.356	125.382	150.692	182.784	191.969	165.576	303.024	198.173	171.522	165.516	297.925	152.45	169.039	192.906	224.728	159.926	233.735	225.551	210.273	204.89	52.5573	279.357	207.303	172.649	239.841	298.09	234.445	145.403	249.242	327.425	207.277	181.608	112.519	229.857	222.379	252.871	172.161
Firmicutes;Clostridia;Clostridiales;Lachnospiraceae;Eisenbergiella	8.39184	5.96007	2.64753	4.37953	2.3955	3.00698	7.83561	2.25078	8.38176	8.03428	6.15726	4.38972	2.73973	2.19969	2.59814	0	11.4267	2.67058	4.39165	7.92691	0	2.01849	4.38126	7.03614	4.89968	2.26948	3.90831	0	5.91733	17.6211	9.24278	0	8.29853	2.40825	1.81845	6.57711	13.5121	0	0	2.46445	2.56951	2.02114	2.49732	0	5.44445	4.94315	4.15662	0	22.786
Firmicutes;Clostridia;Clostridiales;Lachnospiraceae;Enterocloster	11.1891	65.5607	37.0655	26.2772	71.8649	30.0698	39.178	38.2633	89.4055	18.7467	36.9435	30.728	93.1507	24.1966	41.5703	62.3616	20.5681	45.3999	63.6789	17.8356	46.2837	76.7026	46.0032	11.7269	26.9482	38.5811	62.533	46.0062	11.8347	24.6696	13.8642	29.5952	2.76618	38.5319	25.4582	37.8184	20.2682	63.3112	51.5778	19.7156	59.0986	28.296	47.449	30.6611	32.6667	29.6589	27.018	51.9922	12.6589
Firmicutes;Clostridia;Clostridiales;Lachnospiraceae;Epulopiscium	0	0	0	2.18977	0	0	0	2.25078	0	5.35619	0	0	0	0	0	0	0	5.34117	8.78329	0	0	0	0	2.34538	0	0	1.95416	0	0	0	0	0	2.76618	0	0	0	0	0	0	0	0	0	0	0	0	0	0	4.72657	2.53177
Firmicutes;Clostridia;Clostridiales;Lachnospiraceae;Extibacter	0	0	0	0	0	0	0	0	0	0	0	0	0	0	0	0	0	0	0	0	0	0	0	0	0	0	0	0	0	0	0	2.27656	0	0	0	0	0	0	0	0	0	0	0	0	0	0	0	0	0
Firmicutes;Clostridia;Clostridiales;Lachnospiraceae;Faecalicatena	27.9728	19.8669	10.5901	13.1386	23.955	21.0488	27.4246	15.7555	27.9392	21.4247	24.629	24.1435	16.4384	10.9984	15.5889	32.256	11.4267	2.67058	24.1541	35.6711	21.7806	10.0924	10.9531	18.763	29.3981	29.5032	27.3582	24.0985	32.5453	38.7665	18.4856	27.3187	2.76618	9.63298	16.366	18.087	20.2682	15.8278	23.4445	12.3223	23.1255	26.2748	19.9785	16.5098	21.7778	7.41473	31.1747	16.543	17.7224
Firmicutes;Clostridia;Clostridiales;Lachnospiraceae;Frisingicoccus	0	0	0	0	0	0	0	2.25078	0	0	0	0	0	0	0	2.1504	0	10.6823	2.19582	1.98173	0	0	0	0	0	2.26948	0	0	2.95867	0	2.3107	2.27656	0	0	0	0	0	0	0	0	0	2.02114	4.99463	0	0	0	0	0	0
Firmicutes;Clostridia;Clostridiales;Lachnospiraceae;Herbinix	2.79728	3.97338	0	4.37953	0	0	7.83561	0	5.58784	5.35619	0	2.19486	0	0	2.59814	6.4512	2.28535	5.34117	4.39165	1.98173	0	8.07396	2.19063	0	7.34952	0	0	4.38154	5.91733	0	2.3107	6.82967	0	0	1.81845	4.93283	3.37804	0	4.68889	4.9289	0	0	0	0	1.81482	2.47158	0	7.08985	5.06355
Firmicutes;Clostridia;Clostridiales;Lachnospiraceae;Incertae_sedis	2388.88	3111.16	3595.35	2003.64	2644.63	1777.12	2474.09	2910.26	2494.97	1925.55	2422.88	2541.65	3279.45	1418.8	2980.07	2653.59	2669.29	2470.29	3166.38	2754.6	1952.08	2615.96	3222.41	1998.26	2224.45	2902.66	2722.14	2536.91	2872.87	3108.37	2153.57	3184.9	1253.08	2870.63	2714.94	2298.7	2489.61	3582.36	2982.14	2245.11	3114.24	3207.55	2869.42	1900.99	2406.45	2464.16	2666.47	3143.17	2562.16
Firmicutes;Clostridia;Clostridiales;Lachnospiraceae;Kineothrix	11.1891	5.96007	13.2377	10.9488	11.9775	0	3.9178	6.75235	5.58784	2.67809	3.07863	8.77944	2.73973	2.19969	5.19629	4.3008	4.5707	2.67058	8.78329	7.92691	2.72257	18.1664	6.57189	2.34538	14.699	4.53896	3.90831	0	5.91733	10.5727	0	2.27656	2.76618	7.22474	0	4.93283	0	2.63797	4.68889	4.9289	2.56951	0	7.49195	7.07564	1.81482	7.41473	4.15662	0	0
Firmicutes;Clostridia;Clostridiales;Lachnospiraceae;Lachnoanaerobaculum	0	5.96007	7.9426	0	16.7685	0	0	2.25078	5.58784	0	0	2.19486	5.47945	0	0	2.1504	0	5.34117	2.19582	0	0	2.01849	0	0	0	0	0	0	0	7.04846	0	0	0	0	5.45534	0	0	0	4.68889	0	0	0	4.99463	0	0	2.47158	0	7.08985	2.53177
Firmicutes;Clostridia;Clostridiales;Lachnospiraceae;Lachnobacterium	0	0	0	4.37953	11.9775	0	1.9589	2.25078	2.79392	0	0	2.19486	8.21918	0	0	2.1504	6.85605	5.34117	6.58747	13.8721	5.44514	0	0	0	4.89968	2.26948	5.86247	0	0	0	4.62139	2.27656	0	0	0	0	0	5.27593	7.03334	2.46445	0	0	0	2.35855	1.81482	2.47158	0	0	10.1271
Firmicutes;Clostridia;Clostridiales;Lachnospiraceae;Lachnoclostridium	288.12	371.511	534.802	229.925	194.035	279.649	309.507	360.125	201.162	307.981	280.155	353.372	361.644	131.981	355.946	296.755	265.1	232.341	415.011	340.857	228.696	236.163	392.122	262.683	296.431	340.422	289.215	322.044	420.131	489.868	314.255	685.243	141.075	199.884	263.675	248.286	310.779	385.143	260.234	189.763	346.883	408.271	282.197	235.855	221.408	385.566	247.319	295.411	389.893
Firmicutes;Clostridia;Clostridiales;Lachnospiraceae;Lachnospira	8.39184	3.97338	10.5901	4.37953	2.3955	6.01395	0	4.50156	5.58784	10.7124	3.07863	8.77944	16.4384	2.19969	20.7852	4.3008	9.14139	18.6941	17.5666	3.96346	8.16771	16.1479	6.57189	4.69076	4.89968	0	9.77078	6.57232	8.876	3.52423	0	4.55311	2.76618	4.81649	1.81845	3.28855	0	13.1898	18.7556	12.3223	7.70852	10.1057	4.99463	9.43418	0	0	2.07831	2.36328	2.53177
Firmicutes;Clostridia;Clostridiales;Lachnospiraceae;Lachnotalea	2.79728	7.94676	0	0	2.3955	3.00698	0	0	2.79392	0	3.07863	2.19486	2.73973	2.19969	2.59814	0	0	8.01175	10.9791	1.98173	0	0	0	0	0	0	3.90831	6.57232	0	3.52423	4.62139	9.10622	0	0	5.45534	3.28855	6.75607	2.63797	2.34445	0	7.70852	2.02114	0	0	0	2.47158	0	2.36328	2.53177
Firmicutes;Clostridia;Clostridiales;Lachnospiraceae;Lacrimispora	8.39184	3.97338	5.29507	2.18977	0	0	0	0	0	0	0	4.38972	2.73973	4.39938	0	2.1504	2.28535	0	0	1.98173	2.72257	8.07396	2.19063	0	2.44984	9.07791	1.95416	8.76309	0	0	0	2.27656	0	9.63298	0	1.64428	0	0	0	2.46445	0	6.06342	2.49732	7.07564	1.81482	2.47158	0	7.08985	0
Firmicutes;Clostridia;Clostridiales;Lachnospiraceae;Marvinbryantia	0	0	0	2.18977	0	0	0	0	0	0	0	0	0	0	0	0	0	0	0	0	2.72257	0	0	2.34538	0	0	0	0	0	0	0	0	0	0	0	0	0	0	0	2.46445	0	0	0	0	0	0	2.07831	0	0
Firmicutes;Clostridia;Clostridiales;Lachnospiraceae;Mobilisporobacter	0	0	0	0	0	0	0	0	2.79392	0	0	0	0	0	0	0	0	0	0	0	0	0	0	0	0	0	0	0	0	0	0	0	0	0	0	0	0	0	0	0	0	0	0	0	0	0	0	0	0
Firmicutes;Clostridia;Clostridiales;Lachnospiraceae;Muricomes	0	0	0	0	0	0	0	0	0	0	0	0	0	0	0	0	0	0	0	0	0	0	0	0	0	0	0	0	0	0	0	0	0	0	0	0	0	0	4.68889	0	0	0	0	2.35855	0	0	0	0	0
Firmicutes;Clostridia;Clostridiales;Lachnospiraceae;Murimonas	0	1.98669	7.9426	0	0	0	1.9589	11.2539	13.9696	10.7124	3.07863	4.38972	0	0	10.3926	2.1504	0	0	4.39165	0	2.72257	0	2.19063	2.34538	2.44984	4.53896	3.90831	4.38154	5.91733	3.52423	6.93209	0	0	7.22474	0	0	3.37804	5.27593	7.03334	9.8578	2.56951	2.02114	14.9839	2.35855	1.81482	7.41473	4.15662	0	0
Firmicutes;Clostridia;Clostridiales;Lachnospiraceae;Niameybacter	0	0	0	4.37953	0	0	5.87671	0	2.79392	0	0	0	0	0	0	2.1504	0	0	0	0	0	2.01849	0	0	2.44984	0	0	0	0	3.52423	0	0	2.76618	4.81649	0	0	0	0	0	0	0	0	0	0	0	0	0	0	2.53177
Firmicutes;Clostridia;Clostridiales;Lachnospiraceae;Oribacterium	2.79728	1.98669	0	0	0	3.00698	3.9178	2.25078	2.79392	0	0	4.38972	5.47945	0	0	2.1504	0	5.34117	6.58747	0	0	4.03698	6.57189	0	9.79936	0	1.95416	2.19077	0	0	9.24278	0	5.53235	2.40825	0	0	10.1341	0	2.34445	4.9289	5.13901	6.06342	2.49732	7.07564	0	7.41473	0	0	0
Firmicutes;Clostridia;Clostridiales;Lachnospiraceae;Pseudobutyrivibrio	0	7.94676	0	0	62.2829	0	1.9589	2.25078	30.7331	0	6.15726	6.58458	43.8356	0	7.79443	4.3008	0	8.01175	10.9791	0	8.16771	20.1849	0	4.69076	0	4.53896	1.95416	0	2.95867	0	0	0	0	2.40825	1.81845	11.5099	0	0	30.4778	2.46445	0	2.02114	2.49732	0	0	0	0	7.08985	2.53177
Firmicutes;Clostridia;Clostridiales;Lachnospiraceae;Robinsoniella	5.59456	1.98669	13.2377	4.37953	7.18649	9.02093	9.79451	13.5047	2.79392	5.35619	0	4.38972	10.9589	0	10.3926	4.3008	4.5707	16.0235	2.19582	13.8721	2.72257	4.03698	13.1438	14.0723	14.699	6.80843	7.81662	2.19077	5.91733	7.04846	9.24278	4.55311	0	0	3.63689	9.86566	16.8902	2.63797	9.37778	12.3223	0	0	7.49195	7.07564	0	9.88631	8.31324	0	7.59532
Firmicutes;Clostridia;Clostridiales;Lachnospiraceae;Roseburia	123.08	143.042	74.1309	192.699	191.64	123.286	164.548	171.059	108.963	136.583	116.988	177.784	161.644	92.3869	116.917	118.272	107.411	125.517	160.295	136.739	196.025	171.572	89.8158	112.578	105.343	145.247	132.883	109.539	159.768	105.727	124.778	36.4249	38.7265	146.903	54.5534	152.918	101.341	89.6908	239.133	133.08	125.906	161.691	154.834	155.664	139.741	88.9768	114.307	101.621	101.271
Firmicutes;Clostridia;Clostridiales;Lachnospiraceae;Schaedlerella	0	0	0	0	0	0	0	0	0	0	0	0	0	0	0	0	0	0	0	0	0	0	0	0	4.89968	0	0	0	0	0	0	0	0	2.40825	0	0	0	0	0	2.46445	5.13901	2.02114	0	2.35855	0	0	0	2.36328	0
Firmicutes;Clostridia;Clostridiales;Lachnospiraceae;Shuttleworthia	0	3.97338	0	0	0	0	1.9589	0	0	0	0	0	0	0	0	0	0	0	0	0	0	0	0	0	0	0	0	0	0	0	0	0	0	2.40825	0	1.64428	0	0	0	0	5.13901	0	0	0	0	0	0	0	0
Firmicutes;Clostridia;Clostridiales;Lachnospiraceae;Tyzzerella	2.79728	9.93345	13.2377	8.75906	26.3505	18.0419	9.79451	18.0063	5.58784	10.7124	12.3145	6.58458	27.3973	2.19969	5.19629	15.0528	9.14139	13.3529	21.9582	13.8721	0	6.05547	10.9531	7.03614	14.699	15.8863	27.3582	15.3354	2.95867	17.6211	2.3107	20.489	5.53235	0	7.27379	4.93283	0	5.27593	4.68889	14.7867	0	12.1268	22.4758	7.07564	9.07408	0	6.23493	14.1797	10.1271
Firmicutes;Clostridia;Clostridiales;Oscillospiraceae;Incertae_sedis	0	3.97338	0	6.5693	2.3955	0	0	4.50156	0	8.03428	3.07863	4.38972	0	4.39938	2.59814	2.1504	0	0	2.19582	1.98173	0	0	0	7.03614	2.44984	0	0	0	0	10.5727	6.93209	4.55311	5.53235	0	0	1.64428	0	0	0	4.9289	0	4.04228	0	2.35855	0	4.94315	2.07831	2.36328	2.53177
Firmicutes;Clostridia;Clostridiales;Oscillospiraceae;Oscillibacter	206.999	198.669	262.106	183.94	342.556	207.481	334.972	328.614	142.49	246.385	280.155	322.644	268.493	268.362	311.777	242.995	121.123	435.305	256.911	235.826	179.69	280.57	173.06	234.538	193.537	301.841	130.928	135.828	233.735	264.317	381.265	350.59	160.438	156.536	178.208	144.696	219.572	213.675	234.445	179.905	141.323	295.087	189.796	273.591	154.259	261.987	241.084	212.696	394.957
Firmicutes;Clostridia;Clostridiales;Peptococcaceae;Candidatus_Desulforudis	0	0	0	0	0	0	0	0	0	0	0	0	0	0	0	0	0	0	0	0	0	0	0	0	0	0	0	0	0	0	0	0	0	0	0	0	0	0	0	0	0	0	0	0	0	0	0	0	0
Firmicutes;Clostridia;Clostridiales;Peptococcaceae;Dehalobacter	2.79728	7.94676	18.5327	4.37953	7.18649	3.00698	11.7534	2.25078	19.5574	8.03428	15.3931	0	10.9589	2.19969	7.79443	8.6016	6.85605	8.01175	4.39165	5.94519	0	0	2.19063	9.38152	9.79936	6.80843	7.81662	2.19077	8.876	17.6211	0	2.27656	0	4.81649	5.45534	6.57711	27.0243	0	4.68889	0	2.56951	2.02114	7.49195	11.7927	5.44445	7.41473	0	0	10.1271
Firmicutes;Clostridia;Clostridiales;Peptococcaceae;Dehalobacterium	13.9864	17.8802	18.5327	19.7079	16.7685	15.0349	29.3835	6.75235	8.38176	10.7124	9.23588	19.7537	5.47945	15.3978	20.7852	8.6016	4.5707	42.7293	6.58747	15.8538	8.16771	8.07396	15.3344	4.69076	2.44984	9.07791	5.86247	6.57232	5.91733	17.6211	13.8642	0	19.3632	19.266	3.63689	9.86566	13.5121	7.9139	9.37778	14.7867	5.13901	10.1057	14.9839	28.3026	1.81482	14.8295	24.9397	7.08985	17.7224
Firmicutes;Clostridia;Clostridiales;Peptococcaceae;Desulfallas	0	0	2.64753	0	4.79099	6.01395	1.9589	2.25078	11.1757	5.35619	3.07863	2.19486	0	2.19969	2.59814	0	2.28535	0	0	1.98173	8.16771	0	0	2.34538	0	2.26948	1.95416	0	0	0	2.3107	0	2.76618	0	0	0	0	0	0	2.46445	0	2.02114	0	4.71709	0	0	8.31324	0	5.06355
Firmicutes;Clostridia;Clostridiales;Peptococcaceae;Desulfitibacter	0	0	0	0	0	0	0	2.25078	0	0	0	0	2.73973	0	0	0	2.28535	0	0	0	0	0	0	0	0	0	0	0	0	0	0	4.55311	0	0	0	0	0	0	0	0	0	0	0	0	0	0	0	0	0
Firmicutes;Clostridia;Clostridiales;Peptococcaceae;Desulfitobacterium	11.1891	35.7604	50.3031	48.1748	21.5595	15.0349	39.178	33.7617	36.321	24.1028	46.1794	6.58458	35.6164	35.195	28.5796	38.7072	38.8509	32.047	21.9582	23.7807	24.5031	32.2958	30.6688	30.49	12.2492	31.7727	48.8539	39.4339	53.256	21.1454	34.6604	20.489	22.1294	52.9814	36.3689	16.4428	50.6705	26.3797	16.4111	22.1801	46.2511	28.296	24.9732	30.6611	34.4815	22.2442	27.018	42.5391	43.0402
Firmicutes;Clostridia;Clostridiales;Peptococcaceae;Desulfofarcimen	13.9864	35.7604	47.6556	48.1748	19.164	30.0698	43.0958	36.0125	36.321	48.2057	30.7863	15.364	49.3151	26.3963	36.374	51.6096	77.7019	77.4469	17.5666	49.5432	13.6129	26.2404	26.2875	35.1807	22.0486	59.0064	58.6247	30.6708	14.7933	45.815	41.5925	11.3828	2.76618	65.0226	20.0029	24.6642	57.4266	26.3797	25.7889	29.5734	33.4036	18.1903	29.9678	66.0393	9.07408	22.2442	22.8614	23.6328	45.5719
Firmicutes;Clostridia;Clostridiales;Peptococcaceae;Desulfofundulus	13.9864	27.8136	34.4179	21.8977	7.18649	12.0279	21.5479	11.2539	11.1757	21.4247	12.3145	8.77944	10.9589	10.9984	12.9907	12.9024	6.85605	18.6941	26.3499	11.8904	5.44514	24.2219	19.7157	21.1084	17.1489	22.6948	17.5874	10.9539	17.752	14.0969	20.7963	20.489	2.76618	36.1237	5.45534	11.5099	16.8902	13.1898	23.4445	14.7867	17.9865	6.06342	19.9785	25.944	3.62963	7.41473	18.7048	11.8164	12.6589
Firmicutes;Clostridia;Clostridiales;Peptococcaceae;Desulfohalotomaculum	0	1.98669	0	0	0	0	0	0	0	0	0	0	2.73973	0	0	0	0	0	0	0	0	0	0	0	0	0	0	0	0	0	0	0	0	0	0	1.64428	0	0	0	0	0	0	0	0	0	0	0	0	0
Firmicutes;Clostridia;Clostridiales;Peptococcaceae;Desulfosporosinus	44.7565	95.3611	148.262	102.919	74.2604	69.1605	97.9451	63.0219	103.375	72.3085	76.9657	81.2098	93.1507	52.7925	96.1314	94.6176	79.9872	152.223	72.4622	61.4336	49.0063	94.869	67.9095	79.7429	56.3463	86.2402	89.8912	70.1047	136.099	42.2907	122.467	56.9139	33.1941	105.963	87.2854	95.3681	84.4509	65.9491	72.6778	56.6824	71.9461	66.6977	37.4597	113.21	30.8519	66.7326	64.4276	82.7149	75.9532
Firmicutes;Clostridia;Clostridiales;Peptococcaceae;Desulfotomaculum	16.7837	25.827	58.2457	74.452	28.746	15.0349	45.0548	42.7649	53.0845	18.7467	30.7863	19.7537	21.9178	32.9953	31.1777	32.256	50.2777	45.3999	41.7206	27.7442	29.9483	32.2958	35.0501	39.8715	19.5987	47.659	46.8997	41.6247	38.4627	28.1938	39.2818	29.5952	38.7265	55.3897	23.6398	21.3756	37.1584	42.2074	56.2667	39.4312	46.2511	28.296	17.4812	82.5491	14.5185	17.301	31.1747	40.1758	50.6355
Firmicutes;Clostridia;Clostridiales;Peptococcaceae;Incertae_sedis	81.1212	103.308	211.803	159.853	86.2379	87.2023	160.63	150.802	153.666	160.686	172.403	87.7944	134.247	105.585	155.889	165.581	166.83	170.917	153.708	140.703	51.7288	135.239	157.725	138.377	75.945	111.204	187.599	116.111	171.603	133.921	152.506	97.8919	63.622	168.577	112.744	126.609	209.438	94.9668	75.0223	184.834	105.35	119.247	102.39	148.588	70.7778	96.3915	101.837	153.613	232.923
Firmicutes;Clostridia;Clostridiales;Peptococcaceae;Pelotomaculum	11.1891	11.9201	10.5901	10.9488	0	9.02093	7.83561	6.75235	27.9392	21.4247	0	8.77944	5.47945	6.59906	15.5889	4.3008	11.4267	10.6823	17.5666	7.92691	13.6129	6.05547	17.525	9.38152	2.44984	2.26948	17.5874	15.3354	2.95867	7.04846	6.93209	6.82967	0	16.8577	3.63689	8.22139	13.5121	5.27593	4.68889	4.9289	2.56951	4.04228	14.9839	16.5098	3.62963	2.47158	14.5482	9.45314	10.1271
Firmicutes;Clostridia;Clostridiales;Peptococcaceae;Syntrophobotulus	2.79728	0	0	0	0	0	0	0	0	0	0	0	0	0	0	0	2.28535	0	0	0	0	0	0	0	0	0	1.95416	2.19077	0	0	0	0	0	0	0	0	0	2.63797	0	0	0	0	0	0	0	0	0	0	0
Firmicutes;Clostridia;Clostridiales;Peptococcaceae;Thermincola	0	5.96007	0	4.37953	4.79099	3.00698	9.79451	0	0	2.67809	9.23588	2.19486	10.9589	0	0	10.752	2.28535	2.67058	6.58747	0	5.44514	10.0924	2.19063	0	0	2.26948	0	4.38154	2.95867	3.52423	0	9.10622	8.29853	0	7.27379	1.64428	6.75607	2.63797	0	2.46445	0	6.06342	0	14.1513	0	0	0	0	0
Firmicutes;Clostridia;Clostridiales;Peptostreptococcaceae;Acetoanaerobium	2.79728	0	0	0	2.3955	0	1.9589	0	0	0	0	0	2.73973	2.19969	2.59814	2.1504	0	2.67058	0	1.98173	0	8.07396	0	2.34538	0	0	3.90831	0	2.95867	3.52423	0	0	0	0	0	1.64428	0	0	0	0	0	0	2.49732	2.35855	0	2.47158	0	7.08985	0
Firmicutes;Clostridia;Clostridiales;Peptostreptococcaceae;Clostridioides	89.513	63.5741	31.7704	74.452	184.453	6.01395	66.6027	99.0344	97.7872	5.35619	101.595	116.328	438.356	46.1934	150.692	150.528	525.63	98.8116	79.0496	61.4336	149.741	113.035	2.19063	110.233	0	13.6169	93.7995	120.492	147.933	144.493	103.981	0	16.5971	199.884	110.925	105.234	33.7804	10.5519	91.4334	239.052	185.004	284.981	217.266	115.569	72.5926	2.47158	41.5662	300.137	0
Firmicutes;Clostridia;Clostridiales;Peptostreptococcaceae;Filifactor	0	0	0	0	0	0	0	0	0	0	0	0	0	0	0	0	0	0	0	0	0	0	0	0	0	0	0	0	0	0	0	0	0	0	0	0	0	0	0	0	0	0	0	2.35855	0	0	0	0	0
Firmicutes;Clostridia;Clostridiales;Peptostreptococcaceae;Incertae_sedis	565.051	522.499	264.753	525.544	1101.93	126.293	481.89	1111.89	603.487	101.768	652.669	952.569	2186.3	215.569	914.547	1118.21	3037.23	611.564	544.564	392.382	726.926	904.283	48.1938	666.088	9.79936	81.7012	689.817	869.737	1074	866.96	674.723	20.489	174.269	1107.79	1043.79	1009.59	401.986	100.243	487.645	1340.66	1171.69	2029.23	1343.56	735.866	341.185	56.8463	324.216	1488.87	12.6589
Firmicutes;Clostridia;Clostridiales;Peptostreptococcaceae;Intestinibacter	8.39184	3.97338	0	8.75906	21.5595	0	1.9589	13.5047	11.1757	0	6.15726	10.9743	5.47945	0	20.7852	19.3536	31.9949	2.67058	4.39165	9.90864	8.16771	16.1479	0	28.1446	0	0	5.86247	0	5.91733	0	4.62139	0	0	7.22474	18.1845	24.6642	10.1341	0	4.68889	19.7156	5.13901	14.148	9.98926	9.43418	1.81482	0	2.07831	14.1797	0
Firmicutes;Clostridia;Clostridiales;Peptostreptococcaceae;Paeniclostridium	75.5266	67.5474	31.7704	78.8315	129.357	12.0279	68.5616	126.044	44.7027	10.7124	107.752	144.861	315.068	21.9969	122.113	150.528	347.373	66.7646	70.2664	49.5432	59.8965	121.109	8.76251	84.4337	0	22.6948	89.8912	83.2494	147.933	102.203	99.3599	0	33.1941	130.045	140.02	118.388	54.0486	10.5519	75.0223	177.44	195.282	303.171	154.834	84.9077	47.1852	4.94315	39.4879	222.149	0
Firmicutes;Clostridia;Clostridiales;Peptostreptococcaceae;Paraclostridium	0	0	0	0	2.3955	0	0	4.50156	0	0	0	0	2.73973	0	0	0	4.5707	13.3529	0	0	2.72257	8.07396	0	2.34538	0	0	0	0	0	0	0	0	0	7.22474	1.81845	0	0	0	2.34445	4.9289	0	0	0	4.71709	0	0	0	0	0
Firmicutes;Clostridia;Clostridiales;Peptostreptococcaceae;Peptoanaerobacter	0	1.98669	0	0	0	0	0	0	0	0	0	0	0	0	0	0	2.28535	0	2.19582	0	0	0	0	0	7.34952	0	0	0	0	0	0	0	0	0	0	0	0	0	0	0	0	0	0	2.35855	0	0	0	0	2.53177
Firmicutes;Clostridia;Clostridiales;Peptostreptococcaceae;Peptoclostridium	0	0	0	0	0	0	1.9589	2.25078	0	0	0	0	2.73973	0	0	0	0	0	2.19582	0	0	0	0	2.34538	0	0	0	0	0	0	0	0	0	0	0	0	0	0	2.34445	0	0	0	0	2.35855	0	0	0	0	0
Firmicutes;Clostridia;Clostridiales;Peptostreptococcaceae;Peptostreptococcus	0	1.98669	0	0	0	0	0	0	0	0	0	0	0	0	0	0	0	0	0	0	0	0	0	9.38152	0	0	0	0	0	0	0	0	0	0	0	0	0	0	0	2.46445	0	0	0	0	0	0	0	0	0
Firmicutes;Clostridia;Clostridiales;Peptostreptococcaceae;Romboutsia	117.486	63.5741	34.4179	85.4008	150.916	9.02093	48.9726	159.806	75.4359	13.3905	135.46	147.056	309.589	8.79875	197.459	169.882	429.646	101.482	81.2455	73.324	89.8448	133.22	10.9531	117.269	0	20.4253	58.6247	142.4	124.264	179.736	110.913	0	30.4279	223.967	174.571	136.475	67.5607	15.8278	63.3	241.516	182.435	289.023	219.764	84.9077	27.2222	7.41473	54.0361	238.692	0
Firmicutes;Clostridia;Clostridiales;Peptostreptococcaceae;Tepidibacter	0	0	0	0	0	0	0	0	0	0	0	0	0	0	0	0	0	0	0	0	0	0	0	0	0	0	0	0	0	0	0	0	0	0	0	0	0	0	0	0	0	0	0	0	0	0	2.07831	0	0
Firmicutes;Clostridia;Clostridiales;Ruminococcaceae;Acetivibrio	8.39184	0	0	0	2.3955	3.00698	1.9589	6.75235	0	5.35619	9.23588	6.58458	5.47945	0	5.19629	6.4512	2.28535	2.67058	4.39165	3.96346	5.44514	2.01849	4.38126	4.69076	2.44984	0	0	2.19077	2.95867	0	13.8642	0	0	9.63298	1.81845	0	6.75607	0	0	0	0	4.04228	0	2.35855	9.07408	0	0	7.08985	5.06355
Firmicutes;Clostridia;Clostridiales;Ruminococcaceae;Acutalibacter	33.5674	41.7205	31.7704	41.6055	23.955	30.0698	70.5205	47.2664	41.9088	26.7809	30.7863	39.5075	63.0137	39.5944	64.9536	45.1584	27.4242	40.0588	65.8747	25.7625	10.8903	16.1479	46.0032	16.4177	39.1974	31.7727	56.6705	41.6247	62.132	45.815	55.4567	22.7656	8.29853	48.1649	25.4582	18.087	57.4266	42.2074	49.2334	44.3601	79.6547	42.444	17.4812	44.8124	27.2222	29.6589	54.0361	42.5391	22.786
[truncated: 511 more rows]
[truncated: 148 more columns]

## Sheet: SI Table 7
Group	T1D169P102B1	T1D169P102B2	T1D169P102B3	T1D169P102B4	T1D169P109B1	T1D169P109B2	T1D169P109B3	T1D169P109B4	T1D169P115B1	T1D169P115B2	T1D169P115B3	T1D169P115B4	T1D169P126B1	T1D169P126B2	T1D169P126B3	T1D169P126B4	T1D169P12B1	T1D169P12B2	T1D169P12B3	T1D169P12B4	T1D169P130B1	T1D169P130B2	T1D169P130B3	T1D169P130B4	T1D169P137B1	T1D169P137B2	T1D169P137B3	T1D169P137B4	T1D169P141B1	T1D169P141B2	T1D169P141B3	T1D169P141B4	T1D169P147B1	T1D169P147B2	T1D169P147B3	T1D169P147B4	T1D169P149B1	T1D169P149B2	T1D169P149B3	T1D169P149B4	T1D169P158B1	T1D169P158B2	T1D169P158B3	T1D169P158B4	T1D169P15B1	T1D169P15B2	T1D169P15B3	T1D169P15B4	T1D169P166B1
[truncated: 3,507 more rows]
[truncated: 148 more columns]

[truncated: 14 more sheets: SI Table 8, SI Table 9, SI Table 10, SI Table 11, SI Table 12, SI Table 13, SI Table 14, SI Table 15, SI Table 16, SI Table 17, SI Table 18, SI Table 19, SI Table 20, SI Table 21]
